# Supplementary material for: Climate and ecology predict latitudinal trends in sexual selection inferred from avian mating systems
Source: PLoS Biol. 2024 Nov 4;22(11):e3002856. doi: 10.1371/journal.pbio.3002856 (PMC11567637; doi:10.1371/journal.pbio.3002856)
Supplement: S1 Data — Sheet 1 in S1 Data. Metadata. Definitions and sources for all variables in subsequent data sheets. Sheet 2 in S1 Data. Sexual selection scores (BirdTree). Sexual selection scores and associated uncertainty estimates and source citations for 9,988 bird species included in the BirdTree data set [50], along with corresponding taxonomic, ecological, morphological, and distributional data, where available (n = 9,836 species). Sheet 3 in S1 Data. Sexual selection scores (eBird). Sexual selection scores aligned with an updated taxonomy [57] used in major online resources, including eBird and Birds of the World (n = 10,671 species). Sheet 4 in S1 Data. Sexual selection metrics. Measured residual testes mass, Bateman gradients (βSS), and Opportunity for Sexual Selection (IS) values used in sensitivity analysis. Sheet 5 in S1 Data. Taxonomic crosswalk. Guide to species matching for users transferring data between BirdTree and eBird taxonomies, which often differ in spelling and treatment of allospecies. Sheet 6 in S1 Data. Data sources. Full references for sources cited in Sheet 2. (XLSX) [file pbio.3002856.s012.xlsx]

## Sheet: Metadata
Variable	Description	Source
Scientific name (BirdTree)	Species taxonomy and nomenclature according to BirdTree, the most recent global bird phylogeny	Jetz et al. (2012)
Family (BirdTree)	Family-level taxonomy and nomenclature according to BirdTree, the most recent global bird phylogeny	Jetz et al. (2012)
Order (BirdTree)	Order-level taxonomy according to BirdTree, the most recent global bird phylogeny	Jetz et al. (2012)
Sexual selection	0 = strict monogamy with <0.1% of individuals polygamous and <5% EPP. 1 = widespread monogamy with 0.1–5% of individuals polygamous and <25% EPP. 2 = widespread polygamy with 5–20% of individuals polygamous. This score was also applied to species with 25–50% EPP or high OSR (>1.5:1). 3 = obligate polygamy with >20% of individuals polygamous or very high rates of EPP (>50% of offspring) or highly …
Data certainty	1 = no direct or indirect evidence, including inference from closely related species. 2 = low levels of certainty due to conflicting evidence (this includes conflicting published observations and cases where inference from closely related species is complicated by high levels of variation in mating systems). 3 = moderate levels of certainty based on inference and reasonable circumstantial evidenc…
Sex-role reversal	0 = standard sex-roles with male-biased sexual selection. This includes all species classified as socially monogamous, as well as most forms of polygyny and polygyandry. Includes cases of mutual or balanced sexual selection. 1 = reversed sex-roles with female-biased sexual selection. This includes all species classified as polyandrous. Key feature of this category is that females engage in behavi…
Source	Citations of main primary and secondary literature sources; for full citation see the Data sources sheet. Citation of "Expert knowledge" indicates 423 species for which where scoring is based at least partly on first-hand field experience, either provided by the authorship team, or by field ornithologists familiar with the species. A list of experts supplying information is given in Tobias et al.…
Trophic level	Herbivore = species obtaining at least 70% of food resources from plants; Carnivore = species obtaining at least 70% of food resources from live invertebrate or vertebrate animals; Scavenger = species obtaining at least 70% of food resources from carrion or refuse; Omnivore = species obtaining resources from multiple trophic levels in roughly equal proportion	Tobias et al. (2022)
Trophic level (binary)	Trophic level in binary form, with species classified as either obligate primary consumers (herbivores) or secondary consumers (omnivores, carnivores, and scavengers).
Trophic niche	Frugivore = species obtaining at least 60% of food resources from fruit; Granivore = species obtaining at least 60% of food resources from seeds or nuts; Nectarivore = species obtaining at least 60% of food resources from nectar; Herbivore = species obtaining at least 60% of food resources from other plant materials in non-aquatic systems, including leaves, buds, whole flowers etc.; Herbivore aqu…	Tobias et al. (2022)
Territoriality	None = non-territorial: species that never defend territories, including those that defend very small areas around nest sites, including seabirds, or species where males defend song or display posts only. Weak/Seasonal = species with broadly overlapping home ranges, or that habitually join mixed flocks with pooly defined spatial ranges (even those that may defend their position in such flocks). S…	Tobias et al. (2016)
Territoriality (binary)	Dichotomised territorial behaviour, grouping species as either non-territorial, or territorial (weak or seasonal/year-round territorial).
Migration	None = Sedentary. Weak = Partially migratory, i.e. minority of population migrates long distances, or most of population undergoes short-distance migration, nomadic movements, distinct altitudinal migration, etc. Strong = Migratory, i.e. majority of population undertakes long-distance migration	Tobias et al. (2022)
Migration (binary)	Dichotomised migratory behaviour, grouping species as weak (sedentary or partially migratory), or strong (migratory).
Seasonality	Temperature seasonality (bio4), extracted from published data (Karger et al. 2017). Values refer to the standard deviation of the monthly mean temperatures of grid cells that fall within species limits, following taxonomy of BirdLife International (2019). Units are °C/100, accurate to 0.1.	(Karger et al. 2017); BirdLife International (2019)
Latitude	The geometric centre of the species range (restricted to breeding and resident range according to BirdLife International [2019]). To generate the breeding and resident range, we used the following settings: Presence = 1 (extant), Origin = 1 & 2 (native & reintroduced), Seasonal = 1 & 2 (resident and breeding season).	Tobias et al. (2022)
Scientific name (Clements)	Species taxonomy and nomenclature according to the latest Clements checklist.	Clements et al. (2021)
Family (Clements)	Family-level taxonomy and nomenclature according to the latest Clements checklist.	Clements et al. (2021)
Order (Clements)	Order-level taxonomy according to the latest Clements checklist.	Clements et al. (2021)
Common name	Common name according to the latest Clements checklist.	Clements et al. (2021)
Inference	0 = data for the clements taxon was directly transferred from the nominate bird tree taxon. 1 = data for the clements taxon was copied from the nominate bird tree taxon to the daughter clements taxon.	Clements et al. (2021)
Residual testes mass	The residuals from an ordinary least squares regression of log testes mass (grams) on log body mass (grams). Testes mass values from Pitcher et al. (2005) were directly extracted from the Pitcher et al. dataset, and testes mass values from Baker et al. (2020) were calulated using raw body mass and testes mass values reported from the Baker et al. dataset.	Pitcher et al. (2005); Baker et al. (2020)
Testes source	Citations of the primary literature source used to generate residual testes mass values for each species; for full citation see the Data sources sheet.
Bateman gradient	Bateman gradient strength, measured by regressing the variance in reproductive success (number of viable offspring) against the variance in mating success (number of sexual partners). To compare between species, Bateman gradients were converted into standardised Pearson correlation coefficients. For species with multiple studies recording Bateman gradients, weighted averages were calculated by we…
Bateman individuals	The number of individuals used to calculate the reported Bateman gradient.
Bateman sex	The sex used to calculate the reported Bateman gradient.
Opportunity for sexual selection	The opportunity for sexual selection, measured as the sex-specific variance in mating success across individuals of a population (defined as the variance in the number of sexual partners per individual, divided by the squared mean of the number of sexual partners). For species with multiple studies reporting the opportunity for sexual selection, weighted averages were calculated by weighting each…
OSS individuals	The number of individuals used to calculate the reported opportunity for sexual selection.
OSS sex	The sex used to calculate the reported opportunity for sexual selection.
OSS estimated	0 = Opportunity for sexual selection was calculated from direct data presented in primary literature. 1 = Opportunity for sexual selection was estimated as zero, based on reported extra-pair paternity rates of 0% in socially monogamous species.
Metric source	Citations of the primary literature source used to generate Bateman gradient and opportunity for sexual selection values for each species; for full citation see the Data sources sheet.
Match type	Type of taxonomic match between BirdTree and Clements taxonomies. "1BT to 1CL" indicates a direct match; "1BT to many CL" indicates that a single taxon in the BirdTree taxonomy has been split into multiple taxa in the Clements taxonomy; "Many BT to 1CL" indicates that multiple taxa in the BirdTree taxonomy have been lumped into a single taxon in the Clements taxonomy; "Many BT to many CL" indicat…
Daughter	0 = parent or nominate taxon. When a single species is split into multiple species-level taxa, the taxon carrying the same name has seniority because it was described first. In general, it is more widespread and better known than the daughter taxa, so we assume certain types of data collected from before the split pertain directly to the parent taxon. 1 = daughter taxon. When a single species is …
Status	Extinction status as listed by Clements et al. (2021). Extant = individuals persist in present day, either in the wild or captivity. Extinct = last known individual has died.	Clements et al. (2021)
References
Jetz et al. (2012)	Jetz, W., Thomas, G., Joy, J. et al. (2012) The global diversity of birds in space and time. Nature, 491, 444–448. https://doi.org/10.1038/nature11631
Tobias et al. (2022)	Tobias, J.A., Sheard, C., Pigot, A.L., Devenish, A.J.M., Yang, J., Sayol, F., et al. (2022) AVONET: morphological, ecological and geographical data for all birds. Ecology Letters, 25, 581– 597. https://doi.org/10.1111/ele.13898
Tobias et al. (2016)	Tobias, J. A., Sheard, C., Seddon, N., Meade, A., Cotton, A. J., and Nakagawa, S. (2016). Territoriality, social bonds, and the evolution of communal signaling in birds. Frontiers in Ecology and Evolution, 4, 74. https://doi.org/10.3389/fevo.2016.00074
Karger et al. (2017)	Karger, D. N., Conrad, O., Böhner, J., Kawohl, T., Kreft, H., Soria-Auza, R. W., ... & Kessler, M. (2017). Climatologies at high resolution for the earth’s land surface areas. Scientific data, 4(1), 1-20.
BirdLife International (2019)	BirdLife International and Handbook of the Birds of the World (2019) Bird species distribution maps of the world. Version 2019.1. http://datazone.birdlife.org/species/requestdis
Clements et al. (2021)	Clements, J. F., T. S. Schulenberg, M. J. Iliff, T. A. Fredericks, J. A. Gerbracht, D. Lepage, S. M. Billerman, B. L. Sullivan, and C. L. Wood. (2021). The eBird/Clements checklist of Birds of the World: v2021. https://www.birds.cornell.edu/clementschecklist/download/
Pitcher et al. (2005)	Pitcher, T. E., Dunn, P. O., & Whittingham, L. A. (2005). Sperm competition and the evolution of testes size in birds. Journal of Evolutionary Biology, 18(3), 557-567.
Baker et al. (2020)	Baker, J., Humphries, S., Ferguson‐Gow, H., Meade, A., & Venditti, C. (2020). Rapid decreases in relative testes mass among monogamous birds but not in other vertebrates. Ecology letters, 23(2), 283-292.

## Sheet: Data1 (BirdTree)
Scientific name (BirdTree)	Family (BirdTree)	Order (BirdTree)	Sexual selection	Data certainty	Sex-role reversal	Source	Trophic level	Trophic level (binary)	Trophic niche	Territoriality	Territoriality (binary)	Migration	Migration (binary)	Seasonality	Latitude
Accipiter albogularis	Accipitridae	ACCIPITRIFORMES	0	3	0	Ferguson-Lees & Christie (2010); Armistead & Sullivan (2015)	Carnivore	Secondary	Vertivore	Weak	Territorial	Weak	Weak	35.4088	-8.15
Accipiter badius	Accipitridae	ACCIPITRIFORMES	0	3	0	Ferguson-Lees & Christie (2010)	Carnivore	Secondary	Vertivore	Weak	Territorial	Strong	Strong	321.593	8.23
Accipiter bicolor	Accipitridae	ACCIPITRIFORMES	1	4	0	Thorstrom & Quixchán (2000); Ferguson-Lees & Christie (2010)	Carnivore	Secondary	Vertivore	Weak	Territorial	Weak	Weak	NA	NA
Accipiter brachyurus	Accipitridae	ACCIPITRIFORMES	0	3	0	Ferguson-Lees & Christie (2010); Armistead & Sullivan (2015)	Carnivore	Secondary	Vertivore	Weak	Territorial	Weak	Weak	37.1107	-5.45
Accipiter brevipes	Accipitridae	ACCIPITRIFORMES	0	3	0	Ferguson-Lees & Christie (2010); Armistead & Sullivan (2015); Storchová & Hořák (2018)	Carnivore	Secondary	Vertivore	Weak	Territorial	Strong	Strong	1013	45.24
Accipiter butleri	Accipitridae	ACCIPITRIFORMES	0	3	0	Ferguson-Lees & Christie (2010); Armistead & Sullivan (2015)	Carnivore	Secondary	Vertivore	Weak	Territorial	None	Weak	46.028	8.42
Accipiter castanilius	Accipitridae	ACCIPITRIFORMES	0	3	0	Ferguson-Lees & Christie (2010); Armistead & Sullivan (2015)	Carnivore	Secondary	Vertivore	Weak	Territorial	Weak	Weak	74.148	0.71
Accipiter chilensis	Accipitridae	ACCIPITRIFORMES	1	4	0	Thorstrom & Quixchán (2000); Ferguson-Lees & Christie (2010); Birds of the World (2022)	Carnivore	Secondary	Vertivore	Weak	Territorial	Weak	Weak	NA	NA
Accipiter chionogaster	Accipitridae	ACCIPITRIFORMES	0	3	0	Ferguson-Lees & Christie (2010); Armistead & Sullivan (2015)	Carnivore	Secondary	Vertivore	Strong	Territorial	Weak	Weak	NA	NA
Accipiter cirrocephalus	Accipitridae	ACCIPITRIFORMES	0	3	0	Pitcher et al. (2005); Ferguson-Lees & Christie (2010); Armistead & Sullivan (2015)	Carnivore	Secondary	Vertivore	Strong	Territorial	Weak	Weak	387.269	-23.36
Accipiter collaris	Accipitridae	ACCIPITRIFORMES	0	3	0	Ferguson-Lees & Christie (2010); Armistead & Sullivan (2015)	Carnivore	Secondary	Vertivore	Weak	Territorial	Weak	Weak	49.5032	2.47
Accipiter cooperii	Accipitridae	ACCIPITRIFORMES	1	4	0	Rosenfield & Bielefeldt (1991); Ferguson-Lees & Christie (2010); Rosenfield et al. (2015); Brouwer & Griffith (2019); Valcu et al. (2021); Birds of the World (2022)	Carnivore	Secondary	Vertivore	Weak	Territorial	Strong	Strong	864.136	41.25
Accipiter erythrauchen	Accipitridae	ACCIPITRIFORMES	0	3	0	Ferguson-Lees & Christie (2010); Armistead & Sullivan (2015)	Carnivore	Secondary	Vertivore	Weak	Territorial	None	Weak	35.9948	-1.32
Accipiter erythronemius	Accipitridae	ACCIPITRIFORMES	0	3	0	Ferguson-Lees & Christie (2010); Armistead & Sullivan (2015)	Carnivore	Secondary	Vertivore	Strong	Territorial	Weak	Weak	NA	NA
Accipiter erythropus	Accipitridae	ACCIPITRIFORMES	0	3	0	Ferguson-Lees & Christie (2010); Armistead & Sullivan (2015)	Carnivore	Secondary	Vertivore	Weak	Territorial	None	Weak	101.062	3.48
Accipiter fasciatus	Accipitridae	ACCIPITRIFORMES	0	3	0	Aumann (1988); Pitcher et al. (2005); Ferguson-Lees & Christie (2010)	Carnivore	Secondary	Vertivore	Strong	Territorial	None	Weak	459.08	-24.45
Accipiter francesiae	Accipitridae	ACCIPITRIFORMES	0	3	0	Ferguson-Lees & Christie (2010); Armistead & Sullivan (2015)	Carnivore	Secondary	Invertivore	Strong	Territorial	None	Weak	199.364	-19.49
Accipiter gentilis	Accipitridae	ACCIPITRIFORMES	0	3	0	Penteriani (2001); Pitcher et al. (2005); Ferguson-Lees & Christie (2010); Storchová & Hořák (2018); Birds of the World (2022)	Carnivore	Secondary	Vertivore	Strong	Territorial	Weak	Weak	1142.35	54.91
Accipiter griseiceps	Accipitridae	ACCIPITRIFORMES	0	3	0	Ferguson-Lees & Christie (2010); Armistead & Sullivan (2015)	Carnivore	Secondary	Vertivore	Weak	Territorial	None	Weak	41.5232	-1.96
Accipiter gularis	Accipitridae	ACCIPITRIFORMES	0	3	0	Ferguson-Lees & Christie (2010); Armistead & Sullivan (2015)	Carnivore	Secondary	Vertivore	Weak	Territorial	Strong	Strong	1329.42	49.07
Accipiter gundlachi	Accipitridae	ACCIPITRIFORMES	0	3	0	Ferguson-Lees & Christie (2010); Armistead & Sullivan (2015)	Carnivore	Secondary	Vertivore	Weak	Territorial	None	Weak	175.072	21.62
Accipiter haplochrous	Accipitridae	ACCIPITRIFORMES	0	3	0	Ferguson-Lees & Christie (2010); Armistead & Sullivan (2015)	Carnivore	Secondary	Vertivore	Weak	Territorial	None	Weak	224.684	-21.33
Accipiter henicogrammus	Accipitridae	ACCIPITRIFORMES	0	3	0	Ferguson-Lees & Christie (2010); Armistead & Sullivan (2015)	Carnivore	Secondary	Vertivore	Weak	Territorial	None	Weak	23.6347	0.88
Accipiter henstii	Accipitridae	ACCIPITRIFORMES	0	3	0	Ferguson-Lees & Christie (2010); Armistead & Sullivan (2015)	Carnivore	Secondary	Vertivore	Weak	Territorial	None	Weak	192.914	-18.72
Accipiter imitator	Accipitridae	ACCIPITRIFORMES	0	3	0	Ferguson-Lees & Christie (2010); Armistead & Sullivan (2015)	Carnivore	Secondary	Vertivore	Weak	Territorial	None	Weak	33.6465	-6.76
Accipiter luteoschistaceus	Accipitridae	ACCIPITRIFORMES	0	3	0	Ferguson-Lees & Christie (2010); Armistead & Sullivan (2015)	Carnivore	Secondary	Vertivore	Weak	Territorial	None	Weak	38.4472	-5.5
Accipiter madagascariensis	Accipitridae	ACCIPITRIFORMES	0	3	0	Ferguson-Lees & Christie (2010); Armistead & Sullivan (2015)	Carnivore	Secondary	Vertivore	Weak	Territorial	None	Weak	200.75	-19.43
Accipiter melanochlamys	Accipitridae	ACCIPITRIFORMES	0	3	0	Ferguson-Lees & Christie (2010); Armistead & Sullivan (2015)	Carnivore	Secondary	Vertivore	Weak	Territorial	None	Weak	38.7525	-5.31
Accipiter melanoleucus	Accipitridae	ACCIPITRIFORMES	0	4	0	Curtis et al. (2005); Ferguson-Lees & Christie (2010)	Carnivore	Secondary	Vertivore	Weak	Territorial	None	Weak	167.316	-5.51
Accipiter meyerianus	Accipitridae	ACCIPITRIFORMES	0	3	0	Ferguson-Lees & Christie (2010); Armistead & Sullivan (2015)	Carnivore	Secondary	Vertivore	Weak	Territorial	None	Weak	37.9678	-4.7
Accipiter minullus	Accipitridae	ACCIPITRIFORMES	0	4	0	Møller & Birkhead (1991); Ferguson-Lees & Christie (2010)	Carnivore	Secondary	Vertivore	Weak	Territorial	None	Weak	189.99	-9.71
Accipiter nanus	Accipitridae	ACCIPITRIFORMES	0	3	0	Ferguson-Lees & Christie (2010); Armistead & Sullivan (2015)	Carnivore	Secondary	Invertivore	Weak	Territorial	None	Weak	34.8319	-1.08
Accipiter nisus	Accipitridae	ACCIPITRIFORMES	0	4	0	Møller & Birkhead (1991); Black (1996); Pitcher et al. (2005); Ferguson-Lees & Christie (2010); Storchová & Hořák (2018); Valcu et al. (2021)	Carnivore	Secondary	Vertivore	Weak	Territorial	Weak	Weak	1151.79	54.67
Accipiter novaehollandiae	Accipitridae	ACCIPITRIFORMES	0	3	0	Pitcher et al. (2005); Ferguson-Lees & Christie (2010); Armistead & Sullivan (2015)	Carnivore	Secondary	Vertivore	Strong	Territorial	None	Weak	278.832	-19.05
Accipiter ovampensis	Accipitridae	ACCIPITRIFORMES	0	3	0	Ferguson-Lees & Christie (2010); Armistead & Sullivan (2015)	Carnivore	Secondary	Vertivore	Weak	Territorial	None	Weak	208.73	-8.53
Accipiter poliocephalus	Accipitridae	ACCIPITRIFORMES	0	3	0	Ferguson-Lees & Christie (2010); Armistead & Sullivan (2015)	Carnivore	Secondary	Vertivore	Weak	Territorial	None	Weak	44.9456	-5.32
Accipiter poliogaster	Accipitridae	ACCIPITRIFORMES	0	3	0	Ferguson-Lees & Christie (2010); Armistead & Sullivan (2015)	Carnivore	Secondary	Vertivore	Weak	Territorial	Weak	Weak	95.7661	-7.81
Accipiter princeps	Accipitridae	ACCIPITRIFORMES	0	3	0	Ferguson-Lees & Christie (2010); Armistead & Sullivan (2015)	Carnivore	Secondary	Vertivore	Weak	Territorial	None	Weak	33.3474	-5.35
Accipiter rhodogaster	Accipitridae	ACCIPITRIFORMES	0	3	0	Ferguson-Lees & Christie (2010); Armistead & Sullivan (2015)	Carnivore	Secondary	Vertivore	Weak	Territorial	None	Weak	41.8641	-1.93
Accipiter rufitorques	Accipitridae	ACCIPITRIFORMES	0	3	0	Ferguson-Lees & Christie (2010); Armistead & Sullivan (2015)	Carnivore	Secondary	Vertivore	Weak	Territorial	None	Weak	149.935	-17.45
Accipiter rufiventris	Accipitridae	ACCIPITRIFORMES	0	3	0	Ferguson-Lees & Christie (2010); Armistead & Sullivan (2015)	Carnivore	Secondary	Vertivore	Weak	Territorial	None	Weak	205.59	-7.01
Accipiter soloensis	Accipitridae	ACCIPITRIFORMES	0	3	0	Ferguson-Lees & Christie (2010); Armistead & Sullivan (2015)	Carnivore	Secondary	Vertivore	Weak	Territorial	Strong	Strong	833.748	31.97
Accipiter striatus	Accipitridae	ACCIPITRIFORMES	0	3	0	Ferguson-Lees & Christie (2010); Birds of the World (2022)	Carnivore	Secondary	Vertivore	Weak	Territorial	Strong	Strong	NA	NA
Accipiter superciliosus	Accipitridae	ACCIPITRIFORMES	0	3	0	Ferguson-Lees & Christie (2010); Armistead & Sullivan (2015)	Carnivore	Secondary	Vertivore	Weak	Territorial	None	Weak	89.3867	-6.22
Accipiter tachiro	Accipitridae	ACCIPITRIFORMES	0	4	0	Ferguson-Lees & Christie (2010); Birds of the World (2022)	Carnivore	Secondary	Vertivore	Strong	Territorial	None	Weak	188.502	-12.54
Accipiter toussenelii	Accipitridae	ACCIPITRIFORMES	0	3	0	Ferguson-Lees & Christie (2010); Armistead & Sullivan (2015)	Carnivore	Secondary	Vertivore	Weak	Territorial	None	Weak	98.8216	3.51
Accipiter trinotatus	Accipitridae	ACCIPITRIFORMES	0	3	0	Ferguson-Lees & Christie (2010); Armistead & Sullivan (2015)	Carnivore	Secondary	Vertivore	Strong	Territorial	None	Weak	42.8509	-1.81
Accipiter trivirgatus	Accipitridae	ACCIPITRIFORMES	0	3	0	Ferguson-Lees & Christie (2010); Armistead & Sullivan (2015)	Carnivore	Secondary	Vertivore	Weak	Territorial	None	Weak	206.55	13.91
Accipiter ventralis	Accipitridae	ACCIPITRIFORMES	0	3	0	Ferguson-Lees & Christie (2010); Armistead & Sullivan (2015)	Carnivore	Secondary	Vertivore	Weak	Territorial	Weak	Weak	NA	NA
Accipiter virgatus	Accipitridae	ACCIPITRIFORMES	0	3	0	Ferguson-Lees & Christie (2010); Armistead & Sullivan (2015)	Carnivore	Secondary	Vertivore	Weak	Territorial	Weak	Weak	415.573	22.08
Aegypius monachus	Accipitridae	ACCIPITRIFORMES	0	4	0	Ferguson-Lees & Christie (2010); Çakmak et al. (2018); Storchová & Hořák (2018)	Scavenger	Secondary	Scavenger	None	Non-territorial	None	Weak	1096.3	41.63
Aquila adalberti	Accipitridae	ACCIPITRIFORMES	0	4	0	González et al. (2006); Ferguson-Lees & Christie (2010); Storchová & Hořák (2018)	Carnivore	Secondary	Vertivore	Strong	Territorial	Weak	Weak	641.62	39.06
Aquila africanus	Accipitridae	ACCIPITRIFORMES	0	3	0	Birds of the World (2022)	Carnivore	Secondary	Vertivore	Weak	Territorial	Weak	Weak	75.7118	1.97
Aquila audax	Accipitridae	ACCIPITRIFORMES	0	4	0	Ferguson-Lees & Christie (2010); Garnett et al. (2011)	Carnivore	Secondary	Vertivore	Weak	Territorial	Weak	Weak	488.61	-25.74
Aquila chrysaetos	Accipitridae	ACCIPITRIFORMES	1	3	0	Pitcher et al. (2005); Ferguson-Lees & Christie (2010); Storchová & Hořák (2018); Birds of the World (2022)	Carnivore	Secondary	Vertivore	Weak	Territorial	Weak	Weak	1122.51	50.67
Aquila clanga	Accipitridae	ACCIPITRIFORMES	0	4	0	Cramp (1980); Ferguson-Lees & Christie (2010)	Carnivore	Secondary	Vertivore	Weak	Territorial	Strong	Strong	1216.25	55.15
Aquila fasciatus	Accipitridae	ACCIPITRIFORMES	0	4	0	Ferguson-Lees & Christie (2010); Hernández-Matias et al. (2011)	Carnivore	Secondary	Vertivore	Weak	Territorial	Weak	Weak	559.413	27.52
Aquila gurneyi	Accipitridae	ACCIPITRIFORMES	0	2	0	Ferguson-Lees & Christie (2010)	Carnivore	Secondary	Vertivore	Weak	Territorial	None	Weak	42.6375	-5.05
Aquila hastata	Accipitridae	ACCIPITRIFORMES	0	2	0	Ferguson-Lees & Christie (2010); Birds of the World (2022)	Carnivore	Secondary	Vertivore	Weak	Territorial	Weak	Weak	394.149	21.43
Aquila heliaca	Accipitridae	ACCIPITRIFORMES	0	4	0	Rudnick et al. (2005); Ferguson-Lees & Christie (2010); Storchová & Hořák (2018); Brouwer & Griffith (2019); Valcu et al. (2021)	Carnivore	Secondary	Vertivore	Weak	Territorial	Strong	Strong	1195.32	49.87
Aquila nipalensis	Accipitridae	ACCIPITRIFORMES	0	3	0	Ferguson-Lees & Christie (2010); Birds of the World (2022)	Carnivore	Secondary	Vertivore	None	Non-territorial	Strong	Strong	1176.98	43.73
Aquila pomarina	Accipitridae	ACCIPITRIFORMES	0	4	0	Cramp (1980); Ferguson-Lees & Christie (2010)	Carnivore	Secondary	Vertivore	Weak	Territorial	Strong	Strong	796.022	49.67
Aquila rapax	Accipitridae	ACCIPITRIFORMES	0	3	0	Ferguson-Lees & Christie (2010); Birds of the World (2022)	Carnivore	Secondary	Vertivore	None	Non-territorial	Strong	Strong	303.944	3.92
Aquila verreauxii	Accipitridae	ACCIPITRIFORMES	0	4	0	Møller & Birkhead (1991); Ferguson-Lees & Christie (2010)	Carnivore	Secondary	Vertivore	Weak	Territorial	None	Weak	254.184	-9.59
Aquila wahlbergi	Accipitridae	ACCIPITRIFORMES	0	3	0	Birds of the World (2022)	Carnivore	Secondary	Vertivore	Weak	Territorial	None	Weak	197.413	-4.41
Aviceda cuculoides	Accipitridae	ACCIPITRIFORMES	0	2	0	Ferguson-Lees & Christie (2010); Birds of the World (2022)	Carnivore	Secondary	Vertivore	Strong	Territorial	None	Weak	141.872	-3.74
Aviceda jerdoni	Accipitridae	ACCIPITRIFORMES	0	2	0	Ferguson-Lees & Christie (2010); Birds of the World (2022)	Carnivore	Secondary	Omnivore	Strong	Territorial	None	Weak	97.7464	6.17
Aviceda leuphotes	Accipitridae	ACCIPITRIFORMES	0	2	0	Ferguson-Lees & Christie (2010); Birds of the World (2022)	Carnivore	Secondary	Invertivore	Weak	Territorial	Strong	Strong	450.503	23.21
Aviceda madagascariensis	Accipitridae	ACCIPITRIFORMES	0	2	0	Ferguson-Lees & Christie (2010); Birds of the World (2022)	Carnivore	Secondary	Vertivore	Strong	Territorial	None	Weak	188.341	-18.1
Aviceda subcristata	Accipitridae	ACCIPITRIFORMES	0	2	0	Pitcher et al. (2005); Ferguson-Lees & Christie (2010); Birds of the World (2022)	Carnivore	Secondary	Omnivore	Strong	Territorial	None	Weak	186.375	-12.44
Busarellus nigricollis	Accipitridae	ACCIPITRIFORMES	0	2	0	Ferguson-Lees & Christie (2010); Birds of the World (2022)	Carnivore	Secondary	Aquatic predator	Weak	Territorial	None	Weak	127.635	-7.16
Butastur indicus	Accipitridae	ACCIPITRIFORMES	0	2	0	Ferguson-Lees & Christie (2010); Birds of the World (2022)	Carnivore	Secondary	Vertivore	Weak	Territorial	Strong	Strong	1264.03	44.31
Butastur liventer	Accipitridae	ACCIPITRIFORMES	0	2	0	Ferguson-Lees & Christie (2010); Birds of the World (2022)	Carnivore	Secondary	Vertivore	Weak	Territorial	None	Weak	172.11	12.53
Butastur rufipennis	Accipitridae	ACCIPITRIFORMES	0	2	0	Ferguson-Lees & Christie (2010); Birds of the World (2022)	Carnivore	Secondary	Invertivore	Weak	Territorial	None	Weak	275.7	12.64
Butastur teesa	Accipitridae	ACCIPITRIFORMES	0	2	0	Ferguson-Lees & Christie (2010); Birds of the World (2022)	Carnivore	Secondary	Vertivore	Weak	Territorial	None	Weak	451.609	23.18
Buteo albicaudatus	Accipitridae	ACCIPITRIFORMES	0	4	0	Ferguson-Lees & Christie (2010); Birds of the World (2022)	Carnivore	Secondary	Vertivore	Weak	Territorial	None	Weak	213.439	-11.82
Buteo albigula	Accipitridae	ACCIPITRIFORMES	0	4	0	Ferguson-Lees & Christie (2010); Rivas-et al. (2013)	Carnivore	Secondary	Vertivore	Weak	Territorial	Strong	Strong	239.256	-24.5
Buteo albonotatus	Accipitridae	ACCIPITRIFORMES	0	3	0	Ferguson-Lees & Christie (2010); Birds of the World (2022)	Carnivore	Secondary	Vertivore	Weak	Territorial	None	Weak	208.242	0.47
Buteo archeri	Accipitridae	ACCIPITRIFORMES	0	3	0	Mares & Oklahoma Museum of Natural History (1999)	Carnivore	Secondary	Vertivore	Weak	Territorial	None	Weak	NA	NA
Buteo augur	Accipitridae	ACCIPITRIFORMES	2	4	0	Ferguson-Lees & Christie (2010); Birds of the World (2022)	Carnivore	Secondary	Vertivore	Weak	Territorial	None	Weak	NA	NA
Buteo auguralis	Accipitridae	ACCIPITRIFORMES	0	3	0	Mares & Oklahoma Museum of Natural History (1999); Ferguson-Lees & Christie (2010)	Carnivore	Secondary	Vertivore	Weak	Territorial	None	Weak	190.651	7.61
Buteo brachypterus	Accipitridae	ACCIPITRIFORMES	0	3	0	Mares & Oklahoma Museum of Natural History (1999); Ferguson-Lees & Christie (2010)	Carnivore	Secondary	Vertivore	Weak	Territorial	None	Weak	203.822	-19.38
Buteo brachyurus	Accipitridae	ACCIPITRIFORMES	0	3	0	Ferguson-Lees & Christie (2010); Birds of the World (2022)	Carnivore	Secondary	Vertivore	Weak	Territorial	None	Weak	119.028	-5.09
Buteo buteo	Accipitridae	ACCIPITRIFORMES	0	4	0	Møller & Birkhead (1991); Pitcher et al. (2005); Ferguson-Lees & Christie (2010); Storchová & Hořák (2018)	Carnivore	Secondary	Vertivore	Weak	Territorial	Weak	Weak	1079.19	52.89
Buteo galapagoensis	Accipitridae	ACCIPITRIFORMES	3	4	1	Faaborg (1986); Faaborg et al. (1995); DeLay et al. (1996); Brouwer & Griffith (2019); Valcu et al. (2021)	Carnivore	Secondary	Vertivore	Strong	Territorial	None	Weak	131.056	-0.44
Buteo hemilasius	Accipitridae	ACCIPITRIFORMES	0	3	0	Mares & Oklahoma Museum of Natural History (1999); Ferguson-Lees & Christie (2010)	Carnivore	Secondary	Vertivore	Weak	Territorial	None	Weak	1145.79	42.4
Buteo jamaicensis	Accipitridae	ACCIPITRIFORMES	0	3	0	Pitcher et al. (2005); Ferguson-Lees & Christie (2010); Birds of the World (2022)	Carnivore	Secondary	Vertivore	Weak	Territorial	Strong	Strong	887.361	45.5
Buteo lagopus	Accipitridae	ACCIPITRIFORMES	0	4	0	Cramp (1980); Pitcher et al. (2005); Ferguson-Lees & Christie (2010); Storchová & Hořák (2018)	Carnivore	Secondary	Vertivore	Weak	Territorial	Strong	Strong	1320.94	67.33
Buteo leucorrhous	Accipitridae	ACCIPITRIFORMES	3	3	0	Ferguson-Lees & Christie (2010); Birds of the World (2022)	Carnivore	Secondary	Vertivore	Strong	Territorial	None	Weak	208.244	-18.54
Buteo lineatus	Accipitridae	ACCIPITRIFORMES	0	3	0	Ferguson-Lees & Christie (2010); Birds of the World (2022)	Carnivore	Secondary	Vertivore	Weak	Territorial	Strong	Strong	800.463	37.72
Buteo magnirostris	Accipitridae	ACCIPITRIFORMES	0	2	0	Pitcher et al. (2005); Ferguson-Lees & Christie (2010); Birds of the World (2022)	Carnivore	Secondary	Vertivore	Weak	Territorial	None	Weak	143.047	-8.51
Buteo nitidus	Accipitridae	ACCIPITRIFORMES	0	3	0	Mares & Oklahoma Museum of Natural History (1999); Ferguson-Lees & Christie (2010)	Carnivore	Secondary	Vertivore	Weak	Territorial	None	Weak	117.654	-3.27
Buteo oreophilus	Accipitridae	ACCIPITRIFORMES	0	3	0	Mares & Oklahoma Museum of Natural History (1999); Ferguson-Lees & Christie (2010)	Carnivore	Secondary	Vertivore	Weak	Territorial	None	Weak	142.196	-4.09
Buteo platypterus	Accipitridae	ACCIPITRIFORMES	0	3	0	Pitcher et al. (2005); Ferguson-Lees & Christie (2010); Birds of the World (2022)	Carnivore	Secondary	Vertivore	Weak	Territorial	Strong	Strong	925.284	42.9
Buteo polyosoma	Accipitridae	ACCIPITRIFORMES	2	3	0	Mares & Oklahoma Museum of Natural History (1999); Ferguson-Lees & Christie (2010); Vries et al. (2017)	Carnivore	Secondary	Vertivore	Weak	Territorial	Weak	Weak	346.686	-31.98
Buteo regalis	Accipitridae	ACCIPITRIFORMES	1	3	0	Ferguson-Lees & Christie (2010); Birds of the World (2022)	Carnivore	Secondary	Vertivore	Weak	Territorial	Strong	Strong	940.259	43.14
Buteo ridgwayi	Accipitridae	ACCIPITRIFORMES	0	4	0	Ferguson-Lees & Christie (2010); Woolaver et al. (2013); Brouwer & Griffith (2019); Valcu et al. (2021)	Carnivore	Secondary	Vertivore	Weak	Territorial	None	Weak	122.627	19.07
Buteo rufinus	Accipitridae	ACCIPITRIFORMES	0	4	0	Cramp (1980); Ferguson-Lees & Christie (2010); Storchová & Hořák (2018)	Carnivore	Secondary	Vertivore	Weak	Territorial	Strong	Strong	984.25	40.86
Buteo rufofuscus	Accipitridae	ACCIPITRIFORMES	1	4	0	Ferguson-Lees & Christie (2010); Birds of the World (2022)	Carnivore	Secondary	Vertivore	Strong	Territorial	Weak	Weak	416.704	-28.14
Buteo solitarius	Accipitridae	ACCIPITRIFORMES	0	4	0	Ferguson-Lees & Christie (2010); Birds of the World (2022)	Carnivore	Secondary	Vertivore	Strong	Territorial	None	Weak	118.883	19.6
Buteo swainsoni	Accipitridae	ACCIPITRIFORMES	1	4	0	Ferguson-Lees & Christie (2010); Briggs & Collopy (2012); Brouwer & Griffith (2019); Valcu et al. (2021)	Carnivore	Secondary	Vertivore	Weak	Territorial	Strong	Strong	888.882	40.95
Buteo ventralis	Accipitridae	ACCIPITRIFORMES	0	3	0	Mares & Oklahoma Museum of Natural History (1999); Ferguson-Lees & Christie (2010)	Carnivore	Secondary	Vertivore	Strong	Territorial	Weak	Weak	370.64	-47.95
Buteogallus aequinoctialis	Accipitridae	ACCIPITRIFORMES	0	3	0	Ferguson-Lees & Christie (2010); Birds of the World (2022)	Carnivore	Secondary	Aquatic predator	Weak	Territorial	None	Weak	85.1066	-3.65
Buteogallus anthracinus	Accipitridae	ACCIPITRIFORMES	0	4	0	Ferguson-Lees & Christie (2010); Birds of the World (2022)	Carnivore	Secondary	Aquatic predator	Weak	Territorial	None	Weak	276.511	18.62
Buteogallus gundlachii	Accipitridae	ACCIPITRIFORMES	0	2	0	Ferguson-Lees & Christie (2010); Birds of the World (2022)	Carnivore	Secondary	Omnivore	Weak	Territorial	None	Weak	170.616	21.78
Buteogallus meridionalis	Accipitridae	ACCIPITRIFORMES	0	3	0	Mader (1982); Ferguson-Lees & Christie (2010); Birds of the World (2022)	Carnivore	Secondary	Vertivore	Weak	Territorial	None	Weak	161.295	-12.06
Buteogallus urubitinga	Accipitridae	ACCIPITRIFORMES	0	4	0	Ferguson-Lees & Christie (2010); Birds of the World (2022)	Carnivore	Secondary	Vertivore	Weak	Territorial	None	Weak	135.629	-7.52
Chelictinia riocourii	Accipitridae	ACCIPITRIFORMES	0	2	0	Ferguson-Lees & Christie (2010); Birds of the World (2022)	Carnivore	Secondary	Invertivore	None	Non-territorial	None	Weak	376.862	14.35
Chondrohierax uncinatus	Accipitridae	ACCIPITRIFORMES	0	4	0	Thiollay (1994); Ferguson-Lees & Christie (2010)	Carnivore	Secondary	Invertivore	Weak	Territorial	Weak	Weak	105.972	-2.71
Chondrohierax wilsonii	Accipitridae	ACCIPITRIFORMES	0	3	0	Thiollay (1994); Ferguson-Lees & Christie (2010)	Carnivore	Secondary	Invertivore	Weak	Territorial	Weak	Weak	149.254	20.47
Circaetus beaudouini	Accipitridae	ACCIPITRIFORMES	0	3	0	Sinclair & Ryan (2009); Ferguson-Lees & Christie (2010)	Carnivore	Secondary	Vertivore	Strong	Territorial	None	Weak	235.747	11.2
Circaetus cinerascens	Accipitridae	ACCIPITRIFORMES	0	3	0	Sinclair & Ryan (2009); Ferguson-Lees & Christie (2010)	Carnivore	Secondary	Vertivore	Strong	Territorial	None	Weak	167.178	-0.6
Circaetus cinereus	Accipitridae	ACCIPITRIFORMES	0	3	0	Sinclair & Ryan (2009); Ferguson-Lees & Christie (2010)	Carnivore	Secondary	Vertivore	Strong	Territorial	None	Weak	215.58	-3.63
Circaetus fasciolatus	Accipitridae	ACCIPITRIFORMES	0	3	0	Sinclair & Ryan (2009); Ferguson-Lees & Christie (2010)	Carnivore	Secondary	Vertivore	Strong	Territorial	None	Weak	166.915	-10.35
Circaetus gallicus	Accipitridae	ACCIPITRIFORMES	0	4	0	Møller & Birkhead (1991); Ferguson-Lees & Christie (2010); Storchová & Hořák (2018)	Carnivore	Secondary	Vertivore	Weak	Territorial	Strong	Strong	843.864	40.79
Circaetus pectoralis	Accipitridae	ACCIPITRIFORMES	0	2	0	Ferguson-Lees & Christie (2010); Birds of the World (2022)	Carnivore	Secondary	Vertivore	Strong	Territorial	None	Weak	206.254	-10.32
Circus aeruginosus	Accipitridae	ACCIPITRIFORMES	2	4	0	Cramp (1980); Pitcher et al. (2005); Ferguson-Lees & Christie (2010); Storchová & Hořák (2018)	Carnivore	Secondary	Vertivore	None	Non-territorial	Weak	Weak	1033.68	50.03
Circus approximans	Accipitridae	ACCIPITRIFORMES	2	3	0	Ferguson-Lees & Christie (2010); Birds of the World (2022)	Carnivore	Secondary	Vertivore	Weak	Territorial	Weak	Weak	458.575	-33.9
Circus assimilis	Accipitridae	ACCIPITRIFORMES	0	4	0	Ferguson-Lees & Christie (2010); Birds of the World (2022)	Carnivore	Secondary	Vertivore	Weak	Territorial	Weak	Weak	478.535	-25
Circus buffoni	Accipitridae	ACCIPITRIFORMES	2	3	0	Ferguson-Lees & Christie (2010); Debus & Davies (2019)	Carnivore	Secondary	Vertivore	None	Non-territorial	Weak	Weak	286.429	-22.38
Circus cinereus	Accipitridae	ACCIPITRIFORMES	2	3	0	Ferguson-Lees & Christie (2010); Debus & Davies (2019)	Carnivore	Secondary	Vertivore	Weak	Territorial	Weak	Weak	410.229	-36.62
Circus cyaneus	Accipitridae	ACCIPITRIFORMES	3	4	0	Ferguson-Lees & Christie (2010); Storchová & Hořák (2018)	Carnivore	Secondary	Vertivore	Weak	Territorial	Strong	Strong	1188.48	56.03
Circus macrosceles	Accipitridae	ACCIPITRIFORMES	0	2	0	Ferguson-Lees & Christie (2010); Birds of the World (2022)	Carnivore	Secondary	Vertivore	Weak	Territorial	None	Weak	195.204	-19.14
Circus macrourus	Accipitridae	ACCIPITRIFORMES	0	4	0	Cramp (1980); Ferguson-Lees & Christie (2010); Storchová & Hořák (2018)	Carnivore	Secondary	Vertivore	Weak	Territorial	Strong	Strong	1169.6	51.02
Circus maillardi	Accipitridae	ACCIPITRIFORMES	2	3	0	Ferguson-Lees & Christie (2010); Debus & Davies (2019)	Carnivore	Secondary	Vertivore	Weak	Territorial	None	Weak	224.379	-21.1
Circus maurus	Accipitridae	ACCIPITRIFORMES	1	3	0	Ferguson-Lees & Christie (2010); Birds of the World (2022)	Carnivore	Secondary	Vertivore	Weak	Territorial	None	Weak	445.029	-30.91
Circus melanoleucos	Accipitridae	ACCIPITRIFORMES	2	3	0	Ferguson-Lees & Christie (2010); Debus & Davies (2019)	Carnivore	Secondary	Vertivore	Weak	Territorial	Strong	Strong	1460.61	49.1
Circus pygargus	Accipitridae	ACCIPITRIFORMES	2	4	0	Arroyo (1995); Ferguson-Lees & Christie (2010); Rutkowski et al. (2015); Storchová & Hořák (2018); Brouwer & Griffith (2019); Valcu et al. (2021)	Carnivore	Secondary	Vertivore	None	Non-territorial	Strong	Strong	1015.6	49.91
Circus ranivorus	Accipitridae	ACCIPITRIFORMES	0	4	0	Ferguson-Lees & Christie (2010)	Carnivore	Secondary	Vertivore	Weak	Territorial	None	Weak	228.098	-14.6
Circus spilonotus	Accipitridae	ACCIPITRIFORMES	2	3	0	Ferguson-Lees & Christie (2010); Debus & Davies (2019)	Carnivore	Secondary	Vertivore	Weak	Territorial	Strong	Strong	1491.52	52.4
Dryotriorchis spectabilis	Accipitridae	ACCIPITRIFORMES	0	2	0	Ferguson-Lees & Christie (2010); Birds of the World (2022)	Carnivore	Secondary	Vertivore	Weak	Territorial	None	Weak	83.9379	2.03
Elanoides forficatus	Accipitridae	ACCIPITRIFORMES	1	3	0	Ferguson-Lees & Christie (2010); Birds of the World (2022)	Carnivore	Secondary	Invertivore	Weak	Territorial	Strong	Strong	115.534	-5.62
Elanus axillaris	Accipitridae	ACCIPITRIFORMES	0	3	0	Ferguson-Lees & Christie (2010); Birds of the World (2022)	Carnivore	Secondary	Vertivore	None	Non-territorial	Weak	Weak	489.608	-25.69
Elanus caeruleus	Accipitridae	ACCIPITRIFORMES	1	4	0	Ferguson-Lees & Christie (2010); Storchová & Hořák (2018); Birds of the World (2022)	Carnivore	Secondary	Vertivore	Weak	Territorial	Weak	Weak	244.997	3.69
Elanus leucurus	Accipitridae	ACCIPITRIFORMES	0	4	0	Ferguson-Lees & Christie (2010); Birds of the World (2022)	Carnivore	Secondary	Vertivore	Weak	Territorial	Weak	Weak	234.469	-8.72
Elanus scriptus	Accipitridae	ACCIPITRIFORMES	0	3	0	Ferguson-Lees & Christie (2010); Birds of the World (2022)	Carnivore	Secondary	Vertivore	None	Non-territorial	Weak	Weak	533.48	-22.87
Erythrotriorchis buergersi	Accipitridae	ACCIPITRIFORMES	0	3	0	Ferguson-Lees & Christie (2010); Birds of the World (2022)	Carnivore	Secondary	Vertivore	Weak	Territorial	None	Weak	43.394	-5.51
Erythrotriorchis radiatus	Accipitridae	ACCIPITRIFORMES	1	3	0	Ferguson-Lees & Christie (2010); Birds of the World (2022)	Carnivore	Secondary	Vertivore	Strong	Territorial	None	Weak	287.878	-17.74
Eutriorchis astur	Accipitridae	ACCIPITRIFORMES	0	2	0	Ferguson-Lees & Christie (2010); Birds of the World (2022)	Carnivore	Secondary	Vertivore	Weak	Territorial	None	Weak	222.487	-16.44
Gampsonyx swainsonii	Accipitridae	ACCIPITRIFORMES	0	2	0	Ferguson-Lees & Christie (2010); Birds of the World (2022)	Carnivore	Secondary	Vertivore	Weak	Territorial	None	Weak	120.548	-8.71
Geranoaetus melanoleucus	Accipitridae	ACCIPITRIFORMES	0	3	0	Ferguson-Lees & Christie (2010); Birds of the World (2022)	Carnivore	Secondary	Vertivore	Strong	Territorial	None	Weak	328.112	-27.4
Geranospiza caerulescens	Accipitridae	ACCIPITRIFORMES	0	2	0	Ferguson-Lees & Christie (2010); Birds of the World (2022)	Carnivore	Secondary	Vertivore	Weak	Territorial	None	Weak	124.669	-6.64
Gypaetus barbatus	Accipitridae	ACCIPITRIFORMES	1	4	0	Cramp (1980); Pitcher et al. (2005); Ferguson-Lees & Christie (2010); Storchová & Hořák (2018)	Scavenger	Secondary	Scavenger	Weak	Territorial	Weak	Weak	844.319	34.75
Gypohierax angolensis	Accipitridae	ACCIPITRIFORMES	0	2	0	Ferguson-Lees & Christie (2010); Birds of the World (2022)	Herbivore	Primary	Frugivore	None	Non-territorial	None	Weak	138.123	-1.17
Gyps africanus	Accipitridae	ACCIPITRIFORMES	0	4	0	Ferguson-Lees & Christie (2010); Leepile et al. (2020)	Scavenger	Secondary	Scavenger	None	Non-territorial	None	Weak	235.856	-2.52
Gyps bengalensis	Accipitridae	ACCIPITRIFORMES	0	3	0	Ferguson-Lees & Christie (2010); Ghorpade (2012)	Scavenger	Secondary	Scavenger	None	Non-territorial	None	Weak	453.224	23.99
Gyps coprotheres	Accipitridae	ACCIPITRIFORMES	0	4	0	Ferguson-Lees & Christie (2010); Birds of the World (2022)	Scavenger	Secondary	Scavenger	None	Non-territorial	None	Weak	392.967	-27.31
Gyps fulvus	Accipitridae	ACCIPITRIFORMES	0	4	0	Ferguson-Lees & Christie (2010); Gouar et al. (2011); Storchová & Hořák (2018); Brouwer & Griffith (2019); Valcu et al. (2021)	Scavenger	Secondary	Scavenger	None	Non-territorial	None	Weak	850.127	36.3
Gyps himalayensis	Accipitridae	ACCIPITRIFORMES	0	3	0	Ferguson-Lees & Christie (2010); Ghorpade (2012)	Scavenger	Secondary	Scavenger	None	Non-territorial	None	Weak	856.254	34.8
Gyps indicus	Accipitridae	ACCIPITRIFORMES	0	3	0	Ferguson-Lees & Christie (2010); Ghorpade (2012)	Scavenger	Secondary	Scavenger	None	Non-territorial	None	Weak	473.433	23.08
Gyps rueppellii	Accipitridae	ACCIPITRIFORMES	0	3	0	Ferguson-Lees & Christie (2010); Ghorpade (2012)	Scavenger	Secondary	Scavenger	None	Non-territorial	None	Weak	251.193	9.89
Gyps tenuirostris	Accipitridae	ACCIPITRIFORMES	0	3	0	Ferguson-Lees & Christie (2010); Ghorpade (2012)	Scavenger	Secondary	Scavenger	None	Non-territorial	None	Weak	392.91	24.18
Haliaeetus albicilla	Accipitridae	ACCIPITRIFORMES	0	4	0	Ferguson-Lees & Christie (2010); Storchová & Hořák (2018); Valcu et al. (2021); Birds of the World (2022)	Carnivore	Secondary	Aquatic predator	Weak	Territorial	Weak	Weak	1340.96	59.89
Haliaeetus leucocephalus	Accipitridae	ACCIPITRIFORMES	0	4	0	Jenkins & Jackman (2006); Ferguson-Lees & Christie (2010); Birds of the World (2022)	Carnivore	Secondary	Omnivore	Weak	Territorial	Strong	Strong	1060.14	54.57
Haliaeetus leucogaster	Accipitridae	ACCIPITRIFORMES	0	4	0	Ferguson-Lees & Christie (2010); Birds of the World (2022)	Carnivore	Secondary	Aquatic predator	Strong	Territorial	None	Weak	242.306	-9.12
Haliaeetus leucoryphus	Accipitridae	ACCIPITRIFORMES	0	2	0	Ferguson-Lees & Christie (2010); Birds of the World (2022)	Carnivore	Secondary	Aquatic predator	Weak	Territorial	Strong	Strong	496.804	27.12
Haliaeetus pelagicus	Accipitridae	ACCIPITRIFORMES	0	4	0	Ferguson-Lees & Christie (2010); Romanov & Masterov (2020)	Carnivore	Secondary	Aquatic predator	Weak	Territorial	Strong	Strong	1385.77	58.65
Haliaeetus sanfordi	Accipitridae	ACCIPITRIFORMES	0	2	0	Ferguson-Lees & Christie (2010); Birds of the World (2022)	Carnivore	Secondary	Omnivore	Weak	Territorial	None	Weak	35.4412	-8.09
Haliaeetus vocifer	Accipitridae	ACCIPITRIFORMES	0	4	0	Cramp (1980); Ferguson-Lees & Christie (2010)	Carnivore	Secondary	Aquatic predator	Weak	Territorial	None	Weak	209.548	-0.96
Haliaeetus vociferoides	Accipitridae	ACCIPITRIFORMES	3	4	0	Ferguson-Lees & Christie (2010); Birds of the World (2022)	Carnivore	Secondary	Aquatic predator	Weak	Territorial	None	Weak	137.608	-17.15
Haliastur indus	Accipitridae	ACCIPITRIFORMES	0	2	0	Ferguson-Lees & Christie (2010); Birds of the World (2022)	Carnivore	Secondary	Omnivore	Weak	Territorial	None	Weak	298.826	9.01
Haliastur sphenurus	Accipitridae	ACCIPITRIFORMES	0	2	0	Pitcher et al. (2005); Ferguson-Lees & Christie (2010); Birds of the World (2022)	Carnivore	Secondary	Omnivore	Weak	Territorial	None	Weak	421.663	-23.9
Hamirostra melanosternon	Accipitridae	ACCIPITRIFORMES	1	4	1	Ferguson-Lees & Christie (2010); Birds of the World (2022)	Carnivore	Secondary	Vertivore	Strong	Territorial	Weak	Weak	494.489	-23.36
Harpagus bidentatus	Accipitridae	ACCIPITRIFORMES	0	2	0	Ferguson-Lees & Christie (2010); Birds of the World (2022)	Carnivore	Secondary	Invertivore	Weak	Territorial	None	Weak	79.1348	-2.54
Harpagus diodon	Accipitridae	ACCIPITRIFORMES	0	2	0	Ferguson-Lees & Christie (2010); Birds of the World (2022)	Carnivore	Secondary	Invertivore	Weak	Territorial	Strong	Strong	228.424	-21.13
Harpia harpyja	Accipitridae	ACCIPITRIFORMES	0	4	0	Ferguson-Lees & Christie (2010); Blank et al. (2020)	Carnivore	Secondary	Vertivore	Weak	Territorial	None	Weak	103.257	-8.03
Harpyhaliaetus coronatus	Accipitridae	ACCIPITRIFORMES	0	2	0	Ferguson-Lees & Christie (2010); Birds of the World (2022)	Carnivore	Secondary	Vertivore	Weak	Territorial	Weak	Weak	267.729	-22.07
Harpyhaliaetus solitarius	Accipitridae	ACCIPITRIFORMES	0	3	0	Ferguson-Lees & Christie (2010); Birds of the World (2022)	Carnivore	Secondary	Vertivore	Weak	Territorial	None	Weak	130.322	3.86
Harpyopsis novaeguineae	Accipitridae	ACCIPITRIFORMES	0	2	0	Ferguson-Lees & Christie (2010); Birds of the World (2022)	Carnivore	Secondary	Vertivore	Weak	Territorial	None	Weak	43.3902	-5.26
Helicolestes hamatus	Accipitridae	ACCIPITRIFORMES	0	4	0	Ferguson-Lees & Christie (2010); Birds of the World (2022)	Carnivore	Secondary	Invertivore	Weak	Territorial	None	Weak	64.6381	-3.11
Henicopernis infuscatus	Accipitridae	ACCIPITRIFORMES	0	2	0	Ferguson-Lees & Christie (2010); Birds of the World (2022)	Carnivore	Secondary	Invertivore	Weak	Territorial	None	Weak	37.3476	-5.47
Henicopernis longicauda	Accipitridae	ACCIPITRIFORMES	0	2	0	Ferguson-Lees & Christie (2010); Birds of the World (2022)	Carnivore	Secondary	Invertivore	Weak	Territorial	None	Weak	44.1341	-5.35
Hieraaetus ayresii	Accipitridae	ACCIPITRIFORMES	0	3	0	Ferguson-Lees & Christie (2010); Birds of the World (2022)	Carnivore	Secondary	Vertivore	Strong	Territorial	None	Weak	144.829	-5.21
Hieraaetus morphnoides	Accipitridae	ACCIPITRIFORMES	0	4	0	Pitcher et al. (2005); Ferguson-Lees & Christie (2010); Debus (2017)	Carnivore	Secondary	Vertivore	Strong	Territorial	None	Weak	491.01	-25.34
Hieraaetus pennatus	Accipitridae	ACCIPITRIFORMES	0	4	0	Cramp (1980); Ferguson-Lees & Christie (2010); Storchová & Hořák (2018)	Carnivore	Secondary	Vertivore	Weak	Territorial	Strong	Strong	941.19	42.1
Hieraaetus spilogaster	Accipitridae	ACCIPITRIFORMES	0	3	0	Ferguson-Lees & Christie (2010); Birds of the World (2022)	Carnivore	Secondary	Vertivore	Weak	Territorial	None	Weak	199.145	-2.84
Hieraaetus weiskei	Accipitridae	ACCIPITRIFORMES	0	3	0	Ferguson-Lees & Christie (2010); Birds of the World (2022)	Carnivore	Secondary	Vertivore	Strong	Territorial	None	Weak	44.3706	-5.34
Ichthyophaga humilis	Accipitridae	ACCIPITRIFORMES	0	3	0	Wells (1999); Ferguson-Lees & Christie (2010); Birds of the World (2022)	Carnivore	Secondary	Aquatic predator	Strong	Territorial	None	Weak	165.705	9.46
Ichthyophaga ichthyaetus	Accipitridae	ACCIPITRIFORMES	0	2	0	Wells (1999); Ferguson-Lees & Christie (2010); Birds of the World (2022)	Carnivore	Secondary	Aquatic predator	Strong	Territorial	None	Weak	182.807	10.81
Ictinaetus malayensis	Accipitridae	ACCIPITRIFORMES	0	2	0	Ferguson-Lees & Christie (2010); Birds of the World (2022)	Carnivore	Secondary	Vertivore	Weak	Territorial	None	Weak	182.534	9.61
Ictinia mississippiensis	Accipitridae	ACCIPITRIFORMES	0	4	0	Ferguson-Lees & Christie (2010); Birds of the World (2022)	Carnivore	Secondary	Invertivore	None	Non-territorial	Strong	Strong	745.912	33.57
Ictinia plumbea	Accipitridae	ACCIPITRIFORMES	0	3	0	Ferguson-Lees & Christie (2010); Birds of the World (2022)	Carnivore	Secondary	Invertivore	None	Non-territorial	None	Weak	113.754	-7.01
Kaupifalco monogrammicus	Accipitridae	ACCIPITRIFORMES	0	2	0	Ferguson-Lees & Christie (2010); Birds of the World (2022)	Carnivore	Secondary	Invertivore	Weak	Territorial	None	Weak	165.062	-0.96
Leptodon cayanensis	Accipitridae	ACCIPITRIFORMES	0	2	0	Ferguson-Lees & Christie (2010); Birds of the World (2022)	Carnivore	Secondary	Omnivore	Weak	Territorial	None	Weak	104.321	-6.35
Leptodon forbesi	Accipitridae	ACCIPITRIFORMES	0	2	0	Birds of the World (2022)	Carnivore	Secondary	Omnivore	Weak	Territorial	None	Weak	115.43	-8.94
Leucopternis albicollis	Accipitridae	ACCIPITRIFORMES	0	2	0	Ferguson-Lees & Christie (2010); Birds of the World (2022)	Carnivore	Secondary	Vertivore	Strong	Territorial	None	Weak	76.6415	-3.96
Leucopternis kuhli	Accipitridae	ACCIPITRIFORMES	0	2	0	Ferguson-Lees & Christie (2010); Birds of the World (2022)	Carnivore	Secondary	Vertivore	Strong	Territorial	None	Weak	56.7533	-7.38
Leucopternis lacernulatus	Accipitridae	ACCIPITRIFORMES	0	3	0	Ferguson-Lees & Christie (2010); Birds of the World (2022)	Carnivore	Secondary	Vertivore	Strong	Territorial	None	Weak	176.983	-17.46
Leucopternis melanops	Accipitridae	ACCIPITRIFORMES	0	2	0	Ferguson-Lees & Christie (2010); Birds of the World (2022)	Carnivore	Secondary	Vertivore	Strong	Territorial	None	Weak	61.9805	1.4
Leucopternis occidentalis	Accipitridae	ACCIPITRIFORMES	0	2	0	Ferguson-Lees & Christie (2010); Birds of the World (2022)	Carnivore	Secondary	Vertivore	Strong	Territorial	None	Weak	51.5243	-3.58
Leucopternis plumbeus	Accipitridae	ACCIPITRIFORMES	0	2	0	Ferguson-Lees & Christie (2010); Birds of the World (2022)	Carnivore	Secondary	Vertivore	Strong	Territorial	None	Weak	35.0876	4.34
Leucopternis polionotus	Accipitridae	ACCIPITRIFORMES	0	2	0	Ferguson-Lees & Christie (2010); Birds of the World (2022)	Carnivore	Secondary	Vertivore	Strong	Territorial	None	Weak	221.994	-20.38
Leucopternis princeps	Accipitridae	ACCIPITRIFORMES	0	2	0	Ferguson-Lees & Christie (2010); Birds of the World (2022)	Carnivore	Secondary	Vertivore	Strong	Territorial	None	Weak	49.9495	3.02
Leucopternis schistaceus	Accipitridae	ACCIPITRIFORMES	0	3	0	Ferguson-Lees & Christie (2010); Birds of the World (2022)	Carnivore	Secondary	Vertivore	Strong	Territorial	None	Weak	63.8831	-5.46
Leucopternis semiplumbeus	Accipitridae	ACCIPITRIFORMES	0	2	0	Ferguson-Lees & Christie (2010); Birds of the World (2022)	Carnivore	Secondary	Vertivore	Strong	Territorial	None	Weak	51.7747	8.38
Lophaetus occipitalis	Accipitridae	ACCIPITRIFORMES	0	2	0	Ferguson-Lees & Christie (2010); Birds of the World (2022)	Carnivore	Secondary	Vertivore	Weak	Territorial	None	Weak	172.314	-0.17
Lophoictinia isura	Accipitridae	ACCIPITRIFORMES	0	2	0	Ferguson-Lees & Christie (2010); Birds of the World (2022)	Carnivore	Secondary	Vertivore	Strong	Territorial	None	Weak	461.225	-27.71
Lophotriorchis kienerii	Accipitridae	ACCIPITRIFORMES	0	2	0	Ferguson-Lees & Christie (2010); Birds of the World (2022)	Carnivore	Secondary	Vertivore	Strong	Territorial	None	Weak	134.805	9.42
Macheiramphus alcinus	Accipitridae	ACCIPITRIFORMES	0	2	0	Ferguson-Lees & Christie (2010); Birds of the World (2022)	Carnivore	Secondary	Vertivore	Weak	Territorial	None	Weak	144.554	-4.02
Megatriorchis doriae	Accipitridae	ACCIPITRIFORMES	0	2	0	Ferguson-Lees & Christie (2010); Birds of the World (2022)	Carnivore	Secondary	Vertivore	Weak	Territorial	None	Weak	44.6195	-5.34
Melierax canorus	Accipitridae	ACCIPITRIFORMES	2	4	0	Malan et al. (1997); Ferguson-Lees & Christie (2010); Birds of the World (2022)	Carnivore	Secondary	Vertivore	Strong	Territorial	None	Weak	414.843	-25.28
Melierax gabar	Accipitridae	ACCIPITRIFORMES	0	2	0	Birds of the World (2022)	Carnivore	Secondary	Vertivore	Weak	Territorial	Weak	Weak	237.021	-2.35
Melierax metabates	Accipitridae	ACCIPITRIFORMES	2	2	0	Ferguson-Lees & Christie (2010); Birds of the World (2022)	Carnivore	Secondary	Vertivore	Strong	Territorial	None	Weak	251.83	2.47
Melierax poliopterus	Accipitridae	ACCIPITRIFORMES	2	2	0	Ferguson-Lees & Christie (2010); Birds of the World (2022)	Carnivore	Secondary	Vertivore	Strong	Territorial	None	Weak	130.789	2.87
Milvus migrans	Accipitridae	ACCIPITRIFORMES	0	4	0	Cramp (1980); Forero et al. (1999); Pitcher et al. (2005); Ferguson-Lees & Christie (2010); Storchová & Hořák (2018)	Omnivore	Secondary	Omnivore	None	Non-territorial	Strong	Strong	666.949	26.77
Milvus milvus	Accipitridae	ACCIPITRIFORMES	0	4	0	Cramp (1980); Ferguson-Lees & Christie (2010); Storchová & Hořák (2018)	Omnivore	Secondary	Omnivore	Weak	Territorial	Weak	Weak	644.653	48.65
Morphnus guianensis	Accipitridae	ACCIPITRIFORMES	0	2	0	Ferguson-Lees & Christie (2010); Birds of the World (2022)	Carnivore	Secondary	Vertivore	Weak	Territorial	None	Weak	102.167	-7.66
Necrosyrtes monachus	Accipitridae	ACCIPITRIFORMES	0	4	0	Ferguson-Lees & Christie (2010); Ibrahim & Bakam (2020)	Scavenger	Secondary	Scavenger	None	Non-territorial	None	Weak	223.336	4.78
Neophron percnopterus	Accipitridae	ACCIPITRIFORMES	0	4	0	Cramp (1980); Ferguson-Lees & Christie (2010); Storchová & Hořák (2018)	Omnivore	Secondary	Scavenger	None	Non-territorial	Strong	Strong	621.764	27.02
Nisaetus alboniger	Accipitridae	ACCIPITRIFORMES	0	2	0	Wells (1999); Ferguson-Lees & Christie (2010); Birds of the World (2022)	Carnivore	Secondary	Vertivore	Strong	Territorial	None	Weak	40.6197	2.4
Nisaetus bartelsi	Accipitridae	ACCIPITRIFORMES	0	2	0	Ferguson-Lees & Christie (2010); Birds of the World (2022)	Carnivore	Secondary	Vertivore	Strong	Territorial	None	Weak	50.3173	-7.44
Nisaetus cirrhatus	Accipitridae	ACCIPITRIFORMES	0	2	0	Ferguson-Lees & Christie (2010); Birds of the World (2022)	Carnivore	Secondary	Vertivore	Strong	Territorial	None	Weak	222.045	13.11
Nisaetus floris	Accipitridae	ACCIPITRIFORMES	0	2	0	Ferguson-Lees & Christie (2010); Birds of the World (2022)	Carnivore	Secondary	Vertivore	Strong	Territorial	None	Weak	65.0829	-8.59
Nisaetus lanceolatus	Accipitridae	ACCIPITRIFORMES	0	2	0	Ferguson-Lees & Christie (2010); Birds of the World (2022)	Carnivore	Secondary	Vertivore	Strong	Territorial	None	Weak	43.2424	-2.12
Nisaetus nanus	Accipitridae	ACCIPITRIFORMES	0	2	0	Ferguson-Lees & Christie (2010); Birds of the World (2022)	Carnivore	Secondary	Vertivore	Strong	Territorial	None	Weak	34.755	0.56
Nisaetus nipalensis	Accipitridae	ACCIPITRIFORMES	0	2	0	Wells (1999); Ferguson-Lees & Christie (2010); Birds of the World (2022)	Carnivore	Secondary	Vertivore	Strong	Territorial	None	Weak	511.286	26.77
Nisaetus philippensis	Accipitridae	ACCIPITRIFORMES	0	2	0	Ferguson-Lees & Christie (2010); Birds of the World (2022)	Carnivore	Secondary	Vertivore	Strong	Territorial	None	Weak	89.3278	11.91
Pandion haliaetus	Accipitridae	ACCIPITRIFORMES	1	4	0	Bretagnolle & Thibault (1993); Pitcher et al. (2005); Ferguson-Lees & Christie (2010); Storchová & Hořák (2018); Birds of the World (2022)	Carnivore	Secondary	Aquatic predator	Weak	Territorial	Strong	Strong	1059.84	49.18
Parabuteo unicinctus	Accipitridae	ACCIPITRIFORMES	2	4	0	Ferguson-Lees & Christie (2010); Birds of the World (2022)	Carnivore	Secondary	Vertivore	Weak	Territorial	Weak	Weak	282.768	-10.52
Pernis apivorus	Accipitridae	ACCIPITRIFORMES	0	4	0	Cramp (1980); Ferguson-Lees & Christie (2010); Storchová & Hořák (2018)	Carnivore	Secondary	Invertivore	Weak	Territorial	Strong	Strong	921.911	54.03
Pernis celebensis	Accipitridae	ACCIPITRIFORMES	0	3	0	Ferguson-Lees & Christie (2010); Birds of the World (2022)	Carnivore	Secondary	Invertivore	Weak	Territorial	None	Weak	72.1233	5.81
Pernis ptilorhyncus	Accipitridae	ACCIPITRIFORMES	0	3	0	Birds of the World (2022)	Carnivore	Secondary	Invertivore	Weak	Territorial	None	Weak	706.162	32.05
Pithecophaga jefferyi	Accipitridae	ACCIPITRIFORMES	0	4	0	Bastian (2007); Ferguson-Lees & Christie (2010)	Carnivore	Secondary	Vertivore	Weak	Territorial	None	Weak	73.9887	9.95
Polemaetus bellicosus	Accipitridae	ACCIPITRIFORMES	0	4	0	Ferguson-Lees & Christie (2010); van Eeden et al. (2017)	Carnivore	Secondary	Vertivore	Weak	Territorial	None	Weak	236.094	-3.45
Polyboroides radiatus	Accipitridae	ACCIPITRIFORMES	0	3	0	Sinclair & Ryan (2009); Ferguson-Lees & Christie (2010)	Carnivore	Secondary	Vertivore	Strong	Territorial	None	Weak	192.23	-19.56
Polyboroides typus	Accipitridae	ACCIPITRIFORMES	0	3	0	Sinclair & Ryan (2009); Ferguson-Lees & Christie (2010)	Carnivore	Secondary	Vertivore	Weak	Territorial	None	Weak	185.261	-4.02
Rostrhamus sociabilis	Accipitridae	ACCIPITRIFORMES	0	4	0	Ferguson-Lees & Christie (2010); Birds of the World (2022)	Carnivore	Secondary	Aquatic predator	None	Non-territorial	Weak	Weak	165.299	-10.02
Sagittarius serpentarius	Accipitridae	ACCIPITRIFORMES	0	4	0	Ferguson-Lees & Christie (2010); Birds of the World (2022)	Carnivore	Secondary	Vertivore	Weak	Territorial	Weak	Weak	255.671	-3.98
Sarcogyps calvus	Accipitridae	ACCIPITRIFORMES	0	3	0	Ferguson-Lees & Christie (2010); Manandhar (2019)	Scavenger	Secondary	Scavenger	Weak	Territorial	None	Weak	468.8	24.15
Spilornis cheela	Accipitridae	ACCIPITRIFORMES	0	2	0	Ferguson-Lees & Christie (2010); Birds of the World (2022)	Carnivore	Secondary	Vertivore	Weak	Territorial	None	Weak	299.854	16.74
Spilornis elgini	Accipitridae	ACCIPITRIFORMES	0	2	0	Ferguson-Lees & Christie (2010); Birds of the World (2022)	Carnivore	Secondary	Vertivore	Weak	Territorial	None	Weak	72.1261	12.47
Spilornis holospilus	Accipitridae	ACCIPITRIFORMES	0	2	0	Ferguson-Lees & Christie (2010); Birds of the World (2022)	Carnivore	Secondary	Vertivore	Weak	Territorial	None	Weak	87.6914	11.86
Spilornis kinabaluensis	Accipitridae	ACCIPITRIFORMES	0	2	0	Ferguson-Lees & Christie (2010); Birds of the World (2022)	Carnivore	Secondary	Vertivore	Weak	Territorial	None	Weak	30.8769	4.55
Spilornis klossi	Accipitridae	ACCIPITRIFORMES	0	2	0	Ferguson-Lees & Christie (2010); Birds of the World (2022)	Carnivore	Secondary	Vertivore	Weak	Territorial	None	Weak	46.4395	7.06
Spilornis rufipectus	Accipitridae	ACCIPITRIFORMES	0	2	0	Ferguson-Lees & Christie (2010); Birds of the World (2022)	Carnivore	Secondary	Vertivore	Weak	Territorial	None	Weak	41.4056	-1.9
Spizaetus isidori	Accipitridae	ACCIPITRIFORMES	0	2	0	Ferguson-Lees & Christie (2010); Birds of the World (2022)	Carnivore	Secondary	Vertivore	Strong	Territorial	None	Weak	91.7203	-6.77
Spizaetus melanoleucus	Accipitridae	ACCIPITRIFORMES	0	2	0	Ferguson-Lees & Christie (2010); Birds of the World (2022)	Carnivore	Secondary	Vertivore	Strong	Territorial	None	Weak	110.086	-6.79
Spizaetus ornatus	Accipitridae	ACCIPITRIFORMES	0	2	0	Ferguson-Lees & Christie (2010); Birds of the World (2022)	Carnivore	Secondary	Vertivore	Strong	Territorial	None	Weak	105.862	-5.86
Spizaetus tyrannus	Accipitridae	ACCIPITRIFORMES	0	2	0	Ferguson-Lees & Christie (2010); Birds of the World (2022)	Carnivore	Secondary	Vertivore	Strong	Territorial	None	Weak	89.8392	-4.6
Stephanoaetus coronatus	Accipitridae	ACCIPITRIFORMES	0	4	0	Capainolo & Butler (2010); Ferguson-Lees & Christie (2010)	Carnivore	Secondary	Vertivore	Strong	Territorial	None	Weak	127.365	-4.7
Terathopius ecaudatus	Accipitridae	ACCIPITRIFORMES	0	4	0	Herholdt et al. (1996); Sinclair & Ryan (2009); Ferguson-Lees & Christie (2010)	Carnivore	Secondary	Omnivore	Weak	Territorial	None	Weak	205.257	-1.02
Torgos tracheliotos	Accipitridae	ACCIPITRIFORMES	0	2	0	Birds of the World (2022)	Scavenger	Secondary	Scavenger	None	Non-territorial	Weak	Weak	318.914	2.61
Trigonoceps occipitalis	Accipitridae	ACCIPITRIFORMES	0	2	0	Ferguson-Lees & Christie (2010); Birds of the World (2022)	Scavenger	Secondary	Scavenger	Weak	Territorial	None	Weak	236.349	-1.13
Urotriorchis macrourus	Accipitridae	ACCIPITRIFORMES	0	2	0	Ferguson-Lees & Christie (2010); Birds of the World (2022)	Carnivore	Secondary	Vertivore	Weak	Territorial	None	Weak	76.9476	1.17
Cathartes aura	Cathartidae	ACCIPITRIFORMES	0	3	0	Ferguson-Lees & Christie (2010); Birds of the World (2022)	Scavenger	Secondary	Scavenger	None	Non-territorial	Weak	Weak	387.298	6.76
Cathartes burrovianus	Cathartidae	ACCIPITRIFORMES	0	3	0	Ferguson-Lees & Christie (2010); Birds of the World (2022)	Scavenger	Secondary	Scavenger	None	Non-territorial	None	Weak	159.112	-7.88
Cathartes melambrotus	Cathartidae	ACCIPITRIFORMES	0	3	0	Ferguson-Lees & Christie (2010); Birds of the World (2022)	Scavenger	Secondary	Scavenger	None	Non-territorial	None	Weak	64.1174	-3.81
Coragyps atratus	Cathartidae	ACCIPITRIFORMES	0	4	0	Decker et al. (1993); Ferguson-Lees & Christie (2010); Brouwer & Griffith (2019); Valcu et al. (2021); Birds of the World (2022)	Omnivore	Secondary	Scavenger	None	Non-territorial	Weak	Weak	235.999	-4.79
Gymnogyps californianus	Cathartidae	ACCIPITRIFORMES	1	3	0	Ferguson-Lees & Christie (2010); Birds of the World (2022)	Scavenger	Secondary	Scavenger	None	Non-territorial	None	Weak	700.514	35.94
Sarcoramphus papa	Cathartidae	ACCIPITRIFORMES	0	3	0	Ferguson-Lees & Christie (2010); Birds of the World (2022)	Scavenger	Secondary	Scavenger	None	Non-territorial	None	Weak	132.283	-8.32
Vultur gryphus	Cathartidae	ACCIPITRIFORMES	0	4	0	Ferguson-Lees & Christie (2010); Paz-y-Miño (2015)	Scavenger	Secondary	Scavenger	None	Non-territorial	Weak	Weak	328.078	-30.77
Aix galericulata	Anatidae	ANSERIFORMES	0	4	0	Madge & Burn (1993); Storchová & Hořák (2018); Birds of the World (2022)	Herbivore	Primary	Herbivore aquatic	None	Non-territorial	Strong	Strong	1278.14	45.58
Aix sponsa	Anatidae	ANSERIFORMES	1	4	0	Madge & Burn (1993); Pitcher et al. (2005); Storchová & Hořák (2018); Birds of the World (2022)	Herbivore	Primary	Omnivore	None	Non-territorial	None	Weak	877.91	42.14
Alopochen aegyptiaca	Anatidae	ANSERIFORMES	0	4	0	Madge & Burn (1993); Storchová & Hořák (2018); Birds of the World (2022)	Herbivore	Primary	Omnivore	Weak	Territorial	Weak	Weak	236.51	-2.2
Amazonetta brasiliensis	Anatidae	ANSERIFORMES	0	4	0	Madge & Burn (1993); Birds of the World (2022)	Herbivore	Primary	Herbivore aquatic	None	Non-territorial	None	Weak	178.242	-14.65
Anas acuta	Anatidae	ANSERIFORMES	0	4	0	Madge & Burn (1993); Sibley (2000); Pitcher et al. (2005); Storchová & Hořák (2018); Birds of the World (2022)	Herbivore	Primary	Herbivore aquatic	None	Non-territorial	Strong	Strong	1231.52	59.6
Anas americana	Anatidae	ANSERIFORMES	0	4	0	Madge & Burn (1993); Pitcher et al. (2005); Birds of the World (2022)	Herbivore	Primary	Omnivore	None	Non-territorial	Strong	Strong	1111.92	55.41
Anas andium	Anatidae	ANSERIFORMES	0	4	0	Madge & Burn (1993); Birds of the World (2022)	Omnivore	Secondary	Herbivore aquatic	None	Non-territorial	Weak	Weak	43.1281	4.02
Anas aucklandica	Anatidae	ANSERIFORMES	0	4	0	Madge & Burn (1993); Birds of the World (2022)	Carnivore	Secondary	Aquatic predator	None	Non-territorial	Weak	Weak	118.2	-50.76
Anas bahamensis	Anatidae	ANSERIFORMES	2	4	0	Madge & Burn (1993); Birds of the World (2022)	Omnivore	Secondary	Herbivore aquatic	None	Non-territorial	Weak	Weak	334.076	-21.2
Anas bernieri	Anatidae	ANSERIFORMES	0	4	0	Madge & Burn (1993); Birds of the World (2022)	Herbivore	Primary	Herbivore aquatic	None	Non-territorial	None	Weak	140.961	-17.09
Anas capensis	Anatidae	ANSERIFORMES	1	4	0	Madge & Burn (1993); Birds of the World (2022)	Omnivore	Secondary	Aquatic predator	None	Non-territorial	Weak	Weak	306.154	-18.66
Anas castanea	Anatidae	ANSERIFORMES	0	4	0	Madge & Burn (1993); Williams & McKinney (1996); Pitcher et al. (2005); Birds of the World (2022)	Omnivore	Secondary	Aquatic predator	None	Non-territorial	Weak	Weak	509.317	-30.02
Anas chlorotis	Anatidae	ANSERIFORMES	0	4	0	Madge & Burn (1993); Williams & McKinney (1996); Birds of the World (2022)	Herbivore	Primary	Herbivore aquatic	None	Non-territorial	None	Weak	246.077	-39.13
Anas clypeata	Anatidae	ANSERIFORMES	1	3	0	Madge & Burn (1993); Birds of the World (2022)	Omnivore	Secondary	Aquatic predator	None	Non-territorial	Strong	Strong	1207.43	55.88
Anas crecca	Anatidae	ANSERIFORMES	1	4	0	Madge & Burn (1993); Pitcher et al. (2005); Shultz & Dunbar (2010); Storchová & Hořák (2018); Birds of the World (2022)	Herbivore	Primary	Herbivore aquatic	None	Non-territorial	Weak	Weak	1221.25	58.18
Anas cyanoptera	Anatidae	ANSERIFORMES	1	4	0	Madge & Burn (1993); Birds of the World (2022)	Herbivore	Primary	Herbivore aquatic	None	Non-territorial	Weak	Weak	601.698	11.06
Anas discors	Anatidae	ANSERIFORMES	1	4	0	Madge & Burn (1993); Sibley (2000); Pitcher et al. (2005); Birds of the World (2022)	Omnivore	Secondary	Herbivore aquatic	None	Non-territorial	Strong	Strong	1013.18	48.81
Anas eatoni	Anatidae	ANSERIFORMES	0	2	0	Madge & Burn (1993); Birds of the World (2022)	Omnivore	Secondary	Omnivore	None	Non-territorial	Strong	Strong	182.497	-49.18
Anas erythrorhyncha	Anatidae	ANSERIFORMES	0	4	0	Madge & Burn (1993); Birds of the World (2022)	Herbivore	Primary	Herbivore aquatic	None	Non-territorial	Weak	Weak	211.819	-11.83
Anas falcata	Anatidae	ANSERIFORMES	0	4	0	Madge & Burn (1993); Birds of the World (2022)	Herbivore	Primary	Herbivore aquatic	None	Non-territorial	Strong	Strong	1505.5	54.68
Anas flavirostris	Anatidae	ANSERIFORMES	1	4	0	Madge & Burn (1993); Port (1998); Birds of the World (2022)	Omnivore	Secondary	Herbivore aquatic	None	Non-territorial	Weak	Weak	400.298	-34.05
Anas formosa	Anatidae	ANSERIFORMES	0	3	0	Madge & Burn (1993); Kear (2005)	Herbivore	Primary	Herbivore aquatic	None	Non-territorial	Strong	Strong	1703.12	64.58
Anas fulvigula	Anatidae	ANSERIFORMES	1	4	0	Madge & Burn (1993); Birds of the World (2022)	Herbivore	Primary	Herbivore aquatic	None	Non-territorial	Weak	Weak	536.086	28.28
Anas georgica	Anatidae	ANSERIFORMES	1	3	0	Madge & Burn (1993); Pitcher et al. (2005); Birds of the World (2022)	Herbivore	Primary	Herbivore aquatic	None	Non-territorial	Weak	Weak	408.314	-33.81
Anas gibberifrons	Anatidae	ANSERIFORMES	0	2	0	Madge & Burn (1993); Birds of the World (2022)	Omnivore	Secondary	Aquatic predator	None	Non-territorial	None	Weak	41.3891	-3.79
Anas gracilis	Anatidae	ANSERIFORMES	0	4	0	Madge & Burn (1993); Kear (2005); Pitcher et al. (2005)	Omnivore	Secondary	Aquatic predator	None	Non-territorial	None	Weak	435.853	-24.47
Anas hottentota	Anatidae	ANSERIFORMES	0	4	0	Madge & Burn (1993); Birds of the World (2022)	Herbivore	Primary	Omnivore	None	Non-territorial	None	Weak	240.73	-12.18
Anas laysanensis	Anatidae	ANSERIFORMES	1	4	0	Madge & Burn (1993); Reynolds et al. (2009); Birds of the World (2022)	Carnivore	Secondary	Aquatic predator	None	Non-territorial	None	Weak	195.8	25.76
Anas luzonica	Anatidae	ANSERIFORMES	0	2	0	Madge & Burn (1993); Birds of the World (2022)	Omnivore	Secondary	Herbivore aquatic	None	Non-territorial	None	Weak	86.8574	11.81
Anas melleri	Anatidae	ANSERIFORMES	0	4	0	Madge & Burn (1993); Birds of the World (2022)	Herbivore	Primary	Herbivore aquatic	None	Non-territorial	None	Weak	232.329	-19.37
Anas nesiotis	Anatidae	ANSERIFORMES	0	3	0	Madge & Burn (1993); McClelland (2002)	Carnivore	Secondary	Aquatic predator	None	Non-territorial	None	Weak	123.005	-52.54
Anas penelope	Anatidae	ANSERIFORMES	0	4	0	Madge & Burn (1993); Shultz & Dunbar (2010); Birds of the World (2022)	Herbivore	Primary	Omnivore	None	Non-territorial	Strong	Strong	1334.07	61.69
Anas platalea	Anatidae	ANSERIFORMES	0	2	0	Madge & Burn (1993); Birds of the World (2022)	Herbivore	Primary	Herbivore aquatic	Weak	Territorial	Weak	Weak	434.659	-36.18
Anas platyrhynchos	Anatidae	ANSERIFORMES	1	4	0	Madge & Burn (1993); Pitcher et al. (2005); Kreisinger et al. (2010); Shultz & Dunbar (2010); Storchová & Hořák (2018); Brouwer & Griffith (2019); Valcu et al. (2021); Birds of the World (2022)	Herbivore	Primary	Herbivore aquatic	None	Non-territorial	Weak	Weak	1083.59	51.63
Anas poecilorhyncha	Anatidae	ANSERIFORMES	0	3	0	Madge & Burn (1993); Birds of the World (2022)	Herbivore	Primary	Herbivore aquatic	None	Non-territorial	Weak	Weak	841.237	34.49
Anas puna	Anatidae	ANSERIFORMES	1	4	0	Madge & Burn (1993); Birds of the World (2022)	Herbivore	Primary	Herbivore aquatic	None	Non-territorial	None	Weak	174.679	-17.48
Anas querquedula	Anatidae	ANSERIFORMES	0	2	0	Madge & Burn (1993); Sibley (2000); Birds of the World (2022)	Omnivore	Secondary	Herbivore aquatic	None	Non-territorial	Strong	Strong	1199.96	53.56
Anas rhynchotis	Anatidae	ANSERIFORMES	0	3	0	Madge & Burn (1993); Pitcher et al. (2005); Birds of the World (2022)	Carnivore	Secondary	Aquatic predator	None	Non-territorial	None	Weak	510.623	-29.63
Anas rubripes	Anatidae	ANSERIFORMES	1	4	0	Madge & Burn (1993); Pitcher et al. (2005); Birds of the World (2022)	Omnivore	Secondary	Herbivore aquatic	None	Non-territorial	Weak	Weak	1136.13	49.93
Anas sibilatrix	Anatidae	ANSERIFORMES	0	4	0	Madge & Burn (1993); Williams & McKinney (1996); Birds of the World (2022)	Herbivore	Primary	Omnivore	None	Non-territorial	Weak	Weak	487.751	-40.77
Anas smithii	Anatidae	ANSERIFORMES	0	4	0	Madge & Burn (1993); Birds of the World (2022)	Carnivore	Secondary	Aquatic predator	None	Non-territorial	Weak	Weak	381.78	-24.84
Anas sparsa	Anatidae	ANSERIFORMES	0	4	0	Madge & Burn (1993); Williams & McKinney (1996); Birds of the World (2022)	Omnivore	Secondary	Omnivore	Weak	Territorial	None	Weak	210.592	-9.75
Anas strepera	Anatidae	ANSERIFORMES	1	4	0	Madge & Burn (1993); Peters et al. (2003); Brouwer & Griffith (2019); Valcu et al. (2021); Birds of the World (2022)	Herbivore	Primary	Herbivore aquatic	None	Non-territorial	Weak	Weak	1105.05	49.62
Anas superciliosa	Anatidae	ANSERIFORMES	0	3	0	Madge & Burn (1993); Pitcher et al. (2005); Birds of the World (2022)	Herbivore	Primary	Herbivore aquatic	None	Non-territorial	Weak	Weak	392.372	-22.89
Anas undulata	Anatidae	ANSERIFORMES	1	4	0	Madge & Burn (1993); Birds of the World (2022)	Herbivore	Primary	Herbivore aquatic	None	Non-territorial	Weak	Weak	194.56	-10.74
Anas versicolor	Anatidae	ANSERIFORMES	1	4	0	Madge & Burn (1993); Williams & McKinney (1996); Birds of the World (2022)	Herbivore	Primary	Herbivore aquatic	None	Non-territorial	Weak	Weak	460.768	-36.9
Anas wyvilliana	Anatidae	ANSERIFORMES	0	3	0	Madge & Burn (1993); Birds of the World (2022)	Omnivore	Secondary	Omnivore	None	Non-territorial	None	Weak	133.765	20.92
Anser albifrons	Anatidae	ANSERIFORMES	1	4	0	Madge & Burn (1993); Pitcher et al. (2005); Storchová & Hořák (2018); Birds of the World (2022)	Herbivore	Primary	Herbivore terrestrial	None	Non-territorial	Strong	Strong	1232.71	68.29
Anser anser	Anatidae	ANSERIFORMES	0	4	0	Madge & Burn (1993); Pitcher et al. (2005); Storchová & Hořák (2018); Birds of the World (2022)	Herbivore	Primary	Herbivore terrestrial	None	Non-territorial	Strong	Strong	1206.07	51.74
Anser brachyrhynchus	Anatidae	ANSERIFORMES	0	3	0	Madge & Burn (1993); Storchová & Hořák (2018); Birds of the World (2022)	Herbivore	Primary	Herbivore terrestrial	None	Non-territorial	Strong	Strong	759.764	71.96
Anser cygnoides	Anatidae	ANSERIFORMES	0	4	0	Madge & Burn (1993); Birds of the World (2022)	Herbivore	Primary	Herbivore terrestrial	None	Non-territorial	Strong	Strong	1409.86	49.8
Anser erythropus	Anatidae	ANSERIFORMES	0	3	0	Madge & Burn (1993); Storchová & Hořák (2018); Birds of the World (2022)	Herbivore	Primary	Herbivore terrestrial	None	Non-territorial	Strong	Strong	1370.84	68.29
Anser fabalis	Anatidae	ANSERIFORMES	0	4	0	Madge & Burn (1993); Storchová & Hořák (2018); Birds of the World (2022)	Herbivore	Primary	Herbivore terrestrial	None	Non-territorial	Strong	Strong	1374.95	62.77
Anser indicus	Anatidae	ANSERIFORMES	2	4	0	Lamprecht et al. (1985); Birds of the World (2022)	Herbivore	Primary	Herbivore terrestrial	None	Non-territorial	Strong	Strong	1040.74	41.25
Aythya affinis	Anatidae	ANSERIFORMES	1	4	0	Madge & Burn (1993); Pitcher et al. (2005); Birds of the World (2022)	Omnivore	Secondary	Aquatic predator	None	Non-territorial	Strong	Strong	1152.4	56.73
Aythya americana	Anatidae	ANSERIFORMES	1	4	0	Madge & Burn (1993); Sibley (2000); Birds of the World (2022)	Herbivore	Primary	Herbivore aquatic	Weak	Territorial	Strong	Strong	992.732	48.31
Aythya australis	Anatidae	ANSERIFORMES	0	2	0	Madge & Burn (1993); Birds of the World (2022)	Carnivore	Secondary	Aquatic predator	None	Non-territorial	None	Weak	482.355	-25.55
Aythya baeri	Anatidae	ANSERIFORMES	0	3	0	Madge & Burn (1993); Wei et al. (2020)	Omnivore	Secondary	Herbivore aquatic	None	Non-territorial	Strong	Strong	1483.45	49.45
Aythya collaris	Anatidae	ANSERIFORMES	1	4	0	Madge & Burn (1993); Pitcher et al. (2005); Birds of the World (2022)	Omnivore	Secondary	Herbivore aquatic	Weak	Territorial	Strong	Strong	1106.85	52.28
Aythya ferina	Anatidae	ANSERIFORMES	0	3	0	Madge & Burn (1993); Storchová & Hořák (2018); Birds of the World (2022)	Herbivore	Primary	Herbivore aquatic	None	Non-territorial	None	Weak	1174.56	53.5
Aythya fuligula	Anatidae	ANSERIFORMES	1	4	0	Madge & Burn (1993); Storchová & Hořák (2018); Birds of the World (2022)	Omnivore	Secondary	Herbivore aquatic	None	Non-territorial	Weak	Weak	1281.24	57.84
Aythya innotata	Anatidae	ANSERIFORMES	0	1	0	Madge & Burn (1993); Birds of the World (2022)	Omnivore	Secondary	Aquatic predator	None	Non-territorial	None	Weak	134.372	-14.36
Aythya marila	Anatidae	ANSERIFORMES	1	3	0	Madge & Burn (1993); Pitcher et al. (2005); Storchová & Hořák (2018); Birds of the World (2022)	Omnivore	Secondary	Aquatic predator	None	Non-territorial	Strong	Strong	1382.43	64.6
Aythya novaeseelandiae	Anatidae	ANSERIFORMES	0	4	0	Stokes (1991); Madge & Burn (1993)	Omnivore	Secondary	Herbivore aquatic	None	Non-territorial	Weak	Weak	340.077	-42.12
Aythya nyroca	Anatidae	ANSERIFORMES	0	4	0	Madge & Burn (1993); Storchová & Hořák (2018); Birds of the World (2022)	Herbivore	Primary	Herbivore aquatic	None	Non-territorial	Strong	Strong	1003.89	46.16
Aythya valisineria	Anatidae	ANSERIFORMES	2	4	0	Madge & Burn (1993); Sibley (2000); Pitcher et al. (2005); Birds of the World (2022)	Herbivore	Primary	Herbivore aquatic	None	Non-territorial	Strong	Strong	1162.93	57
Biziura lobata	Anatidae	ANSERIFORMES	4	4	0	Madge & Burn (1993); Birds of the World (2022)	Carnivore	Secondary	Aquatic predator	Weak	Territorial	Weak	Weak	462.44	-34.06
Branta bernicla	Anatidae	ANSERIFORMES	1	4	0	Madge & Burn (1993); Lemons et al. (2015); Storchová & Hořák (2018); Brouwer & Griffith (2019); Valcu et al. (2021); Birds of the World (2022)	Herbivore	Primary	Herbivore terrestrial	None	Non-territorial	Strong	Strong	1229.75	74.79
Branta canadensis	Anatidae	ANSERIFORMES	1	4	0	Madge & Burn (1993); Whitford (1996); Pitcher et al. (2005); Moore et al. (2012); Storchová & Hořák (2018); Valcu et al. (2021); Birds of the World (2022)	Herbivore	Primary	Herbivore terrestrial	None	Non-territorial	Strong	Strong	1075.41	53.3
Branta hutchinsii	Anatidae	ANSERIFORMES	0	4	0	Madge & Burn (1993); Birds of the World (2022)	Herbivore	Primary	Herbivore terrestrial	None	Non-territorial	Strong	Strong	1371.36	66.72
Branta leucopsis	Anatidae	ANSERIFORMES	1	4	0	Choudhury et al. (1993); Madge & Burn (1993); Larsson et al. (1995); Pitcher et al. (2005); Storchová & Hořák (2018); Brouwer & Griffith (2019); Valcu et al. (2021); Birds of the World (2022)	Herbivore	Primary	Herbivore terrestrial	None	Non-territorial	Strong	Strong	843.493	72.42
Branta ruficollis	Anatidae	ANSERIFORMES	1	2	0	Madge & Burn (1993); Birds of the World (2022)	Herbivore	Primary	Herbivore terrestrial	None	Non-territorial	Strong	Strong	1413.69	71.96
Branta sandvicensis	Anatidae	ANSERIFORMES	1	3	0	Madge & Burn (1993); Pitcher et al. (2005); Birds of the World (2022)	Herbivore	Primary	Herbivore terrestrial	Weak	Territorial	None	Weak	126.516	20.67
Bucephala albeola	Anatidae	ANSERIFORMES	1	4	0	Gauthier (1987); Madge & Burn (1993); Pitcher et al. (2005); Birds of the World (2022)	Carnivore	Secondary	Aquatic predator	None	Non-territorial	Strong	Strong	1201.14	56.77
Bucephala clangula	Anatidae	ANSERIFORMES	0	4	0	Gauthier (1987); Madge & Burn (1993); Sibley (2000); Storchová & Hořák (2018); Birds of the World (2022)	Carnivore	Secondary	Aquatic predator	None	Non-territorial	Strong	Strong	1316.55	58.51
Bucephala islandica	Anatidae	ANSERIFORMES	0	3	0	Gauthier (1987); Madge & Burn (1993); Sibley (2000); Storchová & Hořák (2018); Birds of the World (2022)	Carnivore	Secondary	Aquatic predator	Weak	Territorial	Weak	Weak	916	56.43
Cairina moschata	Anatidae	ANSERIFORMES	3	4	0	Madge & Burn (1993); Stai (2004); Pitcher et al. (2005)	Omnivore	Secondary	Omnivore	None	Non-territorial	None	Weak	136.889	-6.9
Cairina scutulata	Anatidae	ANSERIFORMES	0	4	0	Birds of the World (2022)	Omnivore	Secondary	Omnivore	None	Non-territorial	None	Weak	177.928	12.09
Callonetta leucophrys	Anatidae	ANSERIFORMES	0	3	0	Madge & Burn (1993); Birds of the World (2022)	Herbivore	Primary	Herbivore aquatic	None	Non-territorial	Weak	Weak	368.131	-25.25
Cereopsis novaehollandiae	Anatidae	ANSERIFORMES	0	4	0	Madge & Burn (1993); Birds of the World (2022)	Herbivore	Primary	Herbivore terrestrial	Weak	Territorial	Weak	Weak	410.258	-36.03
Chen caerulescens	Anatidae	ANSERIFORMES	2	4	0	Madge & Burn (1993); Dunn et al. (1999); Brouwer & Griffith (2019); Valcu et al. (2021); Birds of the World (2022)	Herbivore	Primary	Herbivore terrestrial	None	Non-territorial	Strong	Strong	1160.25	72.41
Chen canagica	Anatidae	ANSERIFORMES	0	4	0	Madge & Burn (1993); Birds of the World (2022)	Herbivore	Primary	Omnivore	None	Non-territorial	Strong	Strong	1216.66	65.46
Chen rossii	Anatidae	ANSERIFORMES	2	4	0	Madge & Burn (1993); Dunn et al. (1999); Brouwer & Griffith (2019); Valcu et al. (2021)	Herbivore	Primary	Herbivore terrestrial	None	Non-territorial	Strong	Strong	1427.43	62.03
Chenonetta jubata	Anatidae	ANSERIFORMES	0	4	0	Madge & Burn (1993); Williams & McKinney (1996); Birds of the World (2022)	Herbivore	Primary	Herbivore terrestrial	None	Non-territorial	None	Weak	510.783	-26.72
Chloephaga hybrida	Anatidae	ANSERIFORMES	0	3	0	Madge & Burn (1993); Birds of the World (2022)	Herbivore	Primary	Herbivore terrestrial	None	Non-territorial	Weak	Weak	267.809	-49.89
Chloephaga melanoptera	Anatidae	ANSERIFORMES	0	3	0	Johnsgard (1978); Madge & Burn (1993)	Herbivore	Primary	Herbivore terrestrial	Weak	Territorial	Weak	Weak	282.103	-22.01
Chloephaga picta	Anatidae	ANSERIFORMES	0	4	0	Madge & Burn (1993); Williams & McKinney (1996); Birds of the World (2022)	Herbivore	Primary	Herbivore terrestrial	Weak	Territorial	Weak	Weak	400.731	-46.63
Chloephaga poliocephala	Anatidae	ANSERIFORMES	0	2	0	Madge & Burn (1993); Birds of the World (2022)	Herbivore	Primary	Herbivore terrestrial	Weak	Territorial	Weak	Weak	344.209	-47.76
Chloephaga rubidiceps	Anatidae	ANSERIFORMES	0	2	0	Madge & Burn (1993); Birds of the World (2022)	Herbivore	Primary	Herbivore terrestrial	None	Non-territorial	Weak	Weak	318.836	-52.77
Clangula hyemalis	Anatidae	ANSERIFORMES	0	3	0	Madge & Burn (1993); Sibley (2000); Pitcher et al. (2005); Storchová & Hořák (2018); Birds of the World (2022)	Carnivore	Secondary	Aquatic predator	None	Non-territorial	Strong	Strong	1208.83	68.24
Coscoroba coscoroba	Anatidae	ANSERIFORMES	1	4	0	Madge & Burn (1993); Birds of the World (2022)	Omnivore	Secondary	Aquatic predator	None	Non-territorial	Weak	Weak	514.919	-39.78
Cyanochen cyanoptera	Anatidae	ANSERIFORMES	0	2	0	Madge & Burn (1993); Birds of the World (2022)	Herbivore	Primary	Herbivore terrestrial	Weak	Territorial	None	Weak	142.095	9.52
Cygnus atratus	Anatidae	ANSERIFORMES	1	4	0	Kraaijeveld & Mulder (2002); Kraaijeveld et al. (2004); Pitcher et al. (2005); Brouwer & Griffith (2019); Valcu et al. (2021); Birds of the World (2022)	Herbivore	Primary	Herbivore aquatic	Weak	Territorial	Weak	Weak	487.205	-26.09
Cygnus buccinator	Anatidae	ANSERIFORMES	0	4	0	Madge & Burn (1993); Black (1996); Birds of the World (2022)	Herbivore	Primary	Herbivore aquatic	Weak	Territorial	Strong	Strong	1089.9	57.77
Cygnus columbianus	Anatidae	ANSERIFORMES	0	4	0	Madge & Burn (1993); Black (1996); Storchová & Hořák (2018); Birds of the World (2022)	Herbivore	Primary	Herbivore aquatic	Weak	Territorial	Strong	Strong	1406.26	67.98
Cygnus cygnus	Anatidae	ANSERIFORMES	0	4	0	Madge & Burn (1993); Black (1996); Pitcher et al. (2005); Storchová & Hořák (2018); Valcu et al. (2021); Birds of the World (2022)	Herbivore	Primary	Herbivore aquatic	Weak	Territorial	Strong	Strong	1386.39	58.93
Cygnus melancoryphus	Anatidae	ANSERIFORMES	0	3	0	Madge & Burn (1993); Black (1996); Birds of the World (2022)	Herbivore	Primary	Herbivore aquatic	Weak	Territorial	Weak	Weak	430.891	-42.43
Cygnus olor	Anatidae	ANSERIFORMES	0	4	0	Rowley (1983); Madge & Burn (1993); Black (1996); Pitcher et al. (2005); Storchová & Hořák (2018); Valcu et al. (2021); Birds of the World (2022)	Herbivore	Primary	Herbivore aquatic	Weak	Territorial	Strong	Strong	958.11	49.96
Dendrocygna arborea	Anatidae	ANSERIFORMES	0	3	0	Madge & Burn (1993); Birds of the World (2022)	Herbivore	Primary	Omnivore	None	Non-territorial	Weak	Weak	164.707	21.23
Dendrocygna arcuata	Anatidae	ANSERIFORMES	0	4	0	Madge & Burn (1993); Birds of the World (2022)	Herbivore	Primary	Herbivore aquatic	None	Non-territorial	Weak	Weak	279.141	-14.18
Dendrocygna autumnalis	Anatidae	ANSERIFORMES	0	4	0	Madge & Burn (1993); Birds of the World (2022)	Herbivore	Primary	Herbivore terrestrial	None	Non-territorial	Weak	Weak	147.375	-4.7
Dendrocygna bicolor	Anatidae	ANSERIFORMES	1	4	0	Clark (1978); Madge & Burn (1993); Kear (2005); Pitcher et al. (2005); Birds of the World (2022)	Herbivore	Primary	Omnivore	None	Non-territorial	Weak	Weak	257.935	-5.6
Dendrocygna eytoni	Anatidae	ANSERIFORMES	0	4	0	Madge & Burn (1993); Pitcher et al. (2005); Adams (2018)	Herbivore	Primary	Herbivore terrestrial	None	Non-territorial	Weak	Weak	466.411	-23.42
Dendrocygna guttata	Anatidae	ANSERIFORMES	0	3	0	Madge & Burn (1993); Birds of the World (2022)	Omnivore	Secondary	Omnivore	None	Non-territorial	Weak	Weak	48.3892	-3.45
Dendrocygna javanica	Anatidae	ANSERIFORMES	0	4	0	Madge & Burn (1993); Kear (2005)	Herbivore	Primary	Herbivore aquatic	None	Non-territorial	Weak	Weak	384.139	20.14
Dendrocygna viduata	Anatidae	ANSERIFORMES	1	4	0	Clark (1978); Madge & Burn (1993); Birds of the World (2022)	Herbivore	Primary	Herbivore aquatic	None	Non-territorial	Weak	Weak	208.583	-6.68
Heteronetta atricapilla	Anatidae	ANSERIFORMES	0	3	0	Rees & Hillgarth (1984); Madge & Burn (1993)	Herbivore	Primary	Herbivore aquatic	None	Non-territorial	None	Weak	469.185	-32.1
Histrionicus histrionicus	Anatidae	ANSERIFORMES	0	4	0	Madge & Burn (1993); Smith et al. (2000); Pitcher et al. (2005); Storchová & Hořák (2018); Birds of the World (2022)	Carnivore	Secondary	Aquatic predator	None	Non-territorial	Weak	Weak	1286.73	59.49
Hymenolaimus malacorhynchos	Anatidae	ANSERIFORMES	0	4	0	Triggs et al. (1991); Madge & Burn (1993); Williams & McKinney (1996); Pitcher et al. (2005); Brouwer & Griffith (2019); Valcu et al. (2021); Birds of the World (2022)	Carnivore	Secondary	Aquatic predator	Strong	Territorial	None	Weak	331.331	-41.63
Lophodytes cucullatus	Anatidae	ANSERIFORMES	0	4	0	Madge & Burn (1993); Sibley (2000); Birds of the World (2022)	Carnivore	Secondary	Aquatic predator	Weak	Territorial	Strong	Strong	926.19	44.5
Lophonetta specularioides	Anatidae	ANSERIFORMES	0	3	0	Madge & Burn (1993); Williams & McKinney (1996); Birds of the World (2022)	Carnivore	Secondary	Aquatic predator	Weak	Territorial	None	Weak	363.358	-33.94
Malacorhynchus membranaceus	Anatidae	ANSERIFORMES	0	4	0	Madge & Burn (1993); Birds of the World (2022)	Omnivore	Secondary	Omnivore	None	Non-territorial	Weak	Weak	526.593	-31.58
Marmaronetta angustirostris	Anatidae	ANSERIFORMES	0	4	0	Madge & Burn (1993); Storchová & Hořák (2018); Birds of the World (2022)	Herbivore	Primary	Herbivore aquatic	None	Non-territorial	Weak	Weak	903.945	37.8
Melanitta fusca	Anatidae	ANSERIFORMES	0	4	0	Madge & Burn (1993); Pitcher et al. (2005); Storchová & Hořák (2018); Birds of the World (2022)	Carnivore	Secondary	Aquatic predator	None	Non-territorial	Strong	Strong	1379.07	61.23
Melanitta nigra	Anatidae	ANSERIFORMES	0	3	0	Madge & Burn (1993); Pitcher et al. (2005); Storchová & Hořák (2018); Birds of the World (2022)	Carnivore	Secondary	Aquatic predator	None	Non-territorial	Strong	Strong	1328.95	65.12
Melanitta perspicillata	Anatidae	ANSERIFORMES	0	4	0	Madge & Burn (1993); Sibley (2000); Birds of the World (2022)	Carnivore	Secondary	Aquatic predator	None	Non-territorial	Strong	Strong	1226.06	61.33
Merganetta armata	Anatidae	ANSERIFORMES	0	4	0	Madge & Burn (1993); Williams & McKinney (1996); Birds of the World (2022)	Carnivore	Secondary	Aquatic predator	Weak	Territorial	None	Weak	251.71	-24.14
Mergellus albellus	Anatidae	ANSERIFORMES	0	4	0	Gauthier (1987); Madge & Burn (1993); Storchová & Hořák (2018); Birds of the World (2022)	Carnivore	Secondary	Aquatic predator	None	Non-territorial	Strong	Strong	1390.25	60.6
Mergus merganser	Anatidae	ANSERIFORMES	1	3	0	Madge & Burn (1993); Pitcher et al. (2005); Storchová & Hořák (2018); Birds of the World (2022)	Carnivore	Secondary	Aquatic predator	Weak	Territorial	Strong	Strong	1185.17	54.96
Mergus octosetaceus	Anatidae	ANSERIFORMES	0	4	0	Madge & Burn (1993); Williams & McKinney (1996); Birds of the World (2022)	Carnivore	Secondary	Aquatic predator	Weak	Territorial	None	Weak	114.603	-12.9
Mergus serrator	Anatidae	ANSERIFORMES	1	4	0	Madge & Burn (1993); Pitcher et al. (2005); Storchová & Hořák (2018); Birds of the World (2022)	Carnivore	Secondary	Aquatic predator	Weak	Territorial	Strong	Strong	1324.71	60.86
Mergus squamatus	Anatidae	ANSERIFORMES	0	4	0	Madge & Burn (1993); Birds of the World (2022)	Carnivore	Secondary	Aquatic predator	Weak	Territorial	Strong	Strong	1318.6	45.96
Neochen jubata	Anatidae	ANSERIFORMES	0	4	0	Madge & Burn (1993); Birds of the World (2022)	Herbivore	Primary	Herbivore terrestrial	Weak	Territorial	Weak	Weak	86.7514	-5.56
Netta erythrophthalma	Anatidae	ANSERIFORMES	0	4	0	Madge & Burn (1993); Birds of the World (2022)	Herbivore	Primary	Herbivore aquatic	None	Non-territorial	Weak	Weak	205.625	-12.6
Netta peposaca	Anatidae	ANSERIFORMES	0	3	0	Madge & Burn (1993); Birds of the World (2022)	Herbivore	Primary	Herbivore aquatic	None	Non-territorial	Weak	Weak	380.386	-31.73
Netta rufina	Anatidae	ANSERIFORMES	1	3	0	Madge & Burn (1993); Storchová & Hořák (2018); Birds of the World (2022)	Herbivore	Primary	Herbivore aquatic	None	Non-territorial	Weak	Weak	1170.02	46.6
Nettapus auritus	Anatidae	ANSERIFORMES	0	4	0	Madge & Burn (1993); Birds of the World (2022)	Omnivore	Secondary	Herbivore aquatic	None	Non-territorial	None	Weak	186.998	-0.03
Nettapus coromandelianus	Anatidae	ANSERIFORMES	0	4	0	Madge & Burn (1993); Birds of the World (2022)	Herbivore	Primary	Herbivore aquatic	None	Non-territorial	None	Weak	404.577	16.85
Nettapus pulchellus	Anatidae	ANSERIFORMES	0	4	0	Madge & Burn (1993); Nye & Dickman (2005); Birds of the World (2022)	Herbivore	Primary	Herbivore aquatic	None	Non-territorial	None	Weak	251.424	-15.23
Nomonyx dominicus	Anatidae	ANSERIFORMES	0	4	0	Madge & Burn (1993); Birds of the World (2022)	Herbivore	Primary	Herbivore aquatic	None	Non-territorial	Weak	Weak	186.369	-10.71
Oxyura australis	Anatidae	ANSERIFORMES	3	4	0	Madge & Burn (1993); Pitcher et al. (2005); Birds of the World (2022)	Omnivore	Secondary	Herbivore aquatic	None	Non-territorial	Weak	Weak	417.418	-33.88
Oxyura jamaicensis	Anatidae	ANSERIFORMES	2	4	0	Madge & Burn (1993); Storchová & Hořák (2018); Birds of the World (2022)	Omnivore	Secondary	Aquatic predator	None	Non-territorial	None	Weak	709.605	30.21
Oxyura leucocephala	Anatidae	ANSERIFORMES	3	4	0	Carbonell (1983); Madge & Burn (1993); Storchová & Hořák (2018); Birds of the World (2022)	Omnivore	Secondary	Aquatic predator	None	Non-territorial	None	Weak	1168.31	48.43
Oxyura maccoa	Anatidae	ANSERIFORMES	3	3	0	Madge & Burn (1993); Pitcher et al. (2005); Birds of the World (2022)	Omnivore	Secondary	Omnivore	None	Non-territorial	None	Weak	368.973	-23.59
Oxyura vittata	Anatidae	ANSERIFORMES	2	3	0	Madge & Burn (1993); Birds of the World (2022)	Omnivore	Secondary	Herbivore aquatic	None	Non-territorial	Weak	Weak	509.496	-38.61
Plectropterus gambensis	Anatidae	ANSERIFORMES	1	3	0	Madge & Burn (1993); Pitcher et al. (2005); Birds of the World (2022)	Herbivore	Primary	Omnivore	None	Non-territorial	Strong	Strong	205.492	-4.43
Polysticta stelleri	Anatidae	ANSERIFORMES	0	3	0	Madge & Burn (1993); Storchová & Hořák (2018); Birds of the World (2022)	Carnivore	Secondary	Aquatic predator	None	Non-territorial	Strong	Strong	1116.3	70.64
Pteronetta hartlaubii	Anatidae	ANSERIFORMES	0	3	0	Madge & Burn (1993); Birds of the World (2022)	Carnivore	Secondary	Aquatic predator	None	Non-territorial	Weak	Weak	87.9439	1.6
Salvadorina waigiuensis	Anatidae	ANSERIFORMES	0	4	0	Madge & Burn (1993); Williams & McKinney (1996); Birds of the World (2022)	Carnivore	Secondary	Aquatic predator	Strong	Territorial	None	Weak	42.1377	-5.25
Sarkidiornis melanotos	Anatidae	ANSERIFORMES	2	3	0	Madge & Burn (1993); Birds of the World (2022)	Herbivore	Primary	Herbivore aquatic	None	Non-territorial	None	Weak	196.901	-4.19
Somateria fischeri	Anatidae	ANSERIFORMES	0	3	0	Madge & Burn (1993); Birds of the World (2022)	Carnivore	Secondary	Aquatic predator	None	Non-territorial	Weak	Weak	1167.79	68.47
Somateria mollissima	Anatidae	ANSERIFORMES	1	4	0	Madge & Burn (1993); Pitcher et al. (2005); Shultz & Dunbar (2010); Storchová & Hořák (2018); Valcu et al. (2021); Birds of the World (2022)	Carnivore	Secondary	Aquatic predator	None	Non-territorial	Weak	Weak	975.75	64.94
Somateria spectabilis	Anatidae	ANSERIFORMES	1	4	0	Madge & Burn (1993); Storchová & Hořák (2018); Birds of the World (2022)	Carnivore	Secondary	Aquatic predator	None	Non-territorial	Strong	Strong	1257.27	73.18
Speculanas specularis	Anatidae	ANSERIFORMES	0	4	0	Madge & Burn (1993); Williams & McKinney (1996); Birds of the World (2022)	Herbivore	Primary	Herbivore aquatic	Strong	Territorial	None	Weak	346.544	-48.53
Stictonetta naevosa	Anatidae	ANSERIFORMES	0	2	0	Madge & Burn (1993); Birds of the World (2022)	Herbivore	Primary	Herbivore aquatic	None	Non-territorial	Weak	Weak	532.613	-26.74
Tachyeres brachypterus	Anatidae	ANSERIFORMES	0	2	0	Madge & Burn (1993); Birds of the World (2022)	Carnivore	Secondary	Aquatic predator	Weak	Territorial	Weak	Weak	261.198	-51.74
Tachyeres leucocephalus	Anatidae	ANSERIFORMES	0	2	0	Madge & Burn (1993); Birds of the World (2022)	Carnivore	Secondary	Aquatic predator	Weak	Territorial	Weak	Weak	382.62	-45.35
Tachyeres patachonicus	Anatidae	ANSERIFORMES	0	4	0	Madge & Burn (1993); Birds of the World (2022)	Carnivore	Secondary	Aquatic predator	Weak	Territorial	Weak	Weak	437.236	-45.83
Tachyeres pteneres	Anatidae	ANSERIFORMES	0	4	0	Madge & Burn (1993); Birds of the World (2022)	Carnivore	Secondary	Aquatic predator	Weak	Territorial	Weak	Weak	224.895	-50.16
Tadorna cana	Anatidae	ANSERIFORMES	0	4	0	Madge & Burn (1993); Birds of the World (2022)	Herbivore	Primary	Omnivore	Weak	Territorial	Weak	Weak	421.846	-27.63
Tadorna ferruginea	Anatidae	ANSERIFORMES	0	4	0	Madge & Burn (1993); Storchová & Hořák (2018); Birds of the World (2022)	Omnivore	Secondary	Omnivore	Weak	Territorial	Weak	Weak	1041.2	41.82
Tadorna radjah	Anatidae	ANSERIFORMES	0	4	0	Madge & Burn (1993); Birds of the World (2022)	Carnivore	Secondary	Aquatic predator	None	Non-territorial	Weak	Weak	227.653	-13.07
Tadorna tadorna	Anatidae	ANSERIFORMES	0	4	0	Rowley (1983); Madge & Burn (1993); Storchová & Hořák (2018); Birds of the World (2022)	Carnivore	Secondary	Aquatic predator	None	Non-territorial	Weak	Weak	1133.91	48.41
Tadorna tadornoides	Anatidae	ANSERIFORMES	0	3	0	Rowley (1983); Madge & Burn (1993); Birds of the World (2022)	Omnivore	Secondary	Omnivore	Weak	Territorial	Weak	Weak	519.192	-31.63
Tadorna variegata	Anatidae	ANSERIFORMES	0	3	0	Madge & Burn (1993); Birds of the World (2022)	Herbivore	Primary	Omnivore	Weak	Territorial	Weak	Weak	338.104	-41.77
Thalassornis leuconotus	Anatidae	ANSERIFORMES	0	3	0	Madge & Burn (1993); Birds of the World (2022)	Herbivore	Primary	Herbivore aquatic	None	Non-territorial	None	Weak	210.496	-10.93
Anhima cornuta	Anhimidae	ANSERIFORMES	0	4	0	Birds of the World (2022)	Herbivore	Primary	Herbivore aquatic	Strong	Territorial	None	Weak	95.2667	-7.18
Chauna chavaria	Anhimidae	ANSERIFORMES	0	3	0	Birds of the World (2022)	Herbivore	Primary	Herbivore aquatic	Strong	Territorial	None	Weak	57.1584	9.18
Chauna torquata	Anhimidae	ANSERIFORMES	0	4	0	Birds of the World (2022)	Herbivore	Primary	Herbivore aquatic	Strong	Territorial	None	Weak	322.955	-24.91
Anseranas semipalmata	Anseranatidae	ANSERIFORMES	2	4	0	Madge & Burn (1993); Birds of the World (2022)	Herbivore	Primary	Omnivore	None	Non-territorial	Weak	Weak	244.166	-20.53
Aegotheles albertisi	Aegothelidae	APODIFORMES	0	3	0	Birds of the World (2022)	Carnivore	Secondary	Invertivore	Strong	Territorial	None	Weak	45.2163	-6.49
Aegotheles archboldi	Aegothelidae	APODIFORMES	0	3	0	Birds of the World (2022)	Carnivore	Secondary	Invertivore	Strong	Territorial	None	Weak	37.4311	-4.19
Aegotheles bennettii	Aegothelidae	APODIFORMES	0	3	0	Birds of the World (2022)	Carnivore	Secondary	Invertivore	Strong	Territorial	None	Weak	41.3452	-5.63
Aegotheles crinifrons	Aegothelidae	APODIFORMES	0	3	0	Birds of the World (2022)	Carnivore	Secondary	Invertivore	Strong	Territorial	None	Weak	24.0007	0.71
Aegotheles cristatus	Aegothelidae	APODIFORMES	0	3	0	Brigham & Geiser (1997); Doucette (2010); Birds of the World (2022)	Carnivore	Secondary	Invertivore	Strong	Territorial	None	Weak	487.286	-25.68
Aegotheles insignis	Aegothelidae	APODIFORMES	0	3	0	Birds of the World (2022)	Carnivore	Secondary	Invertivore	Strong	Territorial	None	Weak	39.2137	-5.27
Aegotheles savesi	Aegothelidae	APODIFORMES	0	3	0	Birds of the World (2022)	Carnivore	Secondary	Invertivore	Strong	Territorial	NA	NA	NA	NA
Aegotheles tatei	Aegothelidae	APODIFORMES	0	3	0	Birds of the World (2022)	Carnivore	Secondary	Invertivore	Strong	Territorial	None	Weak	61.6265	-6.95
Aegotheles wallacii	Aegothelidae	APODIFORMES	0	3	0	Birds of the World (2022)	Carnivore	Secondary	Invertivore	Strong	Territorial	None	Weak	42.4493	-4.45
Aeronautes andecolus	Apodidae	APODIFORMES	0	3	0	Birds of the World (2022)	Carnivore	Secondary	Invertivore	None	Non-territorial	None	Weak	310.805	-23.75
Aeronautes montivagus	Apodidae	APODIFORMES	0	3	0	Birds of the World (2022)	Carnivore	Secondary	Invertivore	None	Non-territorial	None	Weak	70.4396	-1.98
Aeronautes saxatalis	Apodidae	APODIFORMES	0	4	0	Birds of the World (2022)	Carnivore	Secondary	Invertivore	None	Non-territorial	None	Weak	640.113	33.58
Apus acuticauda	Apodidae	APODIFORMES	0	3	0	Birds of the World (2022)	Carnivore	Secondary	Invertivore	None	Non-territorial	Strong	Strong	409.29	26.16
Apus affinis	Apodidae	APODIFORMES	0	3	0	Birds of the World (2022)	Carnivore	Secondary	Invertivore	None	Non-territorial	Strong	Strong	277.231	2.45
Apus alexandri	Apodidae	APODIFORMES	0	3	0	Birds of the World (2022)	Carnivore	Secondary	Invertivore	None	Non-territorial	NA	NA	NA	NA
Apus apus	Apodidae	APODIFORMES	1	3	0	Martins et al. (2002); Pitcher et al. (2005); Shultz & Dunbar (2010); Storchová & Hořák (2018); Brouwer & Griffith (2019); Valcu et al. (2021)	Carnivore	Secondary	Invertivore	None	Non-territorial	Strong	Strong	1025.42	48.52
Apus balstoni	Apodidae	APODIFORMES	0	3	0	Birds of the World (2022)	Carnivore	Secondary	Invertivore	None	Non-territorial	Weak	Weak	203.583	-19.36
Apus barbatus	Apodidae	APODIFORMES	0	3	0	Birds of the World (2022)	Carnivore	Secondary	Invertivore	None	Non-territorial	Weak	Weak	286.556	-20.21
Apus batesi	Apodidae	APODIFORMES	0	3	0	Birds of the World (2022)	Carnivore	Secondary	Invertivore	None	Non-territorial	Weak	Weak	78.1795	3.63
Apus berliozi	Apodidae	APODIFORMES	0	3	0	Birds of the World (2022)	Carnivore	Secondary	Invertivore	None	Non-territorial	NA	NA	NA	NA
Apus bradfieldi	Apodidae	APODIFORMES	0	3	0	Birds of the World (2022)	Carnivore	Secondary	Invertivore	None	Non-territorial	Weak	Weak	382	-23.87
Apus caffer	Apodidae	APODIFORMES	0	3	0	Storchová & Hořák (2018); Birds of the World (2022)	Carnivore	Secondary	Invertivore	None	Non-territorial	Strong	Strong	212.895	-2.38
Apus horus	Apodidae	APODIFORMES	0	3	0	Birds of the World (2022)	Carnivore	Secondary	Invertivore	None	Non-territorial	Weak	Weak	NA	NA
Apus niansae	Apodidae	APODIFORMES	0	3	0	Birds of the World (2022)	Carnivore	Secondary	Invertivore	None	Non-territorial	Weak	Weak	163.235	6.76
Apus nipalensis	Apodidae	APODIFORMES	0	3	0	Birds of the World (2022)	Carnivore	Secondary	Invertivore	None	Non-territorial	Strong	Strong	295.885	16.15
Apus pacificus	Apodidae	APODIFORMES	0	3	0	Birds of the World (2022)	Carnivore	Secondary	Invertivore	None	Non-territorial	Weak	Weak	1174.37	46.94
Apus pallidus	Apodidae	APODIFORMES	0	3	0	Storchová & Hořák (2018); Birds of the World (2022)	Carnivore	Secondary	Invertivore	None	Non-territorial	Strong	Strong	628.87	30.92
Apus sladeniae	Apodidae	APODIFORMES	0	3	0	Birds of the World (2022)	Carnivore	Secondary	Invertivore	None	Non-territorial	NA	NA	NA	NA
Apus toulsoni	Apodidae	APODIFORMES	0	3	0	Birds of the World (2022)	Carnivore	Secondary	Invertivore	None	Non-territorial	Weak	Weak	200.679	-10.72
Apus unicolor	Apodidae	APODIFORMES	0	3	0	Storchová & Hořák (2018); Birds of the World (2022)	Carnivore	Secondary	Invertivore	None	Non-territorial	Weak	Weak	266.57	28.79
Chaetura brachyura	Apodidae	APODIFORMES	0	3	0	Birds of the World (2022)	Carnivore	Secondary	Invertivore	None	Non-territorial	None	Weak	72.0007	-3.04
Chaetura chapmani	Apodidae	APODIFORMES	0	3	0	Birds of the World (2022)	Carnivore	Secondary	Invertivore	None	Non-territorial	Weak	Weak	66.0549	1.9
Chaetura cinereiventris	Apodidae	APODIFORMES	0	3	0	Birds of the World (2022)	Carnivore	Secondary	Invertivore	None	Non-territorial	None	Weak	92.5762	-6.25
Chaetura egregia	Apodidae	APODIFORMES	0	3	0	Birds of the World (2022)	Carnivore	Secondary	Invertivore	None	Non-territorial	None	Weak	78.1622	-11.08
Chaetura fumosa	Apodidae	APODIFORMES	0	3	0	Birds of the World (2022)	Carnivore	Secondary	Invertivore	None	Non-territorial	None	Weak	53.5007	8.71
Chaetura martinica	Apodidae	APODIFORMES	0	3	0	Birds of the World (2022)	Carnivore	Secondary	Invertivore	None	Non-territorial	None	Weak	83.9703	15.11
Chaetura meridionalis	Apodidae	APODIFORMES	0	3	0	Birds of the World (2022)	Carnivore	Secondary	Invertivore	None	Non-territorial	Strong	Strong	219.29	-19.32
Chaetura pelagica	Apodidae	APODIFORMES	0	3	0	Pitcher et al. (2005); Birds of the World (2022)	Carnivore	Secondary	Invertivore	None	Non-territorial	Strong	Strong	912.754	40.95
Chaetura spinicaudus	Apodidae	APODIFORMES	0	3	0	Birds of the World (2022)	Carnivore	Secondary	Invertivore	None	Non-territorial	None	Weak	64.3551	1.2
Chaetura vauxi	Apodidae	APODIFORMES	0	3	0	Birds of the World (2022)	Carnivore	Secondary	Invertivore	None	Non-territorial	Strong	Strong	457.306	36.03
Chaetura viridipennis	Apodidae	APODIFORMES	0	3	0	Birds of the World (2022)	Carnivore	Secondary	Invertivore	None	Non-territorial	Strong	Strong	53.7477	-6.57
Collocalia amelis	Apodidae	APODIFORMES	0	3	0	Birds of the World (2022)	Carnivore	Secondary	Invertivore	None	Non-territorial	None	Weak	NA	NA
Collocalia bartschi	Apodidae	APODIFORMES	0	3	0	Birds of the World (2022)	Carnivore	Secondary	Invertivore	None	Non-territorial	None	Weak	42.5717	13.78
Collocalia brevirostris	Apodidae	APODIFORMES	0	3	0	Birds of the World (2022)	Carnivore	Secondary	Invertivore	None	Non-territorial	None	Weak	NA	NA
Collocalia elaphra	Apodidae	APODIFORMES	0	3	0	Birds of the World (2022)	Carnivore	Secondary	Invertivore	None	Non-territorial	None	Weak	73.2617	-4.58
Collocalia esculenta	Apodidae	APODIFORMES	0	3	0	Birds of the World (2022)	Carnivore	Secondary	Invertivore	None	Non-territorial	None	Weak	45.3232	-0.2
Collocalia francica	Apodidae	APODIFORMES	0	3	0	Birds of the World (2022)	Carnivore	Secondary	Invertivore	None	Non-territorial	None	Weak	210.946	-20.77
Collocalia fuciphaga	Apodidae	APODIFORMES	0	3	0	Birds of the World (2022)	Carnivore	Secondary	Invertivore	None	Non-territorial	None	Weak	36.2718	-0.86
Collocalia germani	Apodidae	APODIFORMES	0	3	0	Birds of the World (2022)	Carnivore	Secondary	Invertivore	None	Non-territorial	None	Weak	NA	NA
Collocalia hirundinacea	Apodidae	APODIFORMES	0	3	0	Birds of the World (2022)	Carnivore	Secondary	Invertivore	None	Non-territorial	None	Weak	38.631	-4.76
Collocalia infuscata	Apodidae	APODIFORMES	0	3	0	Birds of the World (2022)	Carnivore	Secondary	Invertivore	None	Non-territorial	None	Weak	44.0473	-2.41
Collocalia inquieta	Apodidae	APODIFORMES	0	3	0	Birds of the World (2022)	Carnivore	Secondary	Invertivore	None	Non-territorial	None	Weak	10.0338	6.65
Collocalia leucophaea	Apodidae	APODIFORMES	0	3	0	Birds of the World (2022)	Carnivore	Secondary	Invertivore	None	Non-territorial	None	Weak	81.071	-17.61
Collocalia linchi	Apodidae	APODIFORMES	0	3	0	Birds of the World (2022)	Carnivore	Secondary	Invertivore	None	Non-territorial	None	Weak	43.7838	-3.03
Collocalia maxima	Apodidae	APODIFORMES	0	3	0	Birds of the World (2022)	Carnivore	Secondary	Invertivore	None	Non-territorial	None	Weak	36.72	1.15
Collocalia mearnsi	Apodidae	APODIFORMES	0	3	0	Birds of the World (2022)	Carnivore	Secondary	Invertivore	None	Non-territorial	None	Weak	87.9687	11.8
Collocalia nuditarsus	Apodidae	APODIFORMES	0	3	0	Birds of the World (2022)	Carnivore	Secondary	Invertivore	None	Non-territorial	None	Weak	46.2662	-5.64
Collocalia ocista	Apodidae	APODIFORMES	0	3	0	Birds of the World (2022)	Carnivore	Secondary	Invertivore	None	Non-territorial	None	Weak	47.2945	-9.29
Collocalia orientalis	Apodidae	APODIFORMES	0	3	0	Birds of the World (2022)	Carnivore	Secondary	Invertivore	None	Non-territorial	None	Weak	30.9896	-6.51
Collocalia palawanensis	Apodidae	APODIFORMES	0	3	0	Birds of the World (2022)	Carnivore	Secondary	Invertivore	None	Non-territorial	None	Weak	NA	NA
Collocalia papuensis	Apodidae	APODIFORMES	0	3	0	Birds of the World (2022)	Carnivore	Secondary	Invertivore	None	Non-territorial	None	Weak	27.0059	-4.46
Collocalia pelewensis	Apodidae	APODIFORMES	0	3	0	Birds of the World (2022)	Carnivore	Secondary	Invertivore	None	Non-territorial	None	Weak	17.472	7.44
Collocalia rogersi	Apodidae	APODIFORMES	0	3	0	Birds of the World (2022)	Carnivore	Secondary	Invertivore	None	Non-territorial	None	Weak	NA	NA
Collocalia salangana	Apodidae	APODIFORMES	0	3	0	Birds of the World (2022)	Carnivore	Secondary	Invertivore	None	Non-territorial	None	Weak	37.8653	0.08
Collocalia sawtelli	Apodidae	APODIFORMES	0	3	0	Birds of the World (2022)	Carnivore	Secondary	Invertivore	None	Non-territorial	None	Weak	114.339	-20
Collocalia spodiopygia	Apodidae	APODIFORMES	0	3	0	Birds of the World (2022)	Carnivore	Secondary	Invertivore	None	Non-territorial	None	Weak	77.5031	-11.02
Collocalia terraereginae	Apodidae	APODIFORMES	0	3	0	Birds of the World (2022)	Carnivore	Secondary	Invertivore	None	Non-territorial	None	Weak	250.825	-16.99
Collocalia troglodytes	Apodidae	APODIFORMES	0	3	0	Birds of the World (2022)	Carnivore	Secondary	Invertivore	None	Non-territorial	None	Weak	86.5607	11.79
Collocalia unicolor	Apodidae	APODIFORMES	0	3	0	Birds of the World (2022)	Carnivore	Secondary	Invertivore	None	Non-territorial	None	Weak	139.587	11.43
Collocalia vanikorensis	Apodidae	APODIFORMES	0	3	0	Birds of the World (2022)	Carnivore	Secondary	Invertivore	None	Non-territorial	None	Weak	NA	NA
Collocalia vulcanorum	Apodidae	APODIFORMES	0	3	0	Birds of the World (2022)	Carnivore	Secondary	Invertivore	None	Non-territorial	None	Weak	38.0725	-7.04
Collocalia whiteheadi	Apodidae	APODIFORMES	0	3	0	Birds of the World (2022)	Carnivore	Secondary	Invertivore	None	Non-territorial	None	Weak	94.1785	13.11
Cypseloides cherriei	Apodidae	APODIFORMES	0	3	0	Birds of the World (2022)	Carnivore	Secondary	Invertivore	None	Non-territorial	None	Weak	41.0936	3.35
Cypseloides cryptus	Apodidae	APODIFORMES	0	3	0	Birds of the World (2022)	Carnivore	Secondary	Invertivore	None	Non-territorial	None	Weak	89.4774	8.33
Cypseloides fumigatus	Apodidae	APODIFORMES	0	3	0	Birds of the World (2022)	Carnivore	Secondary	Invertivore	None	Non-territorial	Strong	Strong	195.561	-19.46
Cypseloides lemosi	Apodidae	APODIFORMES	0	3	0	Birds of the World (2022)	Carnivore	Secondary	Invertivore	None	Non-territorial	None	Weak	30.951	2.5
Cypseloides niger	Apodidae	APODIFORMES	0	4	0	Marín (1997); Birds of the World (2022)	Carnivore	Secondary	Invertivore	None	Non-territorial	Weak	Weak	384.62	32.36
Cypseloides rothschildi	Apodidae	APODIFORMES	0	3	0	Birds of the World (2022)	Carnivore	Secondary	Invertivore	None	Non-territorial	None	Weak	337.568	-23.54
Cypseloides senex	Apodidae	APODIFORMES	0	3	0	Birds of the World (2022)	Carnivore	Secondary	Invertivore	None	Non-territorial	None	Weak	150.922	-17.5
Cypseloides storeri	Apodidae	APODIFORMES	0	3	0	Birds of the World (2022)	Carnivore	Secondary	Invertivore	None	Non-territorial	None	Weak	163.363	18.67
Cypsiurus balasiensis	Apodidae	APODIFORMES	0	3	0	Hails & Turner (1984); Birds of the World (2022)	Carnivore	Secondary	Invertivore	None	Non-territorial	None	Weak	252.12	15.1
Cypsiurus parvus	Apodidae	APODIFORMES	0	4	0	Birds of the World (2022)	Carnivore	Secondary	Invertivore	None	Non-territorial	None	Weak	176.623	-2.54
Hirundapus caudacutus	Apodidae	APODIFORMES	0	3	0	Birds of the World (2022)	Carnivore	Secondary	Invertivore	None	Non-territorial	Strong	Strong	1227.83	46.53
Hirundapus celebensis	Apodidae	APODIFORMES	0	3	0	Birds of the World (2022)	Carnivore	Secondary	Invertivore	None	Non-territorial	None	Weak	81.4948	10.51
Hirundapus cochinchinensis	Apodidae	APODIFORMES	0	3	0	Birds of the World (2022)	Carnivore	Secondary	Invertivore	None	Non-territorial	Strong	Strong	411.125	25.16
Hirundapus giganteus	Apodidae	APODIFORMES	0	3	0	Birds of the World (2022)	Carnivore	Secondary	Invertivore	None	Non-territorial	Strong	Strong	115.649	7.87
Hydrochous gigas	Apodidae	APODIFORMES	0	3	0	Birds of the World (2022)	Carnivore	Secondary	Invertivore	None	Non-territorial	None	Weak	38.5474	1.43
Mearnsia novaeguineae	Apodidae	APODIFORMES	0	3	0	Birds of the World (2022)	Carnivore	Secondary	Invertivore	None	Non-territorial	None	Weak	48.4826	-5.85
Mearnsia picina	Apodidae	APODIFORMES	0	3	0	Birds of the World (2022)	Carnivore	Secondary	Invertivore	None	Non-territorial	None	Weak	58.9731	8.44
Neafrapus boehmi	Apodidae	APODIFORMES	0	3	0	Birds of the World (2022)	Carnivore	Secondary	Invertivore	None	Non-territorial	Weak	Weak	178.452	-11.94
Neafrapus cassini	Apodidae	APODIFORMES	0	3	0	Birds of the World (2022)	Carnivore	Secondary	Invertivore	None	Non-territorial	Weak	Weak	74.4346	1.74
Panyptila cayennensis	Apodidae	APODIFORMES	0	3	0	Birds of the World (2022)	Carnivore	Secondary	Invertivore	None	Non-territorial	None	Weak	74.498	-2.79
Panyptila sanctihieronymi	Apodidae	APODIFORMES	0	3	0	Birds of the World (2022)	Carnivore	Secondary	Invertivore	None	Non-territorial	None	Weak	140.305	17.25
Rhaphidura leucopygialis	Apodidae	APODIFORMES	0	3	0	Birds of the World (2022)	Carnivore	Secondary	Invertivore	Weak	Territorial	None	Weak	38.3925	-0.2
Rhaphidura sabini	Apodidae	APODIFORMES	0	3	0	Birds of the World (2022)	Carnivore	Secondary	Invertivore	Weak	Territorial	None	Weak	83.4809	2.57
Schoutedenapus myoptilus	Apodidae	APODIFORMES	0	3	0	Birds of the World (2022)	Carnivore	Secondary	Invertivore	None	Non-territorial	Weak	Weak	NA	NA
Schoutedenapus schoutedeni	Apodidae	APODIFORMES	0	3	0	Birds of the World (2022)	Carnivore	Secondary	Invertivore	None	Non-territorial	Weak	Weak	40.6901	-3.14
Streptoprocne biscutata	Apodidae	APODIFORMES	0	3	0	Pichorim (2002); Birds of the World (2022)	Carnivore	Secondary	Invertivore	None	Non-territorial	Weak	Weak	209.549	-19.94
Streptoprocne phelpsi	Apodidae	APODIFORMES	0	3	0	Birds of the World (2022)	Carnivore	Secondary	Invertivore	None	Non-territorial	Weak	Weak	49.5789	3.62
Streptoprocne rutila	Apodidae	APODIFORMES	0	3	0	Birds of the World (2022)	Carnivore	Secondary	Invertivore	None	Non-territorial	Weak	Weak	114.673	7.17
Streptoprocne semicollaris	Apodidae	APODIFORMES	0	3	0	Birds of the World (2022)	Carnivore	Secondary	Invertivore	None	Non-territorial	Weak	Weak	251.471	21.39
Streptoprocne zonaris	Apodidae	APODIFORMES	0	3	0	Birds of the World (2022)	Carnivore	Secondary	Invertivore	None	Non-territorial	Weak	Weak	132.247	-7.35
Tachornis furcata	Apodidae	APODIFORMES	0	3	0	Birds of the World (2022)	Carnivore	Secondary	Invertivore	None	Non-territorial	None	Weak	54.1077	9.32
Tachornis phoenicobia	Apodidae	APODIFORMES	0	3	0	Birds of the World (2022)	Carnivore	Secondary	Invertivore	None	Non-territorial	None	Weak	149.969	20.39
Tachornis squamata	Apodidae	APODIFORMES	0	3	0	Birds of the World (2022)	Carnivore	Secondary	Invertivore	None	Non-territorial	None	Weak	79.55	-5.42
Tachymarptis aequatorialis	Apodidae	APODIFORMES	0	4	0	Birds of the World (2022)	Carnivore	Secondary	Invertivore	None	Non-territorial	Weak	Weak	172.067	-5.59
Tachymarptis melba	Apodidae	APODIFORMES	0	4	0	Shultz & Dunbar (2010); Storchová & Hořák (2018); Birds of the World (2022)	Carnivore	Secondary	Invertivore	None	Non-territorial	Strong	Strong	582.893	21.34
Telacanthura melanopygia	Apodidae	APODIFORMES	0	3	0	Birds of the World (2022)	Carnivore	Secondary	Invertivore	None	Non-territorial	None	Weak	80.2117	3.95
Telacanthura ussheri	Apodidae	APODIFORMES	0	3	0	Birds of the World (2022)	Carnivore	Secondary	Invertivore	None	Non-territorial	None	Weak	142.269	-0.67
Zoonavena grandidieri	Apodidae	APODIFORMES	0	3	0	Birds of the World (2022)	Carnivore	Secondary	Invertivore	None	Non-territorial	None	Weak	203.682	-19.37
Zoonavena sylvatica	Apodidae	APODIFORMES	0	3	0	Birds of the World (2022)	Carnivore	Secondary	Invertivore	None	Non-territorial	None	Weak	440.025	22.96
Zoonavena thomensis	Apodidae	APODIFORMES	0	3	0	Birds of the World (2022)	Carnivore	Secondary	Invertivore	None	Non-territorial	None	Weak	98.4196	0.45
Hemiprocne comata	Hemiprocnidae	APODIFORMES	0	3	0	Wells (1999); Birds of the World (2022)	Carnivore	Secondary	Invertivore	Strong	Territorial	None	Weak	47.4164	2.8
Hemiprocne coronata	Hemiprocnidae	APODIFORMES	0	3	0	Kunkel (1974); Birds of the World (2022)	Carnivore	Secondary	Invertivore	None	Non-territorial	None	Weak	312.275	20.18
Hemiprocne longipennis	Hemiprocnidae	APODIFORMES	0	3	0	Birds of the World (2022)	Carnivore	Secondary	Invertivore	None	Non-territorial	None	Weak	39.835	0.16
Hemiprocne mystacea	Hemiprocnidae	APODIFORMES	0	3	0	Birds of the World (2022)	Carnivore	Secondary	Invertivore	None	Non-territorial	None	Weak	42.9014	-5.22
Abeillia abeillei	Trochilidae	APODIFORMES	4	4	0	Birds of the World (2022)	Herbivore	Primary	Nectarivore	None	Non-territorial	None	Weak	132.113	15.29
Adelomyia melanogenys	Trochilidae	APODIFORMES	3	4	0	Fjeldså & Krabbe (1990); Nuñez-Rosas et al. (2017)	Herbivore	Primary	Nectarivore	None	Non-territorial	None	Weak	84.8703	-4.42
Aglaeactis aliciae	Trochilidae	APODIFORMES	3	3	0	Birds of the World (2022)	Herbivore	Primary	Nectarivore	None	Non-territorial	None	Weak	47.2539	-7.74
Aglaeactis castelnaudii	Trochilidae	APODIFORMES	3	3	0	Fjeldså & Krabbe (1990); Birds of the World (2022)	Herbivore	Primary	Nectarivore	None	Non-territorial	None	Weak	78.6617	-12.27
Aglaeactis cupripennis	Trochilidae	APODIFORMES	3	3	0	Fjeldså & Krabbe (1990); Birds of the World (2022)	Herbivore	Primary	Nectarivore	None	Non-territorial	None	Weak	52.953	-4.08
Aglaeactis pamela	Trochilidae	APODIFORMES	3	4	0	Fjeldså & Krabbe (1990); Birds of the World (2022)	Herbivore	Primary	Nectarivore	None	Non-territorial	None	Weak	142.736	-16.88
Aglaiocercus berlepschi	Trochilidae	APODIFORMES	3	3	0	Birds of the World (2022)	Herbivore	Primary	Nectarivore	None	Non-territorial	None	Weak	69.4359	10.22
Aglaiocercus coelestis	Trochilidae	APODIFORMES	3	4	0	Nuñez-Rosas et al. (2017)	Herbivore	Primary	Nectarivore	None	Non-territorial	None	Weak	34.4396	1.6
Aglaiocercus kingi	Trochilidae	APODIFORMES	3	3	0	Birds of the World (2022)	Herbivore	Primary	Nectarivore	None	Non-territorial	None	Weak	67.0236	-2.03
Amazilia amabilis	Trochilidae	APODIFORMES	4	4	0	Höglund (1989); Bleiweiss (1997); Nuñez-Rosas et al. (2017)	Herbivore	Primary	Nectarivore	None	Non-territorial	None	Weak	47.579	6.51
Amazilia amazilia	Trochilidae	APODIFORMES	3	4	0	Nuñez-Rosas et al. (2017)	Herbivore	Primary	Nectarivore	None	Non-territorial	None	Weak	125.045	-6.41
Amazilia beryllina	Trochilidae	APODIFORMES	3	4	0	Sibley (2000); Nuñez-Rosas et al. (2017)	Herbivore	Primary	Nectarivore	None	Non-territorial	None	Weak	216.215	19.81
Amazilia boucardi	Trochilidae	APODIFORMES	3	3	0	Fjeldså & Krabbe (1990); Birds of the World (2022)	Herbivore	Primary	Nectarivore	None	Non-territorial	None	Weak	61.3388	9.5
Amazilia brevirostris	Trochilidae	APODIFORMES	3	3	0	Hilty (2003); Birds of the World (2022)	Herbivore	Primary	Nectarivore	None	Non-territorial	None	Weak	69.6364	6.43
Amazilia candida	Trochilidae	APODIFORMES	4	4	0	Bleiweiss (1997); Nuñez-Rosas et al. (2017); Birds of the World (2022)	Herbivore	Primary	Nectarivore	None	Non-territorial	None	Weak	169.575	17.27
Amazilia castaneiventris	Trochilidae	APODIFORMES	3	3	0	Birds of the World (2022)	Herbivore	Primary	Nectarivore	None	Non-territorial	None	Weak	22.9372	6.79
Amazilia chionogaster	Trochilidae	APODIFORMES	3	3	0	Fjeldså & Krabbe (1990); Birds of the World (2022)	Herbivore	Primary	Nectarivore	None	Non-territorial	None	Weak	180.343	-16.28
Amazilia cyanifrons	Trochilidae	APODIFORMES	3	3	0	Birds of the World (2022)	Herbivore	Primary	Nectarivore	None	Non-territorial	None	Weak	43.7812	3.97
Amazilia cyanocephala	Trochilidae	APODIFORMES	3	4	0	Nuñez-Rosas et al. (2017); Birds of the World (2022)	Herbivore	Primary	Nectarivore	None	Non-territorial	None	Weak	161.408	16.4
Amazilia cyanura	Trochilidae	APODIFORMES	3	3	0	Birds of the World (2022)	Herbivore	Primary	Nectarivore	None	Non-territorial	None	Weak	86.3668	13.13
Amazilia decora	Trochilidae	APODIFORMES	4	4	0	Bleiweiss (1997); Birds of the World (2022)	Herbivore	Primary	Nectarivore	None	Non-territorial	None	Weak	47.4244	8.9
Amazilia edward	Trochilidae	APODIFORMES	3	3	0	Birds of the World (2022)	Herbivore	Primary	Nectarivore	None	Non-territorial	None	Weak	50.832	8.44
Amazilia fimbriata	Trochilidae	APODIFORMES	3	4	0	Nuñez-Rosas et al. (2017)	Herbivore	Primary	Nectarivore	None	Non-territorial	None	Weak	92.1352	-6.78
Amazilia franciae	Trochilidae	APODIFORMES	3	4	0	Nuñez-Rosas et al. (2017)	Herbivore	Primary	Nectarivore	None	Non-territorial	None	Weak	47.7864	-0.39
Amazilia lactea	Trochilidae	APODIFORMES	3	4	0	Nuñez-Rosas et al. (2017)	Herbivore	Primary	Nectarivore	None	Non-territorial	None	Weak	131.543	-14.57
Amazilia leucogaster	Trochilidae	APODIFORMES	3	4	0	Nuñez-Rosas et al. (2017)	Herbivore	Primary	Nectarivore	None	Non-territorial	None	Weak	81.9151	-0.39
Amazilia luciae	Trochilidae	APODIFORMES	3	3	0	Birds of the World (2022)	Herbivore	Primary	Nectarivore	None	Non-territorial	None	Weak	151.953	15.19
Amazilia rosenbergi	Trochilidae	APODIFORMES	3	4	0	Ridgely & Greenfield (2001); Nuñez-Rosas et al. (2017)	Herbivore	Primary	Nectarivore	None	Non-territorial	None	Weak	29.398	3.74
Amazilia rutila	Trochilidae	APODIFORMES	4	4	0	Bleiweiss (1997); Nuñez-Rosas et al. (2017)	Herbivore	Primary	Nectarivore	None	Non-territorial	None	Weak	144.847	17.18
Amazilia saucerrottei	Trochilidae	APODIFORMES	3	3	0	Hilty (2003); Birds of the World (2022)	Herbivore	Primary	Nectarivore	None	Non-territorial	None	Weak	54.4466	8.68
Amazilia tobaci	Trochilidae	APODIFORMES	3	4	0	Nuñez-Rosas et al. (2017)	Herbivore	Primary	Nectarivore	None	Non-territorial	None	Weak	79.8692	8.15
Amazilia tzacatl	Trochilidae	APODIFORMES	4	4	0	Bleiweiss (1997); Nuñez-Rosas et al. (2017)	Herbivore	Primary	Nectarivore	None	Non-territorial	None	Weak	91.8877	10.7
Amazilia versicolor	Trochilidae	APODIFORMES	3	4	0	Nuñez-Rosas et al. (2017)	Herbivore	Primary	Nectarivore	None	Non-territorial	None	Weak	126.799	-10.93
Amazilia violiceps	Trochilidae	APODIFORMES	3	3	0	Sibley (2000); Birds of the World (2022)	Herbivore	Primary	Nectarivore	None	Non-territorial	None	Weak	342.019	23.83
Amazilia viridicauda	Trochilidae	APODIFORMES	3	3	0	Fjeldså & Krabbe (1990); Birds of the World (2022)	Herbivore	Primary	Nectarivore	None	Non-territorial	None	Weak	75.5162	-11.93
Amazilia viridifrons	Trochilidae	APODIFORMES	4	4	0	Nuñez-Rosas et al. (2017)	Herbivore	Primary	Nectarivore	None	Non-territorial	None	Weak	122.23	16.59
Amazilia viridigaster	Trochilidae	APODIFORMES	3	4	0	Hilty (2003); Nuñez-Rosas et al. (2017)	Herbivore	Primary	Nectarivore	None	Non-territorial	None	Weak	55.9832	4.96
Amazilia yucatanensis	Trochilidae	APODIFORMES	3	4	0	Nuñez-Rosas et al. (2017); Birds of the World (2022)	Herbivore	Primary	Nectarivore	None	Non-territorial	None	Weak	251.504	20.35
Androdon aequatorialis	Trochilidae	APODIFORMES	4	4	0	Ridgely & Greenfield (2001); Nuñez-Rosas et al. (2017)	Herbivore	Primary	Nectarivore	None	Non-territorial	None	Weak	31.0224	4.5
Anopetia gounellei	Trochilidae	APODIFORMES	3	3	0	Birds of the World (2022)	Herbivore	Primary	Nectarivore	None	Non-territorial	None	Weak	126.454	-9.64
Anthocephala floriceps	Trochilidae	APODIFORMES	3	3	0	Birds of the World (2022)	Herbivore	Primary	Nectarivore	None	Non-territorial	None	Weak	47.454	5.53
Anthracothorax dominicus	Trochilidae	APODIFORMES	3	3	0	Birds of the World (2022)	Herbivore	Primary	Nectarivore	None	Non-territorial	None	Weak	119.528	18.83
Anthracothorax mango	Trochilidae	APODIFORMES	3	3	0	Birds of the World (2022)	Herbivore	Primary	Nectarivore	None	Non-territorial	None	Weak	110.827	18.16
Anthracothorax nigricollis	Trochilidae	APODIFORMES	3	4	0	Ridgely & Greenfield (2001); Hilty (2003); Nuñez-Rosas et al. (2017)	Herbivore	Primary	Nectarivore	None	Non-territorial	None	Weak	117.388	-9.16
Anthracothorax prevostii	Trochilidae	APODIFORMES	3	4	0	Hilty (2003); Nuñez-Rosas et al. (2017)	Herbivore	Primary	Nectarivore	None	Non-territorial	None	Weak	145.004	15.65
Anthracothorax veraguensis	Trochilidae	APODIFORMES	3	3	0	Birds of the World (2022)	Herbivore	Primary	Nectarivore	None	Non-territorial	None	Weak	62.7121	8.26
Anthracothorax viridigula	Trochilidae	APODIFORMES	3	3	0	Birds of the World (2022)	Herbivore	Primary	Nectarivore	None	Non-territorial	None	Weak	73.1029	1.63
Anthracothorax viridis	Trochilidae	APODIFORMES	3	3	0	Birds of the World (2022)	Herbivore	Primary	Nectarivore	None	Non-territorial	None	Weak	114.183	18.23
Aphantochroa cirrochloris	Trochilidae	APODIFORMES	3	3	0	Birds of the World (2022)	Herbivore	Primary	Nectarivore	None	Non-territorial	None	Weak	178.019	-18.02
Archilochus alexandri	Trochilidae	APODIFORMES	3	4	0	Sibley (2000); Nuñez-Rosas et al. (2017); Birds of the World (2022)	Herbivore	Primary	Nectarivore	None	Non-territorial	Strong	Strong	773.532	36.81
Archilochus colubris	Trochilidae	APODIFORMES	3	4	0	Sibley (2000); Pitcher et al. (2005); Nuñez-Rosas et al. (2017); Birds of the World (2022)	Omnivore	Secondary	Nectarivore	None	Non-territorial	Strong	Strong	910.059	41.87
Atthis ellioti	Trochilidae	APODIFORMES	4	3	0	Howell & Webb (1995); Birds of the World (2022)	Herbivore	Primary	Nectarivore	None	Non-territorial	None	Weak	125.458	15.2
Atthis heloisa	Trochilidae	APODIFORMES	4	4	0	Nuñez-Rosas et al. (2017)	Herbivore	Primary	Nectarivore	None	Non-territorial	Weak	Weak	228.062	20.61
Augastes lumachella	Trochilidae	APODIFORMES	3	3	0	Birds of the World (2022)	Herbivore	Primary	Nectarivore	None	Non-territorial	None	Weak	136.626	-12.35
Augastes scutatus	Trochilidae	APODIFORMES	3	3	0	Birds of the World (2022)	Herbivore	Primary	Nectarivore	None	Non-territorial	None	Weak	170.682	-17.85
Avocettula recurvirostris	Trochilidae	APODIFORMES	3	3	0	Ridgely & Greenfield (2001); Birds of the World (2022)	Herbivore	Primary	Nectarivore	None	Non-territorial	None	Weak	70.1299	-2.08
Boissonneaua flavescens	Trochilidae	APODIFORMES	3	3	0	Fjeldså & Krabbe (1990); Birds of the World (2022)	Herbivore	Primary	Nectarivore	None	Non-territorial	None	Weak	40.4877	4.62
Boissonneaua jardini	Trochilidae	APODIFORMES	3	3	0	Birds of the World (2022)	Herbivore	Primary	Nectarivore	None	Non-territorial	None	Weak	23.2618	2.9
Boissonneaua matthewsii	Trochilidae	APODIFORMES	3	3	0	Fjeldså & Krabbe (1990); Birds of the World (2022)	Herbivore	Primary	Nectarivore	None	Non-territorial	None	Weak	67.2575	-7.46
Calliphlox amethystina	Trochilidae	APODIFORMES	3	3	0	Birds of the World (2022)	Herbivore	Primary	Nectarivore	None	Non-territorial	None	Weak	122.792	-9.78
Calliphlox bryantae	Trochilidae	APODIFORMES	4	4	0	Nuñez-Rosas et al. (2017)	Herbivore	Primary	Nectarivore	None	Non-territorial	None	Weak	53.5496	9.46
Calliphlox evelynae	Trochilidae	APODIFORMES	3	3	0	Birds of the World (2022)	Herbivore	Primary	Nectarivore	None	Non-territorial	None	Weak	197.514	24.16
Calliphlox mitchellii	Trochilidae	APODIFORMES	3	3	0	Birds of the World (2022)	Herbivore	Primary	Nectarivore	None	Non-territorial	None	Weak	30.5013	3
Calothorax lucifer	Trochilidae	APODIFORMES	3	4	0	Sibley (2000); Birds of the World (2022)	Herbivore	Primary	Nectarivore	None	Non-territorial	None	Weak	399.262	25.07
Calothorax pulcher	Trochilidae	APODIFORMES	3	3	0	Howell & Webb (1995); Birds of the World (2022)	Herbivore	Primary	Nectarivore	None	Non-territorial	None	Weak	149.476	17.53
Calypte anna	Trochilidae	APODIFORMES	4	4	0	Sibley (2000); Pitcher et al. (2005); Nuñez-Rosas et al. (2017); Birds of the World (2022)	Herbivore	Primary	Nectarivore	None	Non-territorial	Weak	Weak	614.382	37.61
Calypte costae	Trochilidae	APODIFORMES	3	4	0	Sibley (2000); Nuñez-Rosas et al. (2017); Birds of the World (2022)	Herbivore	Primary	Nectarivore	None	Non-territorial	Strong	Strong	641.419	31.8
Campylopterus curvipennis	Trochilidae	APODIFORMES	3	3	0	Birds of the World (2022)	Herbivore	Primary	Nectarivore	None	Non-territorial	None	Weak	190.632	18.74
Campylopterus duidae	Trochilidae	APODIFORMES	3	3	0	Birds of the World (2022)	Herbivore	Primary	Nectarivore	None	Non-territorial	None	Weak	56.2211	3.91
Campylopterus ensipennis	Trochilidae	APODIFORMES	4	4	0	Hilty (2003); Nuñez-Rosas et al. (2017)	Herbivore	Primary	Nectarivore	None	Non-territorial	None	Weak	69.3215	10.26
Campylopterus excellens	Trochilidae	APODIFORMES	3	3	0	Birds of the World (2022)	Herbivore	Primary	Nectarivore	None	Non-territorial	None	Weak	207.931	17.56
Campylopterus falcatus	Trochilidae	APODIFORMES	3	3	0	Fjeldså & Krabbe (1990); Hilty (2003); Birds of the World (2022)	Herbivore	Primary	Nectarivore	None	Non-territorial	None	Weak	53.1579	7.15
Campylopterus hemileucurus	Trochilidae	APODIFORMES	4	4	0	Höglund (1989); Bleiweiss (1997); Nuñez-Rosas et al. (2017); Birds of the World (2022)	Herbivore	Primary	Nectarivore	None	Non-territorial	None	Weak	144.038	15.32
Campylopterus hyperythrus	Trochilidae	APODIFORMES	3	3	0	Birds of the World (2022)	Herbivore	Primary	Nectarivore	None	Non-territorial	None	Weak	51.9025	5.28
Campylopterus largipennis	Trochilidae	APODIFORMES	4	4	0	Bleiweiss (1997); Ridgely & Greenfield (2001); Nuñez-Rosas et al. (2017)	Herbivore	Primary	Nectarivore	None	Non-territorial	None	Weak	71.3658	-5.18
Campylopterus phainopeplus	Trochilidae	APODIFORMES	3	3	0	Fjeldså & Krabbe (1990); Birds of the World (2022)	Herbivore	Primary	Nectarivore	None	Non-territorial	None	Weak	61.1292	10.82
Campylopterus rufus	Trochilidae	APODIFORMES	4	4	0	Bleiweiss (1997); Nuñez-Rosas et al. (2017); Birds of the World (2022)	Herbivore	Primary	Nectarivore	None	Non-territorial	None	Weak	82.9233	14.6
Campylopterus villaviscensio	Trochilidae	APODIFORMES	3	3	0	Ridgely & Greenfield (2001); Birds of the World (2022)	Herbivore	Primary	Nectarivore	None	Non-territorial	None	Weak	65.7729	-2.2
Chaetocercus astreans	Trochilidae	APODIFORMES	3	3	0	Birds of the World (2022)	Herbivore	Primary	Nectarivore	None	Non-territorial	None	Weak	54.901	10.77
Chaetocercus berlepschi	Trochilidae	APODIFORMES	3	3	0	Birds of the World (2022)	Herbivore	Primary	Nectarivore	None	Non-territorial	None	Weak	90.1465	-1.09
Chaetocercus bombus	Trochilidae	APODIFORMES	3	3	0	Birds of the World (2022)	Herbivore	Primary	Nectarivore	None	Non-territorial	None	Weak	55.8098	-2.45
Chaetocercus heliodor	Trochilidae	APODIFORMES	3	3	0	Birds of the World (2022)	Herbivore	Primary	Nectarivore	None	Non-territorial	None	Weak	40.6355	4.93
Chaetocercus jourdanii	Trochilidae	APODIFORMES	3	3	0	Birds of the World (2022)	Herbivore	Primary	Nectarivore	None	Non-territorial	None	Weak	59.7179	9.49
Chaetocercus mulsant	Trochilidae	APODIFORMES	3	3	0	Birds of the World (2022)	Herbivore	Primary	Nectarivore	None	Non-territorial	None	Weak	65.9692	-5.78
Chalcostigma herrani	Trochilidae	APODIFORMES	3	3	0	Birds of the World (2022)	Herbivore	Primary	Nectarivore	None	Non-territorial	None	Weak	48.8073	-0.19
Chalcostigma heteropogon	Trochilidae	APODIFORMES	3	3	0	Birds of the World (2022)	Herbivore	Primary	Nectarivore	None	Non-territorial	None	Weak	34.2425	6.2
Chalcostigma olivaceum	Trochilidae	APODIFORMES	3	3	0	Birds of the World (2022)	Herbivore	Primary	Nectarivore	None	Non-territorial	None	Weak	98.5358	-13.3
Chalcostigma ruficeps	Trochilidae	APODIFORMES	3	3	0	Fjeldså & Krabbe (1990); Birds of the World (2022)	Herbivore	Primary	Nectarivore	None	Non-territorial	None	Weak	95.9921	-11.97
Chalcostigma stanleyi	Trochilidae	APODIFORMES	3	3	0	Birds of the World (2022)	Herbivore	Primary	Nectarivore	None	Non-territorial	None	Weak	84.8255	-10.13
Chalybura buffonii	Trochilidae	APODIFORMES	3	4	0	Ridgely & Greenfield (2001); Nuñez-Rosas et al. (2017)	Herbivore	Primary	Nectarivore	None	Non-territorial	None	Weak	58.2568	8.2
Chalybura urochrysia	Trochilidae	APODIFORMES	3	4	0	Ridgely & Greenfield (2001); Nuñez-Rosas et al. (2017)	Herbivore	Primary	Nectarivore	None	Non-territorial	None	Weak	51.5459	8.1
Chlorestes notata	Trochilidae	APODIFORMES	3	3	0	Hilty (2003); Birds of the World (2022)	Herbivore	Primary	Nectarivore	None	Non-territorial	None	Weak	70.4609	-1.6
Chlorostilbon alice	Trochilidae	APODIFORMES	3	3	0	Birds of the World (2022)	Herbivore	Primary	Nectarivore	None	Non-territorial	Weak	Weak	71.5539	10.31
Chlorostilbon assimilis	Trochilidae	APODIFORMES	3	3	0	Birds of the World (2022)	Herbivore	Primary	Nectarivore	None	Non-territorial	None	Weak	52.4809	8.44
Chlorostilbon auriceps	Trochilidae	APODIFORMES	3	3	0	Birds of the World (2022)	Herbivore	Primary	Nectarivore	None	Non-territorial	None	Weak	180.145	19.6
Chlorostilbon canivetii	Trochilidae	APODIFORMES	3	4	0	Nuñez-Rosas et al. (2017); Birds of the World (2022)	Herbivore	Primary	Nectarivore	None	Non-territorial	None	Weak	166.39	16.98
Chlorostilbon forficatus	Trochilidae	APODIFORMES	3	3	0	Birds of the World (2022)	Herbivore	Primary	Nectarivore	None	Non-territorial	None	Weak	121.199	20.44
Chlorostilbon gibsoni	Trochilidae	APODIFORMES	3	3	0	Birds of the World (2022)	Herbivore	Primary	Nectarivore	None	Non-territorial	Weak	Weak	59.2259	8.72
Chlorostilbon lucidus	Trochilidae	APODIFORMES	3	3	0	Birds of the World (2022)	Herbivore	Primary	Nectarivore	None	Non-territorial	Weak	Weak	234.663	-19.91
Chlorostilbon maugaeus	Trochilidae	APODIFORMES	3	4	0	Raffaele et al. (1998); Nuñez-Rosas et al. (2017)	Herbivore	Primary	Nectarivore	None	Non-territorial	None	Weak	114.183	18.23
Chlorostilbon melanorhynchus	Trochilidae	APODIFORMES	3	3	0	Ridgely & Greenfield (2001); Birds of the World (2022)	Herbivore	Primary	Nectarivore	None	Non-territorial	None	Weak	35.4718	3.13
Chlorostilbon mellisugus	Trochilidae	APODIFORMES	3	4	0	Nuñez-Rosas et al. (2017)	Herbivore	Primary	Nectarivore	None	Non-territorial	Weak	Weak	73.3422	-3.06
Chlorostilbon olivaresi	Trochilidae	APODIFORMES	3	3	0	Birds of the World (2022)	Herbivore	Primary	Nectarivore	None	Non-territorial	None	Weak	62.8668	0.06
Chlorostilbon poortmani	Trochilidae	APODIFORMES	3	3	0	Fjeldså & Krabbe (1990); Birds of the World (2022)	Herbivore	Primary	Nectarivore	None	Non-territorial	Weak	Weak	40.753	5.98
Chlorostilbon ricordii	Trochilidae	APODIFORMES	3	4	0	Nuñez-Rosas et al. (2017)	Herbivore	Primary	Nectarivore	None	Non-territorial	None	Weak	177.295	21.85
Chlorostilbon russatus	Trochilidae	APODIFORMES	3	3	0	Birds of the World (2022)	Herbivore	Primary	Nectarivore	None	Non-territorial	None	Weak	59.3923	10.62
Chlorostilbon stenurus	Trochilidae	APODIFORMES	3	3	0	Birds of the World (2022)	Herbivore	Primary	Nectarivore	None	Non-territorial	None	Weak	63.2055	9.4
Chlorostilbon swainsonii	Trochilidae	APODIFORMES	3	3	0	Birds of the World (2022)	Herbivore	Primary	Nectarivore	None	Non-territorial	None	Weak	120.557	18.91
Chrysolampis mosquitus	Trochilidae	APODIFORMES	3	4	0	Hilty (2003); Nuñez-Rosas et al. (2017)	Herbivore	Primary	Nectarivore	None	Non-territorial	Strong	Strong	100.735	-6.06
Chrysuronia oenone	Trochilidae	APODIFORMES	4	4	0	Nuñez-Rosas et al. (2017); Birds of the World (2022)	Herbivore	Primary	Nectarivore	None	Non-territorial	None	Weak	64.3098	-4.42
Clytolaema rubricauda	Trochilidae	APODIFORMES	3	3	0	Birds of the World (2022)	Herbivore	Primary	Nectarivore	None	Non-territorial	None	Weak	222.004	-22.16
Coeligena bonapartei	Trochilidae	APODIFORMES	3	4	0	Birds of the World (2022)	Herbivore	Primary	Nectarivore	None	Non-territorial	None	Weak	45.1681	7.48
Coeligena coeligena	Trochilidae	APODIFORMES	3	4	0	Pitcher et al. (2005); Nuñez-Rosas et al. (2017); Birds of the World (2022)	Herbivore	Primary	Nectarivore	None	Non-territorial	None	Weak	67.8006	-2.05
Coeligena helianthea	Trochilidae	APODIFORMES	3	3	0	Birds of the World (2022)	Herbivore	Primary	Nectarivore	None	Non-territorial	None	Weak	45.9102	6.61
Coeligena iris	Trochilidae	APODIFORMES	3	3	0	Fjeldså & Krabbe (1990); Birds of the World (2022)	Herbivore	Primary	Nectarivore	None	Non-territorial	None	Weak	48.0431	-5.99
Coeligena lutetiae	Trochilidae	APODIFORMES	3	4	0	Fjeldså & Krabbe (1990); Nuñez-Rosas et al. (2017)	Herbivore	Primary	Nectarivore	None	Non-territorial	None	Weak	49.7647	0.2
Coeligena orina	Trochilidae	APODIFORMES	3	3	0	Birds of the World (2022)	Herbivore	Primary	Nectarivore	None	Non-territorial	None	Weak	22.2641	5.83
Coeligena phalerata	Trochilidae	APODIFORMES	3	3	0	Birds of the World (2022)	Herbivore	Primary	Nectarivore	None	Non-territorial	None	Weak	54.0237	10.77
Coeligena prunellei	Trochilidae	APODIFORMES	3	3	0	Birds of the World (2022)	Herbivore	Primary	Nectarivore	None	Non-territorial	None	Weak	27.2828	5.76
Coeligena torquata	Trochilidae	APODIFORMES	3	3	0	Birds of the World (2022)	Herbivore	Primary	Nectarivore	None	Non-territorial	None	Weak	65.8639	-3.34
Coeligena violifer	Trochilidae	APODIFORMES	3	4	0	Nuñez-Rosas et al. (2017)	Herbivore	Primary	Nectarivore	None	Non-territorial	None	Weak	98.3836	-12.64
Coeligena wilsoni	Trochilidae	APODIFORMES	3	3	0	Birds of the World (2022)	Herbivore	Primary	Nectarivore	None	Non-territorial	None	Weak	32.8939	0.96
Colibri coruscans	Trochilidae	APODIFORMES	3	4	0	Fjeldså & Krabbe (1990); Nuñez-Rosas et al. (2017)	Herbivore	Primary	Nectarivore	None	Non-territorial	None	Weak	103.344	-8.85
Colibri delphinae	Trochilidae	APODIFORMES	4	4	0	Nuñez-Rosas et al. (2017); Birds of the World (2022)	Herbivore	Primary	Nectarivore	None	Non-territorial	None	Weak	70.3277	3.19
Colibri serrirostris	Trochilidae	APODIFORMES	4	4	0	Fjeldså & Krabbe (1990); Nuñez-Rosas et al. (2017)	Herbivore	Primary	Nectarivore	None	Non-territorial	None	Weak	171.292	-18.19
Colibri thalassinus	Trochilidae	APODIFORMES	4	4	0	Fjeldså & Krabbe (1990); Nuñez-Rosas et al. (2017); Birds of the World (2022)	Herbivore	Primary	Nectarivore	None	Non-territorial	None	Weak	111.816	6.27
Cyanophaia bicolor	Trochilidae	APODIFORMES	3	3	0	Birds of the World (2022)	Herbivore	Primary	Nectarivore	Weak	Territorial	None	Weak	83.2235	14.96
Cynanthus latirostris	Trochilidae	APODIFORMES	3	4	0	Sibley (2000); Nuñez-Rosas et al. (2017); Birds of the World (2022)	Herbivore	Primary	Nectarivore	None	Non-territorial	None	Weak	336.299	23.59
Cynanthus sordidus	Trochilidae	APODIFORMES	3	4	0	Nuñez-Rosas et al. (2017); Birds of the World (2022)	Herbivore	Primary	Nectarivore	None	Non-territorial	None	Weak	148.681	17.61
Damophila julie	Trochilidae	APODIFORMES	3	3	0	Ridgely & Greenfield (2001); Birds of the World (2022)	Herbivore	Primary	Nectarivore	None	Non-territorial	None	Weak	48.4431	6.13
Discosura conversii	Trochilidae	APODIFORMES	3	3	0	Birds of the World (2022)	Herbivore	Primary	Nectarivore	None	Non-territorial	None	Weak	41.3552	3.73
Discosura langsdorffi	Trochilidae	APODIFORMES	3	3	0	Birds of the World (2022)	Herbivore	Primary	Nectarivore	None	Non-territorial	None	Weak	58.0204	-5.91
Discosura letitiae	Trochilidae	APODIFORMES	3	3	0	Birds of the World (2022)	Herbivore	Primary	Nectarivore	None	Non-territorial	None	Weak	NA	NA
Discosura longicaudus	Trochilidae	APODIFORMES	3	3	0	Birds of the World (2022)	Herbivore	Primary	Nectarivore	None	Non-territorial	None	Weak	77.0888	0
Discosura popelairii	Trochilidae	APODIFORMES	3	3	0	Birds of the World (2022)	Herbivore	Primary	Nectarivore	None	Non-territorial	None	Weak	67.291	-5.47
Doricha eliza	Trochilidae	APODIFORMES	3	4	0	Howell & Webb (1995); Díaz-Valenzuela et al. (2011)	Herbivore	Primary	Nectarivore	None	Non-territorial	None	Weak	184.984	20.9
Doricha enicura	Trochilidae	APODIFORMES	3	3	0	Howell & Webb (1995); Birds of the World (2022)	Herbivore	Primary	Nectarivore	None	Non-territorial	None	Weak	125.11	15.28
Doryfera johannae	Trochilidae	APODIFORMES	3	4	0	Ridgely & Greenfield (2001); Nuñez-Rosas et al. (2017)	Herbivore	Primary	Nectarivore	None	Non-territorial	None	Weak	58.0209	1.49
Doryfera ludovicae	Trochilidae	APODIFORMES	3	4	0	Fjeldså & Krabbe (1990); Nuñez-Rosas et al. (2017)	Herbivore	Primary	Nectarivore	None	Non-territorial	None	Weak	63.854	-2.45
Elvira chionura	Trochilidae	APODIFORMES	4	4	0	Nuñez-Rosas et al. (2017)	Herbivore	Primary	Nectarivore	None	Non-territorial	None	Weak	46.6866	8.92
Elvira cupreiceps	Trochilidae	APODIFORMES	4	4	0	Nuñez-Rosas et al. (2017); Birds of the World (2022)	Herbivore	Primary	Nectarivore	None	Non-territorial	None	Weak	72.7	10.39
Ensifera ensifera	Trochilidae	APODIFORMES	3	4	0	Fjeldså & Krabbe (1990); Nuñez-Rosas et al. (2017)	Herbivore	Primary	Nectarivore	None	Non-territorial	None	Weak	70.0745	-4.89
Eriocnemis alinae	Trochilidae	APODIFORMES	3	3	0	Birds of the World (2022)	Herbivore	Primary	Nectarivore	None	Non-territorial	None	Weak	57.6026	-2.89
Eriocnemis cupreoventris	Trochilidae	APODIFORMES	3	3	0	Birds of the World (2022)	Herbivore	Primary	Nectarivore	None	Non-territorial	None	Weak	39.1159	6.35
Eriocnemis derbyi	Trochilidae	APODIFORMES	3	3	0	Birds of the World (2022)	Herbivore	Primary	Nectarivore	None	Non-territorial	None	Weak	37.1638	2.49
Eriocnemis glaucopoides	Trochilidae	APODIFORMES	3	3	0	Birds of the World (2022)	Herbivore	Primary	Nectarivore	None	Non-territorial	None	Weak	280.063	-21.13
Eriocnemis godini	Trochilidae	APODIFORMES	3	3	0	Birds of the World (2022)	Herbivore	Primary	Nectarivore	None	Non-territorial	None	Weak	NA	NA
Eriocnemis isabellae	Trochilidae	APODIFORMES	3	3	0	Birds of the World (2022)	Herbivore	Primary	Nectarivore	None	Non-territorial	None	Weak	22.4716	2.26
Eriocnemis luciani	Trochilidae	APODIFORMES	3	4	0	Nuñez-Rosas et al. (2017)	Herbivore	Primary	Nectarivore	None	Non-territorial	None	Weak	67.57	-6.71
Eriocnemis mirabilis	Trochilidae	APODIFORMES	3	3	0	Birds of the World (2022)	Herbivore	Primary	Nectarivore	None	Non-territorial	None	Weak	22.29	2.33
Eriocnemis mosquera	Trochilidae	APODIFORMES	3	3	0	Birds of the World (2022)	Herbivore	Primary	Nectarivore	None	Non-territorial	None	Weak	48.8111	1.01
Eriocnemis nigrivestis	Trochilidae	APODIFORMES	3	3	0	Fjeldså & Krabbe (1990); Birds of the World (2022)	Herbivore	Primary	Nectarivore	None	Non-territorial	None	Weak	23.2844	0.1
Eriocnemis vestita	Trochilidae	APODIFORMES	3	3	0	Birds of the World (2022)	Herbivore	Primary	Nectarivore	None	Non-territorial	None	Weak	53.9312	1.26
Eugenes fulgens	Trochilidae	APODIFORMES	3	4	0	Nuñez-Rosas et al. (2017)	Herbivore	Primary	Nectarivore	None	Non-territorial	Weak	Weak	326.96	22.91
Eulampis holosericeus	Trochilidae	APODIFORMES	3	4	0	Raffaele et al. (1998); Nuñez-Rosas et al. (2017)	Herbivore	Primary	Nectarivore	None	Non-territorial	None	Weak	88.8012	15.89
Eulampis jugularis	Trochilidae	APODIFORMES	3	3	0	Raffaele et al. (1998); Birds of the World (2022)	Herbivore	Primary	Nectarivore	None	Non-territorial	None	Weak	85.5223	15.42
Eulidia yarrellii	Trochilidae	APODIFORMES	3	3	0	Jaramillo et al. (2003); Birds of the World (2022)	Herbivore	Primary	Nectarivore	None	Non-territorial	None	Weak	129.967	-18.43
Eupetomena macroura	Trochilidae	APODIFORMES	4	4	0	Pizo & Silva (2001); Nuñez-Rosas et al. (2017); Birds of the World (2022)	Herbivore	Primary	Nectarivore	None	Non-territorial	None	Weak	151.241	-14.64
Eupherusa cyanophrys	Trochilidae	APODIFORMES	3	3	0	Howell & Webb (1995); Birds of the World (2022)	Herbivore	Primary	Nectarivore	None	Non-territorial	None	Weak	87.2759	16.15
Eupherusa eximia	Trochilidae	APODIFORMES	3	4	0	Howell & Webb (1995); Nuñez-Rosas et al. (2017); Birds of the World (2022)	Herbivore	Primary	Nectarivore	None	Non-territorial	None	Weak	145.367	14.76
Eupherusa nigriventris	Trochilidae	APODIFORMES	4	4	0	Nuñez-Rosas et al. (2017); Birds of the World (2022)	Herbivore	Primary	Nectarivore	None	Non-territorial	None	Weak	73.8892	9.32
Eupherusa poliocerca	Trochilidae	APODIFORMES	3	4	0	Howell & Webb (1995); Nuñez-Rosas et al. (2017); Birds of the World (2022)	Herbivore	Primary	Nectarivore	None	Non-territorial	None	Weak	111.687	17.39
Eutoxeres aquila	Trochilidae	APODIFORMES	4	4	0	Höglund (1989); Bleiweiss (1997); Ridgely & Greenfield (2001); Nuñez-Rosas et al. (2017); Birds of the World (2022)	Herbivore	Primary	Nectarivore	Weak	Territorial	None	Weak	46.907	1.91
Eutoxeres condamini	Trochilidae	APODIFORMES	4	4	0	Ridgely & Greenfield (2001); Nuñez-Rosas et al. (2017)	Herbivore	Primary	Nectarivore	Weak	Territorial	None	Weak	62.5568	-7.72
Florisuga fusca	Trochilidae	APODIFORMES	3	3	0	Birds of the World (2022)	Herbivore	Primary	Nectarivore	None	Non-territorial	None	Weak	268.571	-24.25
Florisuga mellivora	Trochilidae	APODIFORMES	3	4	0	Nuñez-Rosas et al. (2017)	Herbivore	Primary	Nectarivore	None	Non-territorial	None	Weak	69.9447	-2
Glaucis aeneus	Trochilidae	APODIFORMES	3	4	0	Nuñez-Rosas et al. (2017)	Herbivore	Primary	Nectarivore	None	Non-territorial	None	Weak	61.6899	8.77
Glaucis dohrnii	Trochilidae	APODIFORMES	3	3	0	Birds of the World (2022)	Herbivore	Primary	Nectarivore	None	Non-territorial	None	Weak	156.124	-16.91
Glaucis hirsutus	Trochilidae	APODIFORMES	3	4	0	Nuñez-Rosas et al. (2017)	Herbivore	Primary	Nectarivore	None	Non-territorial	None	Weak	74.7686	-4.08
Goethalsia bella	Trochilidae	APODIFORMES	3	3	0	Birds of the World (2022)	Herbivore	Primary	Nectarivore	None	Non-territorial	None	Weak	29.9828	7.76
Goldmania violiceps	Trochilidae	APODIFORMES	3	3	0	Birds of the World (2022)	Herbivore	Primary	Nectarivore	None	Non-territorial	None	Weak	29.2251	8.68
Haplophaedia assimilis	Trochilidae	APODIFORMES	3	3	0	Birds of the World (2022)	Herbivore	Primary	Nectarivore	None	Non-territorial	None	Weak	95.768	-11.64
Haplophaedia aureliae	Trochilidae	APODIFORMES	4	4	0	Ridgely & Greenfield (2001); Nuñez-Rosas et al. (2017)	Herbivore	Primary	Nectarivore	None	Non-territorial	None	Weak	44.5778	2.42
Haplophaedia lugens	Trochilidae	APODIFORMES	3	3	0	Birds of the World (2022)	Herbivore	Primary	Nectarivore	None	Non-territorial	None	Weak	21.0291	0.59
Heliactin bilophus	Trochilidae	APODIFORMES	3	3	0	Birds of the World (2022)	Herbivore	Primary	Nectarivore	None	Non-territorial	None	Weak	123.527	-13.55
Heliangelus amethysticollis	Trochilidae	APODIFORMES	3	4	0	Nuñez-Rosas et al. (2017)	Herbivore	Primary	Nectarivore	None	Non-territorial	None	Weak	80.0814	-6.62
Heliangelus exortis	Trochilidae	APODIFORMES	3	3	0	Fjeldså & Krabbe (1990); Birds of the World (2022)	Herbivore	Primary	Nectarivore	None	Non-territorial	None	Weak	45.6325	3.29
Heliangelus mavors	Trochilidae	APODIFORMES	3	3	0	Birds of the World (2022)	Herbivore	Primary	Nectarivore	None	Non-territorial	None	Weak	39.3784	7.28
Heliangelus micraster	Trochilidae	APODIFORMES	3	3	0	Fjeldså & Krabbe (1990); Birds of the World (2022)	Herbivore	Primary	Nectarivore	None	Non-territorial	None	Weak	79.704	-4.61
Heliangelus regalis	Trochilidae	APODIFORMES	3	3	0	Seddon et al. (1997); Birds of the World (2022)	Herbivore	Primary	Nectarivore	None	Non-territorial	None	Weak	63.2383	-5.61
Heliangelus strophianus	Trochilidae	APODIFORMES	3	3	0	Birds of the World (2022)	Herbivore	Primary	Nectarivore	None	Non-territorial	None	Weak	38.6941	-0.72
Heliangelus viola	Trochilidae	APODIFORMES	3	3	0	Birds of the World (2022)	Herbivore	Primary	Nectarivore	None	Non-territorial	None	Weak	37.6943	-4.8
Heliodoxa aurescens	Trochilidae	APODIFORMES	3	3	0	Birds of the World (2022)	Herbivore	Primary	Nectarivore	None	Non-territorial	None	Weak	56.0268	-5.02
Heliodoxa branickii	Trochilidae	APODIFORMES	3	3	0	Birds of the World (2022)	Herbivore	Primary	Nectarivore	None	Non-territorial	None	Weak	60.5528	-10.98
Heliodoxa gularis	Trochilidae	APODIFORMES	3	3	0	Birds of the World (2022)	Herbivore	Primary	Nectarivore	None	Non-territorial	None	Weak	63.6768	0.05
Heliodoxa imperatrix	Trochilidae	APODIFORMES	3	3	0	Ridgely & Greenfield (2001); Birds of the World (2022)	Herbivore	Primary	Nectarivore	None	Non-territorial	None	Weak	25.4555	2.5
Heliodoxa jacula	Trochilidae	APODIFORMES	4	4	0	Nuñez-Rosas et al. (2017)	Herbivore	Primary	Nectarivore	None	Non-territorial	None	Weak	45.4617	3.67
Heliodoxa leadbeateri	Trochilidae	APODIFORMES	3	4	0	Hilty (2003); Nuñez-Rosas et al. (2017)	Herbivore	Primary	Nectarivore	None	Non-territorial	None	Weak	66.0226	-1.61
Heliodoxa rubinoides	Trochilidae	APODIFORMES	3	4	0	Nuñez-Rosas et al. (2017)	Herbivore	Primary	Nectarivore	None	Non-territorial	None	Weak	49.7807	-1.84
Heliodoxa schreibersii	Trochilidae	APODIFORMES	3	3	0	Birds of the World (2022)	Herbivore	Primary	Nectarivore	None	Non-territorial	None	Weak	55.8458	-1.37
Heliodoxa xanthogonys	Trochilidae	APODIFORMES	3	3	0	Birds of the World (2022)	Herbivore	Primary	Nectarivore	None	Non-territorial	None	Weak	56.7719	4.21
Heliomaster constantii	Trochilidae	APODIFORMES	3	4	0	Howell & Webb (1995); Birds of the World (2022)	Herbivore	Primary	Nectarivore	None	Non-territorial	None	Weak	224.408	19.87
Heliomaster furcifer	Trochilidae	APODIFORMES	3	3	0	Birds of the World (2022)	Herbivore	Primary	Nectarivore	None	Non-territorial	None	Weak	295.701	-23.13
Heliomaster longirostris	Trochilidae	APODIFORMES	3	3	0	Birds of the World (2022)	Herbivore	Primary	Nectarivore	None	Non-territorial	None	Weak	70.8853	-2.32
Heliomaster squamosus	Trochilidae	APODIFORMES	3	3	0	Birds of the World (2022)	Herbivore	Primary	Nectarivore	None	Non-territorial	None	Weak	146.891	-15.69
Heliothryx auritus	Trochilidae	APODIFORMES	3	3	0	Birds of the World (2022)	Herbivore	Primary	Nectarivore	None	Non-territorial	None	Weak	72.6349	-4.6
Heliothryx barroti	Trochilidae	APODIFORMES	3	4	0	Nuñez-Rosas et al. (2017); Birds of the World (2022)	Herbivore	Primary	Nectarivore	None	Non-territorial	None	Weak	77.3823	9.57
Hylocharis chrysura	Trochilidae	APODIFORMES	3	4	0	Nuñez-Rosas et al. (2017)	Herbivore	Primary	Nectarivore	None	Non-territorial	None	Weak	290.033	-23.13
Hylocharis cyanus	Trochilidae	APODIFORMES	3	4	0	Ridgely & Greenfield (2001); Nuñez-Rosas et al. (2017)	Herbivore	Primary	Nectarivore	None	Non-territorial	None	Weak	76.3901	-5.71
Hylocharis eliciae	Trochilidae	APODIFORMES	4	4	0	Nuñez-Rosas et al. (2017); Birds of the World (2022)	Herbivore	Primary	Nectarivore	None	Non-territorial	None	Weak	102.374	13.09
Hylocharis grayi	Trochilidae	APODIFORMES	3	4	0	Nuñez-Rosas et al. (2017)	Herbivore	Primary	Nectarivore	None	Non-territorial	None	Weak	24.8884	2.51
Hylocharis humboldtii	Trochilidae	APODIFORMES	3	3	0	Birds of the World (2022)	Herbivore	Primary	Nectarivore	None	Non-territorial	None	Weak	28.0438	3.97
Hylocharis leucotis	Trochilidae	APODIFORMES	4	4	0	Nuñez-Rosas et al. (2017)	Herbivore	Primary	Nectarivore	None	Non-territorial	None	Weak	274.228	21.63
Hylocharis sapphirina	Trochilidae	APODIFORMES	3	3	0	Hilty (2003); Birds of the World (2022)	Herbivore	Primary	Nectarivore	None	Non-territorial	None	Weak	90.5437	-4.83
Hylocharis xantusii	Trochilidae	APODIFORMES	3	3	0	Birds of the World (2022)	Herbivore	Primary	Nectarivore	None	Non-territorial	None	Weak	424.281	25.35
Hylonympha macrocerca	Trochilidae	APODIFORMES	3	3	0	Hilty (2003); Birds of the World (2022)	Herbivore	Primary	Nectarivore	None	Non-territorial	None	Weak	63.0024	10.68
Klais guimeti	Trochilidae	APODIFORMES	4	4	0	Höglund (1989); Hilty (2003); Nuñez-Rosas et al. (2017)	Herbivore	Primary	Nectarivore	None	Non-territorial	None	Weak	74.4084	-0.91
Lafresnaya lafresnayi	Trochilidae	APODIFORMES	3	3	0	Fjeldså & Krabbe (1990); Birds of the World (2022)	Herbivore	Primary	Nectarivore	None	Non-territorial	None	Weak	58.6517	-3.12
Lampornis amethystinus	Trochilidae	APODIFORMES	4	4	0	Nuñez-Rosas et al. (2017)	Herbivore	Primary	Nectarivore	None	Non-territorial	None	Weak	167.324	17.74
Lampornis calolaemus	Trochilidae	APODIFORMES	3	3	0	Birds of the World (2022)	Herbivore	Primary	Nectarivore	None	Non-territorial	None	Weak	66.5807	9.78
Lampornis castaneoventris	Trochilidae	APODIFORMES	3	3	0	Birds of the World (2022)	Herbivore	Primary	Nectarivore	None	Non-territorial	None	Weak	56.9997	9.31
Lampornis clemenciae	Trochilidae	APODIFORMES	3	4	0	Sibley (2000); Nuñez-Rosas et al. (2017)	Herbivore	Primary	Nectarivore	None	Non-territorial	None	Weak	364.153	24.24
Lampornis hemileucus	Trochilidae	APODIFORMES	3	4	0	Nuñez-Rosas et al. (2017)	Herbivore	Primary	Nectarivore	None	Non-territorial	None	Weak	76.864	9.49
Lampornis sybillae	Trochilidae	APODIFORMES	3	3	0	Birds of the World (2022)	Herbivore	Primary	Nectarivore	None	Non-territorial	None	Weak	134.009	14.53
Lampornis viridipallens	Trochilidae	APODIFORMES	3	3	0	Birds of the World (2022)	Herbivore	Primary	Nectarivore	None	Non-territorial	None	Weak	125.069	15.35
Lamprolaima rhami	Trochilidae	APODIFORMES	3	3	0	Birds of the World (2022)	Herbivore	Primary	Nectarivore	None	Non-territorial	None	Weak	136.388	16.04
Lepidopyga coeruleogularis	Trochilidae	APODIFORMES	3	3	0	Birds of the World (2022)	Herbivore	Primary	Nectarivore	None	Non-territorial	None	Weak	47.6957	8.78
Lepidopyga goudoti	Trochilidae	APODIFORMES	3	4	0	Hilty (2003); Nuñez-Rosas et al. (2017)	Herbivore	Primary	Nectarivore	None	Non-territorial	None	Weak	53.0309	8.43
Lepidopyga lilliae	Trochilidae	APODIFORMES	3	3	0	Birds of the World (2022)	Herbivore	Primary	Nectarivore	None	Non-territorial	None	Weak	39.9624	10.23
Lesbia nuna	Trochilidae	APODIFORMES	3	3	0	Birds of the World (2022)	Herbivore	Primary	Nectarivore	None	Non-territorial	None	Weak	69.9808	-7.35
Lesbia victoriae	Trochilidae	APODIFORMES	3	4	0	Fjeldså & Krabbe (1990); Nuñez-Rosas et al. (2017)	Herbivore	Primary	Nectarivore	None	Non-territorial	None	Weak	64.2116	-6.52
Leucippus baeri	Trochilidae	APODIFORMES	3	3	0	Birds of the World (2022)	Herbivore	Primary	Nectarivore	None	Non-territorial	None	Weak	165.787	-4.98
Leucippus chlorocercus	Trochilidae	APODIFORMES	3	3	0	Ridgely & Greenfield (2001); Birds of the World (2022)	Herbivore	Primary	Nectarivore	None	Non-territorial	None	Weak	44.6382	-3.62
Leucippus fallax	Trochilidae	APODIFORMES	3	3	0	Hilty (2003); Birds of the World (2022)	Herbivore	Primary	Nectarivore	None	Non-territorial	None	Weak	76.1098	10.85
Leucippus taczanowskii	Trochilidae	APODIFORMES	3	3	0	Birds of the World (2022)	Herbivore	Primary	Nectarivore	None	Non-territorial	None	Weak	47.5479	-7.25
Leucochloris albicollis	Trochilidae	APODIFORMES	3	3	0	Birds of the World (2022)	Herbivore	Primary	Nectarivore	None	Non-territorial	None	Weak	297.994	-25.32
Loddigesia mirabilis	Trochilidae	APODIFORMES	3	3	0	Fjeldså & Krabbe (1990); Birds of the World (2022)	Herbivore	Primary	Nectarivore	None	Non-territorial	None	Weak	61.6989	-6.37
Lophornis adorabilis	Trochilidae	APODIFORMES	3	3	0	Birds of the World (2022)	Herbivore	Primary	Nectarivore	None	Non-territorial	None	Weak	48.696	9.13
Lophornis brachylophus	Trochilidae	APODIFORMES	3	3	0	Birds of the World (2022)	Herbivore	Primary	Nectarivore	None	Non-territorial	None	Weak	112.665	17.34
Lophornis chalybeus	Trochilidae	APODIFORMES	3	3	0	Birds of the World (2022)	Herbivore	Primary	Nectarivore	None	Non-territorial	None	Weak	66.0474	-5.74
Lophornis delattrei	Trochilidae	APODIFORMES	3	4	0	Nuñez-Rosas et al. (2017)	Herbivore	Primary	Nectarivore	None	Non-territorial	None	Weak	82.4627	-8.2
Lophornis gouldii	Trochilidae	APODIFORMES	3	3	0	Birds of the World (2022)	Herbivore	Primary	Nectarivore	None	Non-territorial	None	Weak	84.0839	-8.27
Lophornis helenae	Trochilidae	APODIFORMES	3	3	0	Birds of the World (2022)	Herbivore	Primary	Nectarivore	None	Non-territorial	None	Weak	147.356	15.5
Lophornis magnificus	Trochilidae	APODIFORMES	3	3	0	Birds of the World (2022)	Omnivore	Secondary	Omnivore	None	Non-territorial	None	Weak	170.259	-18.39
Lophornis ornatus	Trochilidae	APODIFORMES	3	3	0	Birds of the World (2022)	Omnivore	Secondary	Omnivore	None	Non-territorial	None	Weak	70.846	4.4
Lophornis pavoninus	Trochilidae	APODIFORMES	3	3	0	Birds of the World (2022)	Herbivore	Primary	Nectarivore	None	Non-territorial	None	Weak	57.2614	5.31
Lophornis stictolophus	Trochilidae	APODIFORMES	3	3	0	Ridgely & Greenfield (2001); Birds of the World (2022)	Herbivore	Primary	Nectarivore	None	Non-territorial	None	Weak	50.7491	3.43
Mellisuga helenae	Trochilidae	APODIFORMES	3	3	0	Raffaele et al. (1998); Birds of the World (2022)	Herbivore	Primary	Nectarivore	None	Non-territorial	None	Weak	174.058	21.61
Mellisuga minima	Trochilidae	APODIFORMES	3	3	0	Raffaele et al. (1998); Birds of the World (2022)	Herbivore	Primary	Nectarivore	None	Non-territorial	None	Weak	119.164	18.81
Metallura aeneocauda	Trochilidae	APODIFORMES	3	3	0	Birds of the World (2022)	Herbivore	Primary	Nectarivore	None	Non-territorial	None	Weak	123.52	-14.91
Metallura baroni	Trochilidae	APODIFORMES	3	3	0	Birds of the World (2022)	Herbivore	Primary	Nectarivore	None	Non-territorial	None	Weak	39.2511	-2.88
Metallura eupogon	Trochilidae	APODIFORMES	3	3	0	Birds of the World (2022)	Herbivore	Primary	Nectarivore	None	Non-territorial	None	Weak	77.8726	-11.59
Metallura iracunda	Trochilidae	APODIFORMES	3	3	0	Birds of the World (2022)	Herbivore	Primary	Nectarivore	None	Non-territorial	None	Weak	52.3073	10.19
Metallura odomae	Trochilidae	APODIFORMES	3	3	0	Fjeldså & Krabbe (1990); Birds of the World (2022)	Herbivore	Primary	Nectarivore	None	Non-territorial	None	Weak	53.9421	-4.97
Metallura phoebe	Trochilidae	APODIFORMES	3	3	0	Fjeldså & Krabbe (1990); Birds of the World (2022)	Herbivore	Primary	Nectarivore	None	Non-territorial	None	Weak	71.7464	-12.59
Metallura theresiae	Trochilidae	APODIFORMES	3	3	0	Birds of the World (2022)	Herbivore	Primary	Nectarivore	None	Non-territorial	None	Weak	60.7326	-7.65
Metallura tyrianthina	Trochilidae	APODIFORMES	3	3	0	Fjeldså & Krabbe (1990); Birds of the World (2022)	Herbivore	Primary	Nectarivore	None	Non-territorial	None	Weak	71.2348	-5.15
Metallura williami	Trochilidae	APODIFORMES	3	3	0	Fjeldså & Krabbe (1990); Birds of the World (2022)	Herbivore	Primary	Nectarivore	None	Non-territorial	None	Weak	55.151	0.04
Microchera albocoronata	Trochilidae	APODIFORMES	4	4	0	Nuñez-Rosas et al. (2017); Birds of the World (2022)	Herbivore	Primary	Nectarivore	None	Non-territorial	None	Weak	81.0198	12.4
Microstilbon burmeisteri	Trochilidae	APODIFORMES	3	3	0	Birds of the World (2022)	Herbivore	Primary	Nectarivore	None	Non-territorial	Weak	Weak	313.445	-21.72
Myrmia micrura	Trochilidae	APODIFORMES	3	3	0	Ridgely & Greenfield (2001); Birds of the World (2022)	Herbivore	Primary	Nectarivore	None	Non-territorial	None	Weak	159.545	-4.72
Myrtis fanny	Trochilidae	APODIFORMES	3	4	0	Nuñez-Rosas et al. (2017)	Herbivore	Primary	Nectarivore	None	Non-territorial	None	Weak	73.4106	-10.15
Ocreatus underwoodii	Trochilidae	APODIFORMES	3	3	0	Fjeldså & Krabbe (1990); Birds of the World (2022)	Herbivore	Primary	Nectarivore	None	Non-territorial	None	Weak	64.1028	-2.66
Opisthoprora euryptera	Trochilidae	APODIFORMES	3	3	0	Fjeldså & Krabbe (1990); Birds of the World (2022)	Herbivore	Primary	Nectarivore	None	Non-territorial	None	Weak	67.1421	-2.77
Oreonympha nobilis	Trochilidae	APODIFORMES	3	3	0	Fjeldså & Krabbe (1990); Birds of the World (2022)	Herbivore	Primary	Nectarivore	None	Non-territorial	None	Weak	98.2701	-13.59
Oreotrochilus adela	Trochilidae	APODIFORMES	3	3	0	Fjeldså & Krabbe (1990); Birds of the World (2022)	Herbivore	Primary	Nectarivore	None	Non-territorial	Weak	Weak	150.59	-19.05
Oreotrochilus chimborazo	Trochilidae	APODIFORMES	3	3	0	Fjeldså & Krabbe (1990); Birds of the World (2022)	Herbivore	Primary	Nectarivore	None	Non-territorial	None	Weak	47.7018	-0.9
Oreotrochilus estella	Trochilidae	APODIFORMES	3	4	0	Fjeldså & Krabbe (1990); Nuñez-Rosas et al. (2017)	Herbivore	Primary	Nectarivore	None	Non-territorial	None	Weak	188.183	-18.11
Oreotrochilus leucopleurus	Trochilidae	APODIFORMES	3	3	0	Birds of the World (2022)	Herbivore	Primary	Nectarivore	None	Non-territorial	Weak	Weak	458.578	-33.25
Oreotrochilus melanogaster	Trochilidae	APODIFORMES	3	3	0	Birds of the World (2022)	Herbivore	Primary	Nectarivore	None	Non-territorial	None	Weak	78.5757	-11.88
Orthorhyncus cristatus	Trochilidae	APODIFORMES	3	4	0	Nuñez-Rosas et al. (2017)	Herbivore	Primary	Nectarivore	None	Non-territorial	None	Weak	86.61	15.7
Oxypogon guerinii	Trochilidae	APODIFORMES	3	4	0	Fjeldså & Krabbe (1990); Hilty (2003); Nuñez-Rosas et al. (2017)	Herbivore	Primary	Nectarivore	None	Non-territorial	None	Weak	37.9746	6.86
Panterpe insignis	Trochilidae	APODIFORMES	3	4	0	Nuñez-Rosas et al. (2017)	Herbivore	Primary	Nectarivore	None	Non-territorial	None	Weak	63.6393	9.58
Patagona gigas	Trochilidae	APODIFORMES	3	3	0	Fjeldså & Krabbe (1990); Birds of the World (2022)	Herbivore	Primary	Nectarivore	None	Non-territorial	Weak	Weak	268.108	-21.7
Phaeochroa cuvierii	Trochilidae	APODIFORMES	4	4	0	Höglund (1989)	Herbivore	Primary	Nectarivore	None	Non-territorial	None	Weak	97.1877	12.57
Phaethornis anthophilus	Trochilidae	APODIFORMES	4	4	0	Nuñez-Rosas et al. (2017)	Herbivore	Primary	Nectarivore	None	Non-territorial	None	Weak	63.4989	8.58
Phaethornis atrimentalis	Trochilidae	APODIFORMES	3	3	0	Birds of the World (2022)	Herbivore	Primary	Nectarivore	None	Non-territorial	None	Weak	59.6125	-2.16
Phaethornis augusti	Trochilidae	APODIFORMES	4	4	0	Nuñez-Rosas et al. (2017)	Herbivore	Primary	Nectarivore	None	Non-territorial	None	Weak	65.2442	7.4
Phaethornis bourcieri	Trochilidae	APODIFORMES	4	4	0	Bleiweiss (1997); Nuñez-Rosas et al. (2017)	Herbivore	Primary	Nectarivore	None	Non-territorial	None	Weak	61.844	-1.04
Phaethornis eurynome	Trochilidae	APODIFORMES	4	4	0	Nuñez-Rosas et al. (2017)	Herbivore	Primary	Nectarivore	None	Non-territorial	None	Weak	268.391	-23.83
Phaethornis griseogularis	Trochilidae	APODIFORMES	4	4	0	Bleiweiss (1997); Nuñez-Rosas et al. (2017)	Herbivore	Primary	Nectarivore	None	Non-territorial	None	Weak	60.4866	1.84
Phaethornis guy	Trochilidae	APODIFORMES	4	4	0	Höglund (1989); Bleiweiss (1997); Nuñez-Rosas et al. (2017); Birds of the World (2022)	Herbivore	Primary	Nectarivore	None	Non-territorial	None	Weak	56.1353	-2.19
Phaethornis hispidus	Trochilidae	APODIFORMES	4	4	0	Bleiweiss (1997); Nuñez-Rosas et al. (2017)	Herbivore	Primary	Nectarivore	None	Non-territorial	None	Weak	73.4514	-5.41
Phaethornis idaliae	Trochilidae	APODIFORMES	4	4	0	Bleiweiss (1997); Birds of the World (2022)	Herbivore	Primary	Nectarivore	None	Non-territorial	None	Weak	187.662	-19.75
Phaethornis koepckeae	Trochilidae	APODIFORMES	4	4	0	Nuñez-Rosas et al. (2017)	Herbivore	Primary	Nectarivore	None	Non-territorial	None	Weak	61.4445	-10.14
Phaethornis longirostris	Trochilidae	APODIFORMES	3	4	0	Nuñez-Rosas et al. (2017)	Herbivore	Primary	Nectarivore	None	Non-territorial	None	Weak	99.9347	11.45
Phaethornis longuemareus	Trochilidae	APODIFORMES	4	4	0	Höglund (1989); Bleiweiss (1997); Nuñez-Rosas et al. (2017)	Herbivore	Primary	Nectarivore	None	Non-territorial	None	Weak	68.7246	1.54
Phaethornis malaris	Trochilidae	APODIFORMES	4	4	0	Nuñez-Rosas et al. (2017)	Herbivore	Primary	Nectarivore	None	Non-territorial	None	Weak	63.938	-5.49
Phaethornis nattereri	Trochilidae	APODIFORMES	3	3	0	Birds of the World (2022)	Herbivore	Primary	Nectarivore	None	Non-territorial	None	Weak	108.116	-10.05
Phaethornis philippii	Trochilidae	APODIFORMES	4	4	0	Nuñez-Rosas et al. (2017)	Herbivore	Primary	Nectarivore	None	Non-territorial	None	Weak	50.5137	-7.46
Phaethornis pretrei	Trochilidae	APODIFORMES	4	4	0	Nuñez-Rosas et al. (2017)	Herbivore	Primary	Nectarivore	None	Non-territorial	None	Weak	183.771	-16.56
Phaethornis ruber	Trochilidae	APODIFORMES	4	4	0	Höglund (1989); Bleiweiss (1997); Nuñez-Rosas et al. (2017)	Herbivore	Primary	Nectarivore	None	Non-territorial	None	Weak	87.0018	-7.16
Phaethornis rupurumii	Trochilidae	APODIFORMES	3	3	0	Birds of the World (2022)	Herbivore	Primary	Nectarivore	None	Non-territorial	None	Weak	67.5791	3.21
Phaethornis squalidus	Trochilidae	APODIFORMES	3	3	0	Birds of the World (2022)	Herbivore	Primary	Nectarivore	None	Non-territorial	None	Weak	216.775	-22.03
Phaethornis striigularis	Trochilidae	APODIFORMES	3	3	0	Birds of the World (2022)	Herbivore	Primary	Nectarivore	None	Non-territorial	None	Weak	96.6939	10.6
Phaethornis stuarti	Trochilidae	APODIFORMES	3	3	0	Birds of the World (2022)	Herbivore	Primary	Nectarivore	None	Non-territorial	None	Weak	112.305	-13.89
Phaethornis subochraceus	Trochilidae	APODIFORMES	3	3	0	Birds of the World (2022)	Herbivore	Primary	Nectarivore	None	Non-territorial	None	Weak	180.24	-16.96
Phaethornis superciliosus	Trochilidae	APODIFORMES	4	4	0	Höglund (1989); Pitcher et al. (2005); Nuñez-Rosas et al. (2017)	Herbivore	Primary	Nectarivore	None	Non-territorial	None	Weak	71.9065	0.35
Phaethornis syrmatophorus	Trochilidae	APODIFORMES	4	4	0	Bleiweiss (1997); Nuñez-Rosas et al. (2017)	Herbivore	Primary	Nectarivore	None	Non-territorial	None	Weak	46.151	0.97
Phaethornis yaruqui	Trochilidae	APODIFORMES	4	4	0	Bleiweiss (1997); Nuñez-Rosas et al. (2017)	Herbivore	Primary	Nectarivore	None	Non-territorial	None	Weak	40.3667	2.89
Phlogophilus harterti	Trochilidae	APODIFORMES	3	3	0	Birds of the World (2022)	Herbivore	Primary	Nectarivore	None	Non-territorial	None	Weak	82.2836	-12.02
Phlogophilus hemileucurus	Trochilidae	APODIFORMES	3	3	0	Ridgely & Greenfield (2001); Birds of the World (2022)	Herbivore	Primary	Nectarivore	None	Non-territorial	None	Weak	66.9894	-1.9
Polyonymus caroli	Trochilidae	APODIFORMES	3	3	0	Birds of the World (2022)	Herbivore	Primary	Nectarivore	None	Non-territorial	None	Weak	63.9184	-12.04
Polytmus guainumbi	Trochilidae	APODIFORMES	3	3	0	Birds of the World (2022)	Herbivore	Primary	Nectarivore	None	Non-territorial	None	Weak	131.567	-9.69
Polytmus milleri	Trochilidae	APODIFORMES	3	3	0	Hilty (2003); Birds of the World (2022)	Herbivore	Primary	Nectarivore	None	Non-territorial	None	Weak	48.2411	4.96
Polytmus theresiae	Trochilidae	APODIFORMES	3	3	0	Ridgely & Greenfield (2001); Birds of the World (2022)	Herbivore	Primary	Nectarivore	None	Non-territorial	None	Weak	66.2567	-0.29
Pterophanes cyanopterus	Trochilidae	APODIFORMES	3	3	0	Fjeldså & Krabbe (1990); Birds of the World (2022)	Herbivore	Primary	Nectarivore	None	Non-territorial	None	Weak	69.0044	-5.4
Ramphodon naevius	Trochilidae	APODIFORMES	3	4	0	Nuñez-Rosas et al. (2017)	Herbivore	Primary	Nectarivore	None	Non-territorial	None	Weak	247.016	-23.93
Ramphomicron dorsale	Trochilidae	APODIFORMES	3	3	0	Birds of the World (2022)	Herbivore	Primary	Nectarivore	None	Non-territorial	None	Weak	54.1029	10.91
Ramphomicron microrhynchum	Trochilidae	APODIFORMES	3	3	0	Fjeldså & Krabbe (1990); Hilty (2003); Birds of the World (2022)	Herbivore	Primary	Nectarivore	None	Non-territorial	None	Weak	60.8757	-2.41
Rhodopis vesper	Trochilidae	APODIFORMES	3	3	0	Fjeldså & Krabbe (1990); Birds of the World (2022)	Herbivore	Primary	Nectarivore	None	Non-territorial	Weak	Weak	172.473	-18.1
Sappho sparganura	Trochilidae	APODIFORMES	3	3	0	Fjeldså & Krabbe (1990); Pitcher et al. (2005); Birds of the World (2022)	Herbivore	Primary	Nectarivore	None	Non-territorial	None	Weak	386.875	-26.26
Schistes geoffroyi	Trochilidae	APODIFORMES	3	3	0	Fjeldså & Krabbe (1990); Birds of the World (2022)	Herbivore	Primary	Nectarivore	None	Non-territorial	None	Weak	64.8065	-3.45
Selasphorus ardens	Trochilidae	APODIFORMES	3	3	0	Birds of the World (2022)	Herbivore	Primary	Nectarivore	None	Non-territorial	None	Weak	59.0984	8.57
Selasphorus flammula	Trochilidae	APODIFORMES	3	4	0	Nuñez-Rosas et al. (2017)	Herbivore	Primary	Nectarivore	None	Non-territorial	None	Weak	62.8495	9.45
Selasphorus platycercus	Trochilidae	APODIFORMES	4	4	0	Höglund (1989); Sibley (2000); Nuñez-Rosas et al. (2017); Birds of the World (2022)	Herbivore	Primary	Nectarivore	None	Non-territorial	None	Weak	651.912	32.39
Selasphorus rufus	Trochilidae	APODIFORMES	4	4	0	Sibley (2000); Nuñez-Rosas et al. (2017)	Herbivore	Primary	Nectarivore	None	Non-territorial	None	Weak	770.272	51.14
Selasphorus sasin	Trochilidae	APODIFORMES	3	4	0	Sibley (2000); Birds of the World (2022)	Herbivore	Primary	Nectarivore	None	Non-territorial	None	Weak	314.076	37.98
Selasphorus scintilla	Trochilidae	APODIFORMES	3	4	0	Nuñez-Rosas et al. (2017); Birds of the World (2022)	Herbivore	Primary	Nectarivore	None	Non-territorial	None	Weak	54.5106	9.43
Sephanoides fernandensis	Trochilidae	APODIFORMES	3	3	0	Birds of the World (2022)	Herbivore	Primary	Nectarivore	None	Non-territorial	None	Weak	208.136	-33.64
Sephanoides sephaniodes	Trochilidae	APODIFORMES	3	3	0	Birds of the World (2022)	Herbivore	Primary	Nectarivore	None	Non-territorial	None	Weak	355.577	-44.63
Stellula calliope	Trochilidae	APODIFORMES	3	4	0	Sibley (2000); Birds of the World (2022)	Herbivore	Primary	Nectarivore	None	Non-territorial	Strong	Strong	826.836	45.51
Stephanoxis lalandi	Trochilidae	APODIFORMES	4	4	0	Nuñez-Rosas et al. (2017)	Herbivore	Primary	Nectarivore	None	Non-territorial	None	Weak	282.458	-24.67
Sternoclyta cyanopectus	Trochilidae	APODIFORMES	3	3	0	Hilty (2003); Birds of the World (2022)	Herbivore	Primary	Nectarivore	None	Non-territorial	None	Weak	66.0525	9.64
Taphrolesbia griseiventris	Trochilidae	APODIFORMES	3	3	0	Fjeldså & Krabbe (1990); Birds of the World (2022)	Herbivore	Primary	Nectarivore	None	Non-territorial	None	Weak	44.9514	-8.38
Taphrospilus hypostictus	Trochilidae	APODIFORMES	3	3	0	Birds of the World (2022)	Herbivore	Primary	Nectarivore	None	Non-territorial	None	Weak	113.431	-10.6
Thalurania colombica	Trochilidae	APODIFORMES	3	4	0	Nuñez-Rosas et al. (2017)	Herbivore	Primary	Nectarivore	None	Non-territorial	None	Weak	67.3388	9.89
Thalurania fannyi	Trochilidae	APODIFORMES	3	3	0	Birds of the World (2022)	Herbivore	Primary	Nectarivore	None	Non-territorial	None	Weak	38.568	4.02
Thalurania furcata	Trochilidae	APODIFORMES	3	4	0	Ridgely & Greenfield (2001); Nuñez-Rosas et al. (2017)	Herbivore	Primary	Nectarivore	None	Non-territorial	None	Weak	111.964	-8.85
Thalurania glaucopis	Trochilidae	APODIFORMES	3	4	0	Nuñez-Rosas et al. (2017)	Herbivore	Primary	Nectarivore	None	Non-territorial	None	Weak	261.665	-23.65
Thalurania ridgwayi	Trochilidae	APODIFORMES	3	3	0	Birds of the World (2022)	Herbivore	Primary	Nectarivore	None	Non-territorial	None	Weak	165.161	20.07
Thalurania watertonii	Trochilidae	APODIFORMES	4	4	0	Nuñez-Rosas et al. (2017)	Herbivore	Primary	Nectarivore	None	Non-territorial	None	Weak	122.748	-9.18
Thaumastura cora	Trochilidae	APODIFORMES	3	4	0	Fjeldså & Krabbe (1990); Birds of the World (2022)	Herbivore	Primary	Nectarivore	None	Non-territorial	Weak	Weak	110.736	-11.99
Threnetes leucurus	Trochilidae	APODIFORMES	4	4	0	Bleiweiss (1997); Nuñez-Rosas et al. (2017)	Herbivore	Primary	Nectarivore	None	Non-territorial	None	Weak	62.8177	-3.31
Threnetes niger	Trochilidae	APODIFORMES	3	3	0	Birds of the World (2022)	Herbivore	Primary	Nectarivore	None	Non-territorial	None	Weak	91.955	1.21
Threnetes ruckeri	Trochilidae	APODIFORMES	4	4	0	Höglund (1989); Bleiweiss (1997); Nuñez-Rosas et al. (2017)	Herbivore	Primary	Nectarivore	None	Non-territorial	None	Weak	60.4342	8.09
Tilmatura dupontii	Trochilidae	APODIFORMES	3	3	0	Howell & Webb (1995); Birds of the World (2022)	Herbivore	Primary	Nectarivore	None	Non-territorial	None	Weak	159.817	17.48
Topaza pella	Trochilidae	APODIFORMES	3	4	0	Höglund (1989); Ridgely & Greenfield (2001); Hilty (2003); Nuñez-Rosas et al. (2017)	Herbivore	Primary	Nectarivore	None	Non-territorial	None	Weak	73.036	0.85
Topaza pyra	Trochilidae	APODIFORMES	3	3	0	Ridgely & Greenfield (2001); Hilty (2003); Birds of the World (2022)	Herbivore	Primary	Nectarivore	None	Non-territorial	None	Weak	46.2546	-3.78
Trochilus polytmus	Trochilidae	APODIFORMES	3	4	0	Birds of the World (2022)	Herbivore	Primary	Nectarivore	None	Non-territorial	None	Weak	111.489	18.16
Trochilus scitulus	Trochilidae	APODIFORMES	3	3	0	Birds of the World (2022)	Herbivore	Primary	Nectarivore	None	Non-territorial	None	Weak	102.286	18.06
Urochroa bougueri	Trochilidae	APODIFORMES	3	3	0	Birds of the World (2022)	Herbivore	Primary	Nectarivore	None	Non-territorial	None	Weak	42.0811	1.23
Urosticte benjamini	Trochilidae	APODIFORMES	3	3	0	Ridgely & Greenfield (2001); Birds of the World (2022)	Herbivore	Primary	Nectarivore	None	Non-territorial	None	Weak	23.241	2.65
Urosticte ruficrissa	Trochilidae	APODIFORMES	3	3	0	Ridgely & Greenfield (2001); Birds of the World (2022)	Herbivore	Primary	Nectarivore	None	Non-territorial	None	Weak	72.2522	-2.4
Apteryx australis	Apterygidae	APTERYGIFORMES	0	4	0	Taborsky & Taborsky (1999); Birds of the World (2022)	Carnivore	Secondary	Invertivore	Strong	Territorial	None	Weak	260.976	-45.5
Apteryx haastii	Apterygidae	APTERYGIFORMES	1	4	1	Birds of the World (2022)	Carnivore	Secondary	Invertivore	Strong	Territorial	None	Weak	302.651	-41.52
Apteryx mantelli	Apterygidae	APTERYGIFORMES	0	3	0	Birds of the World (2022)	Carnivore	Secondary	Invertivore	Strong	Territorial	None	Weak	314.311	-37.84
Apteryx owenii	Apterygidae	APTERYGIFORMES	0	4	0	Birds of the World (2022)	Carnivore	Secondary	Invertivore	Strong	Territorial	None	Weak	230.811	-39.53
Aceros cassidix	Bucerotidae	BUCEROTIFORMES	0	3	0	Birds of the World (2022)	Herbivore	Primary	Frugivore	Weak	Territorial	None	Weak	43.9602	-2.14
Aceros comatus	Bucerotidae	BUCEROTIFORMES	0	3	0	Birds of the World (2022)	Carnivore	Secondary	Omnivore	Strong	Territorial	None	Weak	40.9517	1.8
Aceros corrugatus	Bucerotidae	BUCEROTIFORMES	0	3	0	Birds of the World (2022)	Herbivore	Primary	Frugivore	Weak	Territorial	None	Weak	36.0944	0.71
Aceros everetti	Bucerotidae	BUCEROTIFORMES	0	3	0	Birds of the World (2022)	Herbivore	Primary	Frugivore	Weak	Territorial	None	Weak	74.9353	-9.76
Aceros leucocephalus	Bucerotidae	BUCEROTIFORMES	0	3	0	Birds of the World (2022)	Herbivore	Primary	Frugivore	Weak	Territorial	None	Weak	51.9893	7.71
Aceros narcondami	Bucerotidae	BUCEROTIFORMES	0	4	0	Birds of the World (2022)	Herbivore	Primary	Frugivore	Weak	Territorial	None	Weak	63.9581	13.43
Aceros nipalensis	Bucerotidae	BUCEROTIFORMES	0	4	0	Birds of the World (2022)	Herbivore	Primary	Frugivore	Weak	Territorial	None	Weak	367.444	24.08
Aceros plicatus	Bucerotidae	BUCEROTIFORMES	0	3	0	Birds of the World (2022)	Herbivore	Primary	Frugivore	Weak	Territorial	None	Weak	43.0234	-5.22
Aceros subruficollis	Bucerotidae	BUCEROTIFORMES	0	3	0	Birds of the World (2022)	Herbivore	Primary	Frugivore	Weak	Territorial	None	Weak	132.484	14.23
Aceros undulatus	Bucerotidae	BUCEROTIFORMES	0	3	0	Birds of the World (2022)	Herbivore	Primary	Frugivore	Weak	Territorial	None	Weak	140.017	9.93
Aceros waldeni	Bucerotidae	BUCEROTIFORMES	0	3	0	Birds of the World (2022)	Herbivore	Primary	Frugivore	Weak	Territorial	None	Weak	74.8414	11.19
Anorrhinus austeni	Bucerotidae	BUCEROTIFORMES	0	3	0	Birds of the World (2022)	Omnivore	Secondary	Frugivore	Strong	Territorial	None	Weak	280.501	20.03
Anorrhinus galeritus	Bucerotidae	BUCEROTIFORMES	0	4	0	Birds of the World (2022)	Omnivore	Secondary	Frugivore	Strong	Territorial	None	Weak	36.8359	1.15
Anorrhinus tickelli	Bucerotidae	BUCEROTIFORMES	0	3	0	Birds of the World (2022)	Omnivore	Secondary	Frugivore	Strong	Territorial	None	Weak	141.69	14.82
Anthracoceros albirostris	Bucerotidae	BUCEROTIFORMES	0	3	0	Birds of the World (2022)	Omnivore	Secondary	Frugivore	Strong	Territorial	None	Weak	223.304	14.07
Anthracoceros coronatus	Bucerotidae	BUCEROTIFORMES	0	3	0	Birds of the World (2022)	Herbivore	Primary	Frugivore	Strong	Territorial	None	Weak	350.62	19.07
Anthracoceros malayanus	Bucerotidae	BUCEROTIFORMES	0	3	0	Birds of the World (2022)	Herbivore	Primary	Frugivore	Strong	Territorial	None	Weak	35.4518	0.64
Anthracoceros marchei	Bucerotidae	BUCEROTIFORMES	0	3	0	Birds of the World (2022)	Herbivore	Primary	Frugivore	Strong	Territorial	None	Weak	49.8737	9.92
Anthracoceros montani	Bucerotidae	BUCEROTIFORMES	0	3	0	Birds of the World (2022)	Herbivore	Primary	Frugivore	Strong	Territorial	None	Weak	35.9534	5.2
Buceros bicornis	Bucerotidae	BUCEROTIFORMES	0	4	0	Birds of the World (2022)	Omnivore	Secondary	Frugivore	Weak	Territorial	None	Weak	227.048	15.78
Buceros hydrocorax	Bucerotidae	BUCEROTIFORMES	0	3	0	Birds of the World (2022)	Herbivore	Primary	Frugivore	Weak	Territorial	None	Weak	83.5059	11.26
Buceros rhinoceros	Bucerotidae	BUCEROTIFORMES	0	3	0	Birds of the World (2022)	Herbivore	Primary	Frugivore	Weak	Territorial	None	Weak	36.6862	0.14
Bycanistes albotibialis	Bucerotidae	BUCEROTIFORMES	0	3	0	Birds of the World (2022)	Herbivore	Primary	Frugivore	Weak	Territorial	None	Weak	65.2354	-0.2
Bycanistes brevis	Bucerotidae	BUCEROTIFORMES	0	4	0	Birds of the World (2022)	Herbivore	Primary	Frugivore	Weak	Territorial	None	Weak	153.629	-2.13
Bycanistes bucinator	Bucerotidae	BUCEROTIFORMES	0	4	0	Birds of the World (2022)	Herbivore	Primary	Frugivore	Weak	Territorial	None	Weak	173.566	-11.95
Bycanistes cylindricus	Bucerotidae	BUCEROTIFORMES	0	3	0	Birds of the World (2022)	Herbivore	Primary	Frugivore	Weak	Territorial	None	Weak	106.337	6.96
Bycanistes fistulator	Bucerotidae	BUCEROTIFORMES	0	3	0	Birds of the World (2022)	Herbivore	Primary	Frugivore	Weak	Territorial	None	Weak	90.3014	2.42
Bycanistes subcylindricus	Bucerotidae	BUCEROTIFORMES	0	4	0	Birds of the World (2022)	Herbivore	Primary	Frugivore	Weak	Territorial	None	Weak	100.996	3.54
Ceratogymna atrata	Bucerotidae	BUCEROTIFORMES	0	3	0	Birds of the World (2022)	Herbivore	Primary	Frugivore	Weak	Territorial	None	Weak	70.6639	0.31
Ceratogymna elata	Bucerotidae	BUCEROTIFORMES	0	3	0	Birds of the World (2022)	Herbivore	Primary	Frugivore	Weak	Territorial	None	Weak	105.683	6.81
Ocyceros birostris	Bucerotidae	BUCEROTIFORMES	0	3	0	Birds of the World (2022)	Herbivore	Primary	Frugivore	Strong	Territorial	None	Weak	410.389	21.41
Ocyceros gingalensis	Bucerotidae	BUCEROTIFORMES	0	3	0	Birds of the World (2022)	Herbivore	Primary	Frugivore	Strong	Territorial	None	Weak	128.304	7.6
Ocyceros griseus	Bucerotidae	BUCEROTIFORMES	0	4	0	Birds of the World (2022)	Herbivore	Primary	Frugivore	Strong	Territorial	None	Weak	173.127	14.6
Penelopides affinis	Bucerotidae	BUCEROTIFORMES	0	3	0	Birds of the World (2022)	Omnivore	Secondary	Omnivore	Strong	Territorial	None	Weak	NA	NA
Penelopides exarhatus	Bucerotidae	BUCEROTIFORMES	0	3	0	Birds of the World (2022)	Herbivore	Primary	Frugivore	Strong	Territorial	None	Weak	40.3289	-1.89
Penelopides manillae	Bucerotidae	BUCEROTIFORMES	0	4	0	Birds of the World (2022)	Herbivore	Primary	Frugivore	Strong	Territorial	None	Weak	129.339	15.9
Penelopides mindorensis	Bucerotidae	BUCEROTIFORMES	0	3	0	Birds of the World (2022)	Herbivore	Primary	Frugivore	Strong	Territorial	None	Weak	96.7166	13.12
Penelopides panini	Bucerotidae	BUCEROTIFORMES	0	3	0	Birds of the World (2022)	Herbivore	Primary	Frugivore	Strong	Territorial	None	Weak	72.6899	10.77
Penelopides samarensis	Bucerotidae	BUCEROTIFORMES	0	3	0	Birds of the World (2022)	Omnivore	Secondary	Omnivore	Strong	Territorial	None	Weak	NA	NA
Rhinoplax vigil	Bucerotidae	BUCEROTIFORMES	0	3	0	Birds of the World (2022)	Omnivore	Secondary	Frugivore	Weak	Territorial	None	Weak	36.4585	1.29
Tockus alboterminatus	Bucerotidae	BUCEROTIFORMES	0	3	0	Birds of the World (2022)	Omnivore	Secondary	Omnivore	Strong	Territorial	None	Weak	166.782	-10.38
Tockus bradfieldi	Bucerotidae	BUCEROTIFORMES	0	4	0	Birds of the World (2022)	Carnivore	Secondary	Invertivore	Strong	Territorial	None	Weak	317.672	-18.55
Tockus camurus	Bucerotidae	BUCEROTIFORMES	0	3	0	Birds of the World (2022)	Carnivore	Secondary	Invertivore	Strong	Territorial	None	Weak	77.3072	1.99
Tockus deckeni	Bucerotidae	BUCEROTIFORMES	0	4	0	Kinnair & O'Brien (2020)	Carnivore	Secondary	Invertivore	Strong	Territorial	None	Weak	115.7	0.98
Tockus erythrorhynchus	Bucerotidae	BUCEROTIFORMES	0	4	0	Kinnair & O'Brien (2020)	Carnivore	Secondary	Invertivore	Strong	Territorial	None	Weak	241.911	1.84
Tockus fasciatus	Bucerotidae	BUCEROTIFORMES	0	3	0	Birds of the World (2022)	Omnivore	Secondary	Omnivore	Strong	Territorial	None	Weak	97.0704	2.12
Tockus flavirostris	Bucerotidae	BUCEROTIFORMES	0	3	0	Birds of the World (2022)	Carnivore	Secondary	Invertivore	Strong	Territorial	None	Weak	143.967	5.05
Tockus hartlaubi	Bucerotidae	BUCEROTIFORMES	0	4	0	Birds of the World (2022)	Carnivore	Secondary	Invertivore	Strong	Territorial	None	Weak	74.5986	1.27
Tockus hemprichii	Bucerotidae	BUCEROTIFORMES	0	3	0	Birds of the World (2022)	Carnivore	Secondary	Invertivore	Strong	Territorial	None	Weak	156.655	8.61
Tockus jacksoni	Bucerotidae	BUCEROTIFORMES	0	3	0	Birds of the World (2022)	Carnivore	Secondary	Invertivore	Strong	Territorial	None	Weak	90.476	3.19
Tockus leucomelas	Bucerotidae	BUCEROTIFORMES	0	3	0	Birds of the World (2022)	Carnivore	Secondary	Invertivore	Strong	Territorial	None	Weak	355.107	-20.41
Tockus monteiri	Bucerotidae	BUCEROTIFORMES	0	4	0	Stanback et al. (2002); Brouwer & Griffith (2019); Valcu et al. (2021)	Carnivore	Secondary	Invertivore	Strong	Territorial	None	Weak	265.764	-19.39
Tockus nasutus	Bucerotidae	BUCEROTIFORMES	0	3	0	Birds of the World (2022)	Carnivore	Secondary	Invertivore	Strong	Territorial	None	Weak	227.577	1.51
Tockus pallidirostris	Bucerotidae	BUCEROTIFORMES	0	3	0	Birds of the World (2022)	Carnivore	Secondary	Invertivore	Strong	Territorial	None	Weak	164.711	-11.66
Tropicranus albocristatus	Bucerotidae	BUCEROTIFORMES	0	3	0	Birds of the World (2022)	Carnivore	Secondary	Invertivore	Strong	Territorial	None	Weak	76.3888	0.99
Bucorvus abyssinicus	Bucorvidae	BUCEROTIFORMES	0	3	0	Birds of the World (2022)	Carnivore	Secondary	Omnivore	Strong	Territorial	None	Weak	196.327	9.51
Bucorvus cafer	Bucorvidae	BUCEROTIFORMES	0	3	0	Birds of the World (2022)	Carnivore	Secondary	Omnivore	Strong	Territorial	None	Weak	209.95	-14.21
Phoeniculus bollei	Phoeniculidae	BUCEROTIFORMES	0	3	0	Birds of the World (2022)	Carnivore	Secondary	Invertivore	Strong	Territorial	None	Weak	91.8407	3.19
Phoeniculus castaneiceps	Phoeniculidae	BUCEROTIFORMES	0	3	0	Birds of the World (2022)	Carnivore	Secondary	Invertivore	Strong	Territorial	None	Weak	85.6732	4.6
Phoeniculus damarensis	Phoeniculidae	BUCEROTIFORMES	0	3	0	Birds of the World (2022)	Carnivore	Secondary	Invertivore	Strong	Territorial	None	Weak	192.445	-12.58
Phoeniculus purpureus	Phoeniculidae	BUCEROTIFORMES	0	3	0	Birds of the World (2022)	Carnivore	Secondary	Invertivore	Strong	Territorial	None	Weak	233.08	-2.75
Phoeniculus somaliensis	Phoeniculidae	BUCEROTIFORMES	0	3	0	Birds of the World (2022)	Carnivore	Secondary	Invertivore	Strong	Territorial	None	Weak	148.767	7.89
Rhinopomastus aterrimus	Phoeniculidae	BUCEROTIFORMES	0	4	0	Birds of the World (2022)	Carnivore	Secondary	Invertivore	Strong	Territorial	None	Weak	231.934	7.46
Rhinopomastus cyanomelas	Phoeniculidae	BUCEROTIFORMES	0	4	0	Birds of the World (2022)	Carnivore	Secondary	Invertivore	Strong	Territorial	None	Weak	257.93	-15.51
Rhinopomastus minor	Phoeniculidae	BUCEROTIFORMES	0	4	0	Birds of the World (2022)	Carnivore	Secondary	Invertivore	Strong	Territorial	None	Weak	129.993	2.47
Upupa epops	Upupidae	BUCEROTIFORMES	1	4	0	Martín et al. (2002); Berthier et al. (2012); Storchová & Hořák (2018); Brouwer & Griffith (2019); Valcu et al. (2021)	Carnivore	Secondary	Invertivore	Weak	Territorial	Strong	Strong	695.946	28.97
Caprimulgus aegyptius	Caprimulgidae	CAPRIMULGIFORMES	0	2	0	Holyoak (2001)	Carnivore	Secondary	Invertivore	None	Non-territorial	Strong	Strong	942.582	36.18
Caprimulgus affinis	Caprimulgidae	CAPRIMULGIFORMES	0	2	0	Holyoak (2001)	Carnivore	Secondary	Invertivore	Weak	Territorial	Weak	Weak	315.927	17.18
Caprimulgus anthonyi	Caprimulgidae	CAPRIMULGIFORMES	0	2	0	Holyoak (2001)	Carnivore	Secondary	Invertivore	Weak	Territorial	Weak	Weak	118.849	-3.67
Caprimulgus asiaticus	Caprimulgidae	CAPRIMULGIFORMES	0	2	0	Holyoak (2001)	Carnivore	Secondary	Invertivore	Weak	Territorial	None	Weak	366.998	20.73
Caprimulgus atripennis	Caprimulgidae	CAPRIMULGIFORMES	0	2	0	Holyoak (2001)	Carnivore	Secondary	Invertivore	Weak	Territorial	None	Weak	242.959	14.86
Caprimulgus badius	Caprimulgidae	CAPRIMULGIFORMES	0	3	0	Holyoak (2001); Birds of the World (2022)	Carnivore	Secondary	Invertivore	Weak	Territorial	None	Weak	181.522	19.98
Caprimulgus batesi	Caprimulgidae	CAPRIMULGIFORMES	0	2	0	Holyoak (2001)	Carnivore	Secondary	Invertivore	Weak	Territorial	None	Weak	59.4556	-0.81
Caprimulgus binotatus	Caprimulgidae	CAPRIMULGIFORMES	0	2	0	Holyoak (2001)	Carnivore	Secondary	Invertivore	Weak	Territorial	Weak	Weak	73.1312	2.71
Caprimulgus carolinensis	Caprimulgidae	CAPRIMULGIFORMES	0	2	0	Holyoak (2001)	Carnivore	Secondary	Invertivore	Weak	Territorial	Strong	Strong	725.791	33.91
Caprimulgus cayennensis	Caprimulgidae	CAPRIMULGIFORMES	0	2	0	Holyoak (2001)	Carnivore	Secondary	Invertivore	Weak	Territorial	Weak	Weak	75.7047	6.88
Caprimulgus celebensis	Caprimulgidae	CAPRIMULGIFORMES	0	2	0	Holyoak (2001)	Carnivore	Secondary	Invertivore	Weak	Territorial	None	Weak	39.2995	-0.29
Caprimulgus centralasicus	Caprimulgidae	CAPRIMULGIFORMES	0	4	0	Birds of the World (2022)	Carnivore	Secondary	Invertivore	Weak	Territorial	NA	NA	NA	NA
Caprimulgus clarus	Caprimulgidae	CAPRIMULGIFORMES	0	3	0	Holyoak (2001); Birds of the World (2022)	Carnivore	Secondary	Invertivore	Weak	Territorial	None	Weak	113.739	3.35
Caprimulgus climacurus	Caprimulgidae	CAPRIMULGIFORMES	0	3	0	Holyoak (2001); Birds of the World (2022)	Carnivore	Secondary	Invertivore	None	Non-territorial	None	Weak	225.875	10.09
Caprimulgus concretus	Caprimulgidae	CAPRIMULGIFORMES	0	2	0	Holyoak (2001)	Carnivore	Secondary	Invertivore	Weak	Territorial	None	Weak	31.9895	0.2
Caprimulgus cubanensis	Caprimulgidae	CAPRIMULGIFORMES	0	4	0	Holyoak (2001); Birds of the World (2022)	Carnivore	Secondary	Invertivore	Weak	Territorial	None	Weak	174.031	21.61
Caprimulgus donaldsoni	Caprimulgidae	CAPRIMULGIFORMES	0	2	0	Holyoak (2001)	Carnivore	Secondary	Invertivore	Weak	Territorial	None	Weak	124.441	2.58
Caprimulgus ekmani	Caprimulgidae	CAPRIMULGIFORMES	0	4	0	Birds of the World (2022)	Carnivore	Secondary	Invertivore	Weak	Territorial	None	Weak	116.938	18.76
Caprimulgus enarratus	Caprimulgidae	CAPRIMULGIFORMES	0	2	0	Holyoak (2001)	Carnivore	Secondary	Invertivore	Weak	Territorial	None	Weak	216.066	-18.45
Caprimulgus europaeus	Caprimulgidae	CAPRIMULGIFORMES	0	4	0	Selous (1905); Alexander & Cresswell (1990); Holyoak (2001); Storchová & Hořák (2018)	Carnivore	Secondary	Invertivore	Weak	Territorial	Strong	Strong	1014.02	47.43
Caprimulgus eximius	Caprimulgidae	CAPRIMULGIFORMES	0	2	0	Holyoak (2001)	Carnivore	Secondary	Invertivore	None	Non-territorial	Weak	Weak	368.112	14.6
Caprimulgus fossii	Caprimulgidae	CAPRIMULGIFORMES	0	4	0	Holyoak (2001); Birds of the World (2022)	Carnivore	Secondary	Invertivore	Weak	Territorial	None	Weak	180.956	-12.6
Caprimulgus fraenatus	Caprimulgidae	CAPRIMULGIFORMES	0	3	0	Holyoak (2001); Birds of the World (2022)	Carnivore	Secondary	Invertivore	Weak	Territorial	None	Weak	109.301	1.3
Caprimulgus heterurus	Caprimulgidae	CAPRIMULGIFORMES	0	2	0	Holyoak (2001)	Carnivore	Secondary	Invertivore	Weak	Territorial	None	Weak	95.2339	8.19
Caprimulgus hirundinaceus	Caprimulgidae	CAPRIMULGIFORMES	0	4	0	Holyoak (2001); Birds of the World (2022)	Carnivore	Secondary	Invertivore	Weak	Territorial	None	Weak	130.76	-9.77
Caprimulgus indicus	Caprimulgidae	CAPRIMULGIFORMES	0	2	0	Holyoak (2001)	Carnivore	Secondary	Invertivore	Weak	Territorial	None	Weak	851.197	34.93
Caprimulgus inornatus	Caprimulgidae	CAPRIMULGIFORMES	0	3	0	Holyoak (2001); Birds of the World (2022)	Carnivore	Secondary	Invertivore	Weak	Territorial	None	Weak	311.308	13.11
Caprimulgus longirostris	Caprimulgidae	CAPRIMULGIFORMES	0	3	0	Holyoak (2001); Birds of the World (2022)	Carnivore	Secondary	Invertivore	Weak	Territorial	None	Weak	335.399	-28.91
Caprimulgus macrurus	Caprimulgidae	CAPRIMULGIFORMES	0	2	0	Holyoak (2001)	Carnivore	Secondary	Invertivore	Weak	Territorial	None	Weak	185.827	7.53
Caprimulgus maculicaudus	Caprimulgidae	CAPRIMULGIFORMES	0	3	0	Holyoak (2001); Birds of the World (2022)	Carnivore	Secondary	Invertivore	Weak	Territorial	None	Weak	123.236	-11.2
Caprimulgus maculosus	Caprimulgidae	CAPRIMULGIFORMES	0	3	0	Holyoak (2001); Birds of the World (2022)	Carnivore	Secondary	Invertivore	Weak	Territorial	NA	NA	NA	NA
Caprimulgus madagascariensis	Caprimulgidae	CAPRIMULGIFORMES	0	2	0	Holyoak (2001)	Carnivore	Secondary	Invertivore	Weak	Territorial	None	Weak	203.798	-19.38
Caprimulgus mahrattensis	Caprimulgidae	CAPRIMULGIFORMES	0	2	0	Holyoak (2001)	Carnivore	Secondary	Invertivore	Weak	Territorial	None	Weak	728.81	28.83
Caprimulgus manillensis	Caprimulgidae	CAPRIMULGIFORMES	0	2	0	Holyoak (2001)	Carnivore	Secondary	Invertivore	Weak	Territorial	None	Weak	87.8785	11.85
Caprimulgus meesi	Caprimulgidae	CAPRIMULGIFORMES	0	2	0	Holyoak (2001)	Carnivore	Secondary	Invertivore	Weak	Territorial	None	Weak	68.427	-8.98
Caprimulgus natalensis	Caprimulgidae	CAPRIMULGIFORMES	0	4	0	Holyoak (2001); Birds of the World (2022)	Carnivore	Secondary	Invertivore	Weak	Territorial	None	Weak	120.873	-5.81
Caprimulgus nigrescens	Caprimulgidae	CAPRIMULGIFORMES	0	2	0	Holyoak (2001); Cleere & Ingels (2002)	Carnivore	Secondary	Invertivore	Weak	Territorial	None	Weak	64.6101	-2.15
Caprimulgus nigriscapularis	Caprimulgidae	CAPRIMULGIFORMES	0	2	0	Holyoak (2001)	Carnivore	Secondary	Invertivore	Weak	Territorial	None	Weak	NA	NA
Caprimulgus noctitherus	Caprimulgidae	CAPRIMULGIFORMES	0	4	0	Holyoak (2001); Birds of the World (2022)	Carnivore	Secondary	Invertivore	Weak	Territorial	None	Weak	105.468	18.03
Caprimulgus nubicus	Caprimulgidae	CAPRIMULGIFORMES	0	2	0	Holyoak (2001)	Carnivore	Secondary	Invertivore	Weak	Territorial	Weak	Weak	184.345	6.64
Caprimulgus parvulus	Caprimulgidae	CAPRIMULGIFORMES	0	3	0	Holyoak (2001); Birds of the World (2022)	Carnivore	Secondary	Invertivore	Weak	Territorial	Weak	Weak	202.216	-17.78
Caprimulgus pectoralis	Caprimulgidae	CAPRIMULGIFORMES	0	4	0	Jackson (1985); Holyoak (2001); Birds of the World (2022)	Carnivore	Secondary	Invertivore	Weak	Territorial	Weak	Weak	NA	NA
Caprimulgus poliocephalus	Caprimulgidae	CAPRIMULGIFORMES	0	3	0	Holyoak (2001); Birds of the World (2022)	Carnivore	Secondary	Invertivore	Weak	Territorial	Weak	Weak	NA	NA
Caprimulgus prigoginei	Caprimulgidae	CAPRIMULGIFORMES	0	2	0	Holyoak (2001)	Carnivore	Secondary	Invertivore	Weak	Territorial	None	Weak	NA	NA
Caprimulgus pulchellus	Caprimulgidae	CAPRIMULGIFORMES	0	2	0	Holyoak (2001)	Carnivore	Secondary	Invertivore	Weak	Territorial	None	Weak	33.7225	-4.66
Caprimulgus ridgwayi	Caprimulgidae	CAPRIMULGIFORMES	0	3	0	Holyoak (2001); Birds of the World (2022)	Carnivore	Secondary	Invertivore	Weak	Territorial	None	Weak	319.662	22.92
Caprimulgus ruficollis	Caprimulgidae	CAPRIMULGIFORMES	0	3	0	Holyoak (2001); Aragonés (2003); Storchová & Hořák (2018); Birds of the World (2022)	Carnivore	Secondary	Invertivore	Weak	Territorial	Strong	Strong	617.624	36.13
Caprimulgus rufigena	Caprimulgidae	CAPRIMULGIFORMES	0	4	0	Holyoak (2001); Birds of the World (2022)	Carnivore	Secondary	Invertivore	Weak	Territorial	Strong	Strong	368.61	-21.87
Caprimulgus rufus	Caprimulgidae	CAPRIMULGIFORMES	0	3	0	Holyoak (2001); Birds of the World (2022)	Carnivore	Secondary	Invertivore	Weak	Territorial	None	Weak	165.669	-14.51
Caprimulgus ruwenzorii	Caprimulgidae	CAPRIMULGIFORMES	0	2	0	Holyoak (2001)	Carnivore	Secondary	Invertivore	Weak	Territorial	None	Weak	NA	NA
Caprimulgus salvini	Caprimulgidae	CAPRIMULGIFORMES	0	3	0	Holyoak (2001); Birds of the World (2022)	Carnivore	Secondary	Invertivore	Weak	Territorial	None	Weak	398.259	23.56
Caprimulgus saturatus	Caprimulgidae	CAPRIMULGIFORMES	0	3	0	Holyoak (2001); Birds of the World (2022)	Carnivore	Secondary	Invertivore	Weak	Territorial	None	Weak	61.8195	9.5
Caprimulgus sericocaudatus	Caprimulgidae	CAPRIMULGIFORMES	0	4	0	Holyoak (2001); Wilkinson (2009); Birds of the World (2022)	Carnivore	Secondary	Invertivore	Weak	Territorial	None	Weak	185.115	-18.7
Caprimulgus solala	Caprimulgidae	CAPRIMULGIFORMES	0	2	0	Holyoak (2001)	Carnivore	Secondary	Invertivore	Weak	Territorial	NA	NA	NA	NA
Caprimulgus stellatus	Caprimulgidae	CAPRIMULGIFORMES	0	2	0	Holyoak (2001)	Carnivore	Secondary	Invertivore	Weak	Territorial	None	Weak	118.933	5.56
Caprimulgus tristigma	Caprimulgidae	CAPRIMULGIFORMES	0	4	0	Holyoak (2001); Birds of the World (2022)	Carnivore	Secondary	Invertivore	Weak	Territorial	None	Weak	209.696	-7.06
Caprimulgus vociferus	Caprimulgidae	CAPRIMULGIFORMES	0	4	0	Holyoak (2001); Birds of the World (2022)	Carnivore	Secondary	Invertivore	Weak	Territorial	Strong	Strong	825.256	39
Caprimulgus whitelyi	Caprimulgidae	CAPRIMULGIFORMES	0	3	0	Holyoak (2001); Birds of the World (2022)	Carnivore	Secondary	Invertivore	Weak	Territorial	Weak	Weak	49.0457	4.76
Chordeiles acutipennis	Caprimulgidae	CAPRIMULGIFORMES	0	2	0	Holyoak (2001); Pitcher et al. (2005)	Carnivore	Secondary	Invertivore	Weak	Territorial	Weak	Weak	181.23	3.21
Chordeiles gundlachii	Caprimulgidae	CAPRIMULGIFORMES	0	2	0	Holyoak (2001)	Carnivore	Secondary	Invertivore	Weak	Territorial	Strong	Strong	151.142	20.54
Chordeiles minor	Caprimulgidae	CAPRIMULGIFORMES	0	2	0	Holyoak (2001); Pitcher et al. (2005)	Carnivore	Secondary	Invertivore	Weak	Territorial	Strong	Strong	921.42	45.23
Chordeiles pusillus	Caprimulgidae	CAPRIMULGIFORMES	0	3	0	Holyoak (2001); Birds of the World (2022)	Carnivore	Secondary	Invertivore	Weak	Territorial	Weak	Weak	107.349	-9.13
Chordeiles rupestris	Caprimulgidae	CAPRIMULGIFORMES	0	3	0	Holyoak (2001); Birds of the World (2022)	Carnivore	Secondary	Invertivore	None	Non-territorial	Weak	Weak	55.7675	-3.2
Eleothreptus anomalus	Caprimulgidae	CAPRIMULGIFORMES	0	2	0	Holyoak (2001)	Carnivore	Secondary	Invertivore	Weak	Territorial	None	Weak	327.325	-25.06
Eleothreptus candicans	Caprimulgidae	CAPRIMULGIFORMES	3	4	0	Pople (2014)	Carnivore	Secondary	Invertivore	None	Non-territorial	None	Weak	152.699	-18.41
Eurostopodus archboldi	Caprimulgidae	CAPRIMULGIFORMES	0	2	0	Holyoak (2001)	Carnivore	Secondary	Invertivore	Weak	Territorial	None	Weak	39.6029	-5.21
Eurostopodus argus	Caprimulgidae	CAPRIMULGIFORMES	0	2	0	Holyoak (2001)	Carnivore	Secondary	Invertivore	Weak	Territorial	None	Weak	496.589	-25.19
Eurostopodus diabolicus	Caprimulgidae	CAPRIMULGIFORMES	0	2	0	Holyoak (2001)	Carnivore	Secondary	Invertivore	Weak	Territorial	None	Weak	19.0158	-0.95
Eurostopodus macrotis	Caprimulgidae	CAPRIMULGIFORMES	0	2	0	Holyoak (2001)	Carnivore	Secondary	Invertivore	Weak	Territorial	None	Weak	201.725	16.45
Eurostopodus mystacalis	Caprimulgidae	CAPRIMULGIFORMES	0	2	0	Holyoak (2001)	Carnivore	Secondary	Invertivore	Weak	Territorial	None	Weak	424.274	-26.79
Eurostopodus papuensis	Caprimulgidae	CAPRIMULGIFORMES	0	2	0	Holyoak (2001)	Carnivore	Secondary	Invertivore	Weak	Territorial	None	Weak	45.9814	-5.13
Eurostopodus temminckii	Caprimulgidae	CAPRIMULGIFORMES	0	2	0	Holyoak (2001)	Carnivore	Secondary	Invertivore	Weak	Territorial	None	Weak	34.8611	0.79
Hydropsalis climacocerca	Caprimulgidae	CAPRIMULGIFORMES	0	3	0	Holyoak (2001); Birds of the World (2022)	Carnivore	Secondary	Invertivore	Weak	Territorial	None	Weak	64.0279	-4.55
Hydropsalis torquata	Caprimulgidae	CAPRIMULGIFORMES	0	2	0	Holyoak (2001)	Carnivore	Secondary	Invertivore	Weak	Territorial	Weak	Weak	215.367	-18.46
Lurocalis rufiventris	Caprimulgidae	CAPRIMULGIFORMES	0	3	0	Holyoak (2001); Birds of the World (2022)	Carnivore	Secondary	Invertivore	Weak	Territorial	None	Weak	76.2815	-4.58
Lurocalis semitorquatus	Caprimulgidae	CAPRIMULGIFORMES	0	2	0	Holyoak (2001)	Carnivore	Secondary	Invertivore	Weak	Territorial	None	Weak	101.02	-6.94
Macrodipteryx longipennis	Caprimulgidae	CAPRIMULGIFORMES	3	4	0	Holyoak (2001); Birds of the World (2022)	Carnivore	Secondary	Invertivore	None	Non-territorial	Weak	Weak	167.749	8.37
Macrodipteryx vexillarius	Caprimulgidae	CAPRIMULGIFORMES	3	4	0	Holyoak (2001); Birds of the World (2022)	Carnivore	Secondary	Invertivore	None	Non-territorial	Weak	Weak	179.104	-12.63
Macropsalis forcipata	Caprimulgidae	CAPRIMULGIFORMES	0	2	0	Holyoak (2001)	Carnivore	Secondary	Invertivore	None	Non-territorial	Weak	Weak	272.197	-24.69
Nyctidromus albicollis	Caprimulgidae	CAPRIMULGIFORMES	0	3	0	Holyoak (2001); Birds of the World (2022)	Carnivore	Secondary	Invertivore	Weak	Territorial	None	Weak	113.756	-5.71
Nyctiphrynus mcleodii	Caprimulgidae	CAPRIMULGIFORMES	0	2	0	Holyoak (2001)	Carnivore	Secondary	Invertivore	Weak	Territorial	None	Weak	297.842	23.15
Nyctiphrynus ocellatus	Caprimulgidae	CAPRIMULGIFORMES	0	2	0	Holyoak (2001)	Carnivore	Secondary	Invertivore	Weak	Territorial	None	Weak	116.27	-12.91
Nyctiphrynus rosenbergi	Caprimulgidae	CAPRIMULGIFORMES	0	3	0	Holyoak (2001); Birds of the World (2022)	Carnivore	Secondary	Invertivore	Weak	Territorial	None	Weak	31.3718	3.62
Nyctiphrynus yucatanicus	Caprimulgidae	CAPRIMULGIFORMES	0	3	0	Holyoak (2001); Birds of the World (2022)	Carnivore	Secondary	Invertivore	Weak	Territorial	None	Weak	179.99	19.19
Nyctiprogne leucopyga	Caprimulgidae	CAPRIMULGIFORMES	0	2	0	Holyoak (2001)	Carnivore	Secondary	Invertivore	None	Non-territorial	None	Weak	73.1322	-4.54
Nyctiprogne vielliardi	Caprimulgidae	CAPRIMULGIFORMES	0	2	0	Holyoak (2001)	Carnivore	Secondary	Invertivore	None	Non-territorial	None	Weak	106.357	-12.21
Phalaenoptilus nuttallii	Caprimulgidae	CAPRIMULGIFORMES	0	3	0	Holyoak (2001); Birds of the World (2022)	Carnivore	Secondary	Invertivore	None	Non-territorial	Weak	Weak	784.023	37.31
Podager nacunda	Caprimulgidae	CAPRIMULGIFORMES	0	3	0	Holyoak (2001); Birds of the World (2022)	Carnivore	Secondary	Invertivore	Weak	Territorial	None	Weak	129.906	-9.61
Siphonorhis brewsteri	Caprimulgidae	CAPRIMULGIFORMES	0	2	0	Holyoak (2001)	Carnivore	Secondary	Invertivore	Weak	Territorial	Weak	Weak	122.635	19.01
Uropsalis lyra	Caprimulgidae	CAPRIMULGIFORMES	4	4	0	Holyoak (2001); Birds of the World (2022)	Carnivore	Secondary	Invertivore	None	Non-territorial	None	Weak	106.472	-5.9
Uropsalis segmentata	Caprimulgidae	CAPRIMULGIFORMES	4	2	0	Holyoak (2001); Pitcher et al. (2005); Birds of the World (2022)	Carnivore	Secondary	Invertivore	None	Non-territorial	None	Weak	74.6318	-6.19
Nyctibius aethereus	Nyctibiidae	CAPRIMULGIFORMES	0	3	0	Birds of the World (2022)	Carnivore	Secondary	Invertivore	Strong	Territorial	None	Weak	81.6314	-6.53
Nyctibius bracteatus	Nyctibiidae	CAPRIMULGIFORMES	0	3	0	Birds of the World (2022)	Carnivore	Secondary	Invertivore	Strong	Territorial	None	Weak	58.4795	-2.3
Nyctibius grandis	Nyctibiidae	CAPRIMULGIFORMES	0	3	0	Birds of the World (2022)	Carnivore	Secondary	Invertivore	Strong	Territorial	None	Weak	79.8616	-3.9
Nyctibius griseus	Nyctibiidae	CAPRIMULGIFORMES	0	3	0	Birds of the World (2022)	Carnivore	Secondary	Invertivore	Strong	Territorial	None	Weak	128.069	-9.17
Nyctibius jamaicensis	Nyctibiidae	CAPRIMULGIFORMES	0	3	0	Birds of the World (2022)	Carnivore	Secondary	Invertivore	Weak	Territorial	None	Weak	171.471	18.02
Nyctibius leucopterus	Nyctibiidae	CAPRIMULGIFORMES	0	3	0	Birds of the World (2022)	Carnivore	Secondary	Invertivore	Strong	Territorial	None	Weak	61.911	-3.47
Nyctibius maculosus	Nyctibiidae	CAPRIMULGIFORMES	0	3	0	Birds of the World (2022)	Carnivore	Secondary	Invertivore	Weak	Territorial	None	Weak	77.8547	-4.51
Batrachostomus affinis	Podargidae	CAPRIMULGIFORMES	0	2	0	Birds of the World (2022)	Carnivore	Secondary	Invertivore	Strong	Territorial	None	Weak	NA	NA
Batrachostomus auritus	Podargidae	CAPRIMULGIFORMES	0	2	0	Holyoak (2001); Birds of the World (2022)	Carnivore	Secondary	Invertivore	Strong	Territorial	None	Weak	30.4765	1
Batrachostomus cornutus	Podargidae	CAPRIMULGIFORMES	0	2	0	Holyoak (2001); Birds of the World (2022)	Carnivore	Secondary	Invertivore	Strong	Territorial	None	Weak	30.172	0.61
Batrachostomus harterti	Podargidae	CAPRIMULGIFORMES	0	2	0	Holyoak (2001); Birds of the World (2022)	Carnivore	Secondary	Invertivore	Strong	Territorial	None	Weak	22.1935	1.74
Batrachostomus hodgsoni	Podargidae	CAPRIMULGIFORMES	0	2	0	Holyoak (2001); Birds of the World (2022)	Carnivore	Secondary	Invertivore	Strong	Territorial	None	Weak	324.364	22.21
Batrachostomus javensis	Podargidae	CAPRIMULGIFORMES	0	2	0	Holyoak (2001); Birds of the World (2022)	Carnivore	Secondary	Invertivore	Strong	Territorial	None	Weak	84.9733	4.64
Batrachostomus mixtus	Podargidae	CAPRIMULGIFORMES	0	2	0	Holyoak (2001); Birds of the World (2022)	Carnivore	Secondary	Invertivore	Strong	Territorial	None	Weak	25.7374	2.79
Batrachostomus moniliger	Podargidae	CAPRIMULGIFORMES	0	3	0	Holyoak (2001); Birds of the World (2022)	Carnivore	Secondary	Invertivore	Strong	Territorial	None	Weak	120.417	10.17
Batrachostomus poliolophus	Podargidae	CAPRIMULGIFORMES	0	2	0	Holyoak (2001); Birds of the World (2022)	Carnivore	Secondary	Invertivore	Strong	Territorial	None	Weak	35.4303	1.28
Batrachostomus septimus	Podargidae	CAPRIMULGIFORMES	0	2	0	Holyoak (2001); Birds of the World (2022)	Carnivore	Secondary	Invertivore	Strong	Territorial	None	Weak	88.714	11.84
Batrachostomus stellatus	Podargidae	CAPRIMULGIFORMES	0	2	0	Holyoak (2001); Birds of the World (2022)	Carnivore	Secondary	Invertivore	Strong	Territorial	None	Weak	33.1221	0.7
Podargus ocellatus	Podargidae	CAPRIMULGIFORMES	0	2	0	Holyoak (2001); Birds of the World (2022)	Carnivore	Secondary	Invertivore	Strong	Territorial	None	Weak	69.8489	-6.71
Podargus papuensis	Podargidae	CAPRIMULGIFORMES	0	2	0	Holyoak (2001); Birds of the World (2022)	Carnivore	Secondary	Invertivore	Strong	Territorial	None	Weak	72.3059	-7.05
Podargus strigoides	Podargidae	CAPRIMULGIFORMES	0	4	0	Holyoak (2001); Pitcher et al. (2005); Birds of the World (2022)	Carnivore	Secondary	Invertivore	Strong	Territorial	None	Weak	488.781	-25.73
Rigidipenna inexpectata	Podargidae	CAPRIMULGIFORMES	0	2	0	Holyoak (2001); Birds of the World (2022)	Carnivore	Secondary	Invertivore	Strong	Territorial	None	Weak	33.4061	-6.8
Steatornis caripensis	Steatornithidae	CAPRIMULGIFORMES	0	4	0	Birds of the World (2022)	Herbivore	Primary	Frugivore	None	Non-territorial	None	Weak	58.6827	0.87
Cariama cristata	Cariamidae	CARIAMIFORMES	0	4	0	Birds of the World (2022)	Carnivore	Secondary	Invertivore	Strong	Territorial	None	Weak	227.911	-19.26
Chunga burmeisteri	Cariamidae	CARIAMIFORMES	0	4	0	Birds of the World (2022)	Carnivore	Secondary	Invertivore	Strong	Territorial	None	Weak	397.328	-25.38
Casuarius bennetti	Casuariidae	CASUARIIFORMES	3	3	1	Birds of the World (2022)	Herbivore	Primary	Frugivore	Weak	Territorial	None	Weak	39.7995	-5.06
Casuarius casuarius	Casuariidae	CASUARIIFORMES	3	3	1	Birds of the World (2022)	Herbivore	Primary	Frugivore	Strong	Territorial	None	Weak	68.6694	-6.85
Casuarius unappendiculatus	Casuariidae	CASUARIIFORMES	3	4	1	Birds of the World (2022)	Herbivore	Primary	Frugivore	Weak	Territorial	None	Weak	22.7795	-3.26
Dromaius novaehollandiae	Dromaiidae	CASUARIIFORMES	2	3	1	Birds of the World (2022)	Herbivore	Primary	Omnivore	Weak	Territorial	None	Weak	503.34	-28.09
Aethia cristatella	Alcidae	CHARADRIIFORMES	1	4	0	Hunter & Jones (1999); Birds of the World (2022)	Carnivore	Secondary	Aquatic predator	None	Non-territorial	Strong	Strong	821.492	55.91
Aethia psittacula	Alcidae	CHARADRIIFORMES	1	4	0	Hunter & Jones (1999); Birds of the World (2022)	Carnivore	Secondary	Aquatic predator	None	Non-territorial	Strong	Strong	782.735	56.09
Aethia pusilla	Alcidae	CHARADRIIFORMES	1	4	0	Jones & Montgomerie (1991); Hunter & Jones (1999); Pitcher et al. (2005); Birds of the World (2022)	Carnivore	Secondary	Aquatic predator	None	Non-territorial	Strong	Strong	818.574	56.93
Aethia pygmaea	Alcidae	CHARADRIIFORMES	1	4	0	Hunter & Jones (1999); Birds of the World (2022)	Carnivore	Secondary	Aquatic predator	None	Non-territorial	Strong	Strong	482.1	52.42
Alca torda	Alcidae	CHARADRIIFORMES	1	4	0	Pitcher et al. (2005); Storchová & Hořák (2018); Birds of the World (2022)	Carnivore	Secondary	Aquatic predator	None	Non-territorial	Strong	Strong	577.793	61.38
Alle alle	Alcidae	CHARADRIIFORMES	0	4	0	Lifjeld et al. (2005); Pitcher et al. (2005); Wojczulanis et al. (2009); Storchová & Hořák (2018); Brouwer & Griffith (2019); Valcu et al. (2021)	Carnivore	Secondary	Aquatic predator	None	Non-territorial	Strong	Strong	807.112	78.43
Brachyramphus brevirostris	Alcidae	CHARADRIIFORMES	0	3	0	Birds of the World (2022)	Carnivore	Secondary	Aquatic predator	None	Non-territorial	Strong	Strong	984.627	61.5
Brachyramphus marmoratus	Alcidae	CHARADRIIFORMES	0	3	0	Birds of the World (2022)	Carnivore	Secondary	Aquatic predator	None	Non-territorial	Strong	Strong	378.128	54.13
Brachyramphus perdix	Alcidae	CHARADRIIFORMES	0	3	0	Birds of the World (2022)	Carnivore	Secondary	Aquatic predator	None	Non-territorial	Strong	Strong	927.542	54.22
Cepphus carbo	Alcidae	CHARADRIIFORMES	0	3	0	Birds of the World (2022)	Carnivore	Secondary	Aquatic predator	None	Non-territorial	Strong	Strong	838.703	48.53
Cepphus columba	Alcidae	CHARADRIIFORMES	1	4	0	Pitcher et al. (2005); Birds of the World (2022)	Carnivore	Secondary	Aquatic predator	None	Non-territorial	Strong	Strong	928.495	55.77
Cepphus grylle	Alcidae	CHARADRIIFORMES	0	4	0	Pitcher et al. (2005); Anker-Nilssen et al. (2010); Storchová & Hořák (2018); Brouwer & Griffith (2019); Valcu et al. (2021)	Carnivore	Secondary	Aquatic predator	None	Non-territorial	Strong	Strong	1019.24	68.63
Cerorhinca monocerata	Alcidae	CHARADRIIFORMES	0	3	0	Birds of the World (2022)	Carnivore	Secondary	Aquatic predator	None	Non-territorial	Strong	Strong	454.453	50.73
Fratercula arctica	Alcidae	CHARADRIIFORMES	0	4	0	Pitcher et al. (2005); Anker-Nilssen et al. (2008); Harris et al. (2012); Storchová & Hořák (2018); Brouwer & Griffith (2019); Valcu et al. (2021)	Carnivore	Secondary	Aquatic predator	None	Non-territorial	Strong	Strong	761.047	66.06
Fratercula cirrhata	Alcidae	CHARADRIIFORMES	0	4	0	Williams et al. (2008)	Carnivore	Secondary	Aquatic predator	None	Non-territorial	Strong	Strong	790.478	53.66
Fratercula corniculata	Alcidae	CHARADRIIFORMES	0	4	0	Sealy (1973); Pitcher et al. (2005)	Carnivore	Secondary	Aquatic predator	None	Non-territorial	Strong	Strong	994.738	56.55
Ptychoramphus aleuticus	Alcidae	CHARADRIIFORMES	0	4	0	Black (1996); Birds of the World (2022)	Carnivore	Secondary	Aquatic predator	None	Non-territorial	Strong	Strong	264.78	48.89
Synthliboramphus antiquus	Alcidae	CHARADRIIFORMES	0	3	0	Pitcher et al. (2005); Birds of the World (2022)	Carnivore	Secondary	Aquatic predator	None	Non-territorial	Strong	Strong	809.501	50.68
Synthliboramphus craveri	Alcidae	CHARADRIIFORMES	0	3	0	Birds of the World (2022)	Carnivore	Secondary	Aquatic predator	None	Non-territorial	Strong	Strong	329.06	26.2
Synthliboramphus hypoleucus	Alcidae	CHARADRIIFORMES	0	3	0	Birds of the World (2022)	Carnivore	Secondary	Aquatic predator	None	Non-territorial	Strong	Strong	176.369	29.85
Synthliboramphus wumizusume	Alcidae	CHARADRIIFORMES	0	3	0	Birds of the World (2022)	Carnivore	Secondary	Aquatic predator	None	Non-territorial	Strong	Strong	620.562	34.63
Uria aalge	Alcidae	CHARADRIIFORMES	1	4	0	Birkhead et al. (2001); Pitcher et al. (2005); Storchová & Hořák (2018); Brouwer & Griffith (2019); Valcu et al. (2021)	Carnivore	Secondary	Aquatic predator	None	Non-territorial	Strong	Strong	433.725	58.79
Uria lomvia	Alcidae	CHARADRIIFORMES	1	4	0	Ibarguchi et al. (2004); Pitcher et al. (2005); Storchová & Hořák (2018); Brouwer & Griffith (2019); Valcu et al. (2021)	Carnivore	Secondary	Aquatic predator	None	Non-territorial	Strong	Strong	730.86	67.57
Burhinus bistriatus	Burhinidae	CHARADRIIFORMES	0	3	0	Birds of the World (2022)	Carnivore	Secondary	Invertivore	Weak	Territorial	None	Weak	98.5407	9.09
Burhinus capensis	Burhinidae	CHARADRIIFORMES	0	4	0	Birds of the World (2022)	Carnivore	Secondary	Invertivore	Weak	Territorial	None	Weak	251.283	-5.3
Burhinus grallarius	Burhinidae	CHARADRIIFORMES	0	4	0	Pitcher et al. (2005); Birds of the World (2022)	Carnivore	Secondary	Invertivore	Weak	Territorial	Strong	Strong	422.97	-23.22
Burhinus oedicnemus	Burhinidae	CHARADRIIFORMES	0	4	0	Storchová & Hořák (2018); Birds of the World (2022)	Carnivore	Secondary	Invertivore	Weak	Territorial	Strong	Strong	745.305	35.52
Burhinus senegalensis	Burhinidae	CHARADRIIFORMES	0	4	0	Birds of the World (2022)	Carnivore	Secondary	Invertivore	Weak	Territorial	None	Weak	218.03	10.25
Burhinus superciliaris	Burhinidae	CHARADRIIFORMES	0	3	0	Birds of the World (2022)	Carnivore	Secondary	Invertivore	Weak	Territorial	None	Weak	189.414	-10.04
Burhinus vermiculatus	Burhinidae	CHARADRIIFORMES	0	4	0	Birds of the World (2022)	Carnivore	Secondary	Invertivore	Weak	Territorial	None	Weak	178.797	-10.5
Esacus giganteus	Burhinidae	CHARADRIIFORMES	0	3	0	Birds of the World (2022)	Carnivore	Secondary	Invertivore	Weak	Territorial	Weak	Weak	151.182	-8.11
Esacus recurvirostris	Burhinidae	CHARADRIIFORMES	0	4	0	Birds of the World (2022)	Carnivore	Secondary	Invertivore	Weak	Territorial	Weak	Weak	396.389	22.18
Anarhynchus frontalis	Charadriidae	CHARADRIIFORMES	0	4	0	Hayman et al. (1986); Eberhart-Phillips (2019); Birds of the World (2022)	Carnivore	Secondary	Aquatic predator	Weak	Territorial	Weak	Weak	416.49	-43.88
Charadrius alexandrinus	Charadriidae	CHARADRIIFORMES	2	4	0	Hayman et al. (1986); Székely et al. (2004); Lloyd (2008); Maher et al. (2017); Storchová & Hořák (2018); Brouwer & Griffith (2019); Eberhart-Phillips (2019); Valcu et al. (2021)	Carnivore	Secondary	Aquatic predator	Weak	Territorial	Weak	Weak	931.237	38.86
Charadrius alticola	Charadriidae	CHARADRIIFORMES	0	2	0	Hayman et al. (1986); Birds of the World (2022)	Carnivore	Secondary	Aquatic predator	Weak	Territorial	None	Weak	208.056	-18.69
Charadrius asiaticus	Charadriidae	CHARADRIIFORMES	0	3	0	Hayman et al. (1986); Storchová & Hořák (2018); Birds of the World (2022)	Carnivore	Secondary	Omnivore	Weak	Territorial	Strong	Strong	1189.56	44.94
Charadrius australis	Charadriidae	CHARADRIIFORMES	0	3	0	Hayman et al. (1986); Birds of the World (2022)	Herbivore	Primary	Omnivore	Weak	Territorial	Weak	Weak	530.888	-30.13
Charadrius bicinctus	Charadriidae	CHARADRIIFORMES	0	4	0	Hayman et al. (1986); Pitcher et al. (2005); Eberhart-Phillips (2019); Birds of the World (2022)	Carnivore	Secondary	Aquatic predator	Weak	Territorial	Weak	Weak	337.125	-41.81
Charadrius collaris	Charadriidae	CHARADRIIFORMES	0	2	0	Hayman et al. (1986); Birds of the World (2022)	Carnivore	Secondary	Aquatic predator	Weak	Territorial	Weak	Weak	155.925	-10.53
Charadrius dubius	Charadriidae	CHARADRIIFORMES	0	4	0	Hayman et al. (1986); Pitcher et al. (2005); Storchová & Hořák (2018); Eberhart-Phillips (2019); Birds of the World (2022)	Carnivore	Secondary	Aquatic predator	Weak	Territorial	Strong	Strong	961.718	43.86
Charadrius falklandicus	Charadriidae	CHARADRIIFORMES	0	4	0	Hayman et al. (1986); García et al. (2009); Maher et al. (2017); Brouwer & Griffith (2019); Valcu et al. (2021)	Carnivore	Secondary	Aquatic predator	Weak	Territorial	Strong	Strong	420.659	-45.45
Charadrius forbesi	Charadriidae	CHARADRIIFORMES	0	4	0	Hayman et al. (1986); Eberhart-Phillips (2019); Birds of the World (2022)	Carnivore	Secondary	Invertivore	Weak	Territorial	None	Weak	110.897	0.73
Charadrius hiaticula	Charadriidae	CHARADRIIFORMES	0	4	0	Hayman et al. (1986); Wallander et al. (2001); Pitcher et al. (2005); Storchová & Hořák (2018); Brouwer & Griffith (2019); Eberhart-Phillips (2019); Valcu et al. (2021)	Carnivore	Secondary	Aquatic predator	Weak	Territorial	Weak	Weak	1171.07	69.82
Charadrius javanicus	Charadriidae	CHARADRIIFORMES	0	2	0	Hayman et al. (1986); Birds of the World (2022)	Carnivore	Secondary	Aquatic predator	Weak	Territorial	None	Weak	54.2107	-7.7
Charadrius leschenaultii	Charadriidae	CHARADRIIFORMES	0	4	0	Hayman et al. (1986); Storchová & Hořák (2018); Eberhart-Phillips (2019)	Carnivore	Secondary	Aquatic predator	Weak	Territorial	Strong	Strong	1220.38	44.18
Charadrius marginatus	Charadriidae	CHARADRIIFORMES	0	4	0	Hayman et al. (1986); Pitcher et al. (2005); Lloyd (2008); Maher et al. (2017); Brouwer & Griffith (2019); Eberhart-Phillips (2019); Valcu et al. (2021)	Carnivore	Secondary	Aquatic predator	Weak	Territorial	None	Weak	180.209	-15.01
Charadrius melodus	Charadriidae	CHARADRIIFORMES	1	4	0	Hayman et al. (1986); Haig & Oring (1988); Eberhart-Phillips (2019); Birds of the World (2022)	Carnivore	Secondary	Aquatic predator	Weak	Territorial	Strong	Strong	1012.46	46.4
Charadrius modestus	Charadriidae	CHARADRIIFORMES	0	4	0	Hayman et al. (1986); Maher et al. (2017); Brouwer & Griffith (2019); Valcu et al. (2021)	Carnivore	Secondary	Aquatic predator	Weak	Territorial	Strong	Strong	329.638	-51.1
Charadrius mongolus	Charadriidae	CHARADRIIFORMES	2	3	0	Hayman et al. (1986); Eberhart-Phillips (2019)	Carnivore	Secondary	Aquatic predator	Weak	Territorial	Strong	Strong	996.697	41.63
Charadrius montanus	Charadriidae	CHARADRIIFORMES	2	3	0	Hayman et al. (1986); Pitcher et al. (2005); Riordan et al. (2015); Eberhart-Phillips (2019); Valcu et al. (2021); Birds of the World (2022)	Carnivore	Secondary	Invertivore	Weak	Territorial	Strong	Strong	894.108	41.32
Charadrius obscurus	Charadriidae	CHARADRIIFORMES	2	4	0	Hayman et al. (1986); Eberhart-Phillips (2019)	Carnivore	Secondary	Aquatic predator	Weak	Territorial	Weak	Weak	263.074	-36.64
Charadrius pallidus	Charadriidae	CHARADRIIFORMES	0	4	0	Hayman et al. (1986); Eberhart-Phillips (2019); Birds of the World (2022)	Carnivore	Secondary	Aquatic predator	Weak	Territorial	Weak	Weak	309.139	-23.67
Charadrius pecuarius	Charadriidae	CHARADRIIFORMES	1	3	0	Hayman et al. (1986); Maher et al. (2017); Brouwer & Griffith (2019); Eberhart-Phillips (2019); Valcu et al. (2021)	Carnivore	Secondary	Aquatic predator	Weak	Territorial	None	Weak	233.55	-3.25
Charadrius peronii	Charadriidae	CHARADRIIFORMES	0	4	0	Hayman et al. (1986); Yasué & Dearden (2008); Brouwer & Griffith (2019); Eberhart-Phillips (2019)	Carnivore	Secondary	Aquatic predator	Weak	Territorial	None	Weak	58.6599	2.44
Charadrius placidus	Charadriidae	CHARADRIIFORMES	0	2	0	Hayman et al. (1986); Birds of the World (2022)	Carnivore	Secondary	Aquatic predator	Weak	Territorial	Strong	Strong	1128.68	41.52
Charadrius ruficapillus	Charadriidae	CHARADRIIFORMES	0	4	0	Hayman et al. (1986); Pitcher et al. (2005); Maher et al. (2017); Brouwer & Griffith (2019); Eberhart-Phillips (2019); Valcu et al. (2021)	Carnivore	Secondary	Aquatic predator	Weak	Territorial	Weak	Weak	489.175	-27.1
Charadrius sanctaehelenae	Charadriidae	CHARADRIIFORMES	0	4	0	Hayman et al. (1986); Eberhart-Phillips (2019); Birds of the World (2022)	Carnivore	Secondary	Invertivore	Weak	Territorial	None	Weak	125.133	-15.96
Charadrius semipalmatus	Charadriidae	CHARADRIIFORMES	1	3	0	Hayman et al. (1986); Zharikov & Nol (2000); Pitcher et al. (2005); Brouwer & Griffith (2019); Eberhart-Phillips (2019); Valcu et al. (2021)	Carnivore	Secondary	Aquatic predator	Weak	Territorial	Strong	Strong	1287.68	64.38
Charadrius thoracicus	Charadriidae	CHARADRIIFORMES	0	4	0	Hayman et al. (1986); Maher et al. (2017); Brouwer & Griffith (2019); Eberhart-Phillips (2019); Valcu et al. (2021)	Carnivore	Secondary	Invertivore	Weak	Territorial	None	Weak	188.887	-20.92
Charadrius tricollaris	Charadriidae	CHARADRIIFORMES	0	4	0	Hayman et al. (1986); Pitcher et al. (2005); Eberhart-Phillips (2019); Birds of the World (2022)	Carnivore	Secondary	Aquatic predator	Weak	Territorial	None	Weak	224.71	-13.47
Charadrius veredus	Charadriidae	CHARADRIIFORMES	0	2	0	Hayman et al. (1986); Birds of the World (2022)	Carnivore	Secondary	Omnivore	Weak	Territorial	Strong	Strong	1372.07	47.51
Charadrius vociferus	Charadriidae	CHARADRIIFORMES	0	4	0	Schardien (1981); Hayman et al. (1986); Pitcher et al. (2005); Eberhart-Phillips (2019); Birds of the World (2022)	Carnivore	Secondary	Omnivore	Weak	Territorial	Strong	Strong	891.198	44.7
Charadrius wilsonia	Charadriidae	CHARADRIIFORMES	0	4	0	Hayman et al. (1986); Eberhart-Phillips (2019); Birds of the World (2022)	Carnivore	Secondary	Aquatic predator	Weak	Territorial	Weak	Weak	206.734	14.57
Elseyornis melanops	Charadriidae	CHARADRIIFORMES	0	4	0	Hayman et al. (1986); Eberhart-Phillips (2019); Birds of the World (2022)	Carnivore	Secondary	Aquatic predator	Weak	Territorial	Weak	Weak	483.757	-25.92
Erythrogonys cinctus	Charadriidae	CHARADRIIFORMES	0	2	0	Birds of the World (2022)	Carnivore	Secondary	Aquatic predator	Weak	Territorial	Weak	Weak	499.297	-25.94
Eudromias morinellus	Charadriidae	CHARADRIIFORMES	3	4	1	Owens et al. (1994); Owens et al. (1995); Storchová & Hořák (2018); Brouwer & Griffith (2019); Eberhart-Phillips (2019); Valcu et al. (2021); Birds of the World (2022)	Carnivore	Secondary	Invertivore	Weak	Territorial	Strong	Strong	1257.55	65.85
Oreopholus ruficollis	Charadriidae	CHARADRIIFORMES	0	2	0	Hayman et al. (1986); Birds of the World (2022)	Carnivore	Secondary	Invertivore	Weak	Territorial	Strong	Strong	366.739	-31.58
Phegornis mitchellii	Charadriidae	CHARADRIIFORMES	0	3	0	Birds of the World (2022)	Carnivore	Secondary	Aquatic predator	Weak	Territorial	Weak	Weak	309.037	-22.6
Pluvialis apricaria	Charadriidae	CHARADRIIFORMES	0	4	0	Pitcher et al. (2005); Storchová & Hořák (2018); Birds of the World (2022)	Carnivore	Secondary	Invertivore	None	Non-territorial	Strong	Strong	1024.92	65.53
Pluvialis dominica	Charadriidae	CHARADRIIFORMES	1	4	0	Pitcher et al. (2005); Yezerinac et al. (2013); Brouwer & Griffith (2019); Valcu et al. (2021)	Carnivore	Secondary	Invertivore	None	Non-territorial	Strong	Strong	1392.81	66.9
Pluvialis fulva	Charadriidae	CHARADRIIFORMES	1	4	0	Birds of the World (2022)	Carnivore	Secondary	Omnivore	None	Non-territorial	Strong	Strong	1287.86	69.46
Pluvialis squatarola	Charadriidae	CHARADRIIFORMES	0	3	0	Hayman et al. (1986); Pitcher et al. (2005); Storchová & Hořák (2018); Birds of the World (2022)	Carnivore	Secondary	Aquatic predator	None	Non-territorial	Strong	Strong	1263.93	70.21
Thinornis novaeseelandiae	Charadriidae	CHARADRIIFORMES	0	4	0	Hayman et al. (1986); Eberhart-Phillips (2019); Birds of the World (2022)	Carnivore	Secondary	Aquatic predator	Weak	Territorial	Weak	Weak	194.682	-44.31
Thinornis rubricollis	Charadriidae	CHARADRIIFORMES	0	4	0	Hayman et al. (1986); Eberhart-Phillips (2019); Birds of the World (2022)	Carnivore	Secondary	Aquatic predator	Weak	Territorial	Weak	Weak	402.698	-34.07
Vanellus albiceps	Charadriidae	CHARADRIIFORMES	0	4	0	Birds of the World (2022)	Carnivore	Secondary	Aquatic predator	Weak	Territorial	None	Weak	152.578	2.8
Vanellus armatus	Charadriidae	CHARADRIIFORMES	0	4	0	Birds of the World (2022)	Carnivore	Secondary	Aquatic predator	Weak	Territorial	None	Weak	296.578	-19.13
Vanellus cayanus	Charadriidae	CHARADRIIFORMES	0	2	0	Birds of the World (2022)	Carnivore	Secondary	Aquatic predator	Weak	Territorial	None	Weak	100.043	-7.75
Vanellus chilensis	Charadriidae	CHARADRIIFORMES	1	4	0	Saracura et al. (2008); Brouwer & Griffith (2019)	Carnivore	Secondary	Omnivore	Weak	Territorial	None	Weak	205.135	-16.84
Vanellus cinereus	Charadriidae	CHARADRIIFORMES	0	4	0	Birds of the World (2022)	Carnivore	Secondary	Aquatic predator	Weak	Territorial	Strong	Strong	1344.5	45.14
Vanellus coronatus	Charadriidae	CHARADRIIFORMES	0	4	0	Birds of the World (2022)	Carnivore	Secondary	Invertivore	Weak	Territorial	None	Weak	257.508	-13.87
Vanellus crassirostris	Charadriidae	CHARADRIIFORMES	0	4	0	Birds of the World (2022)	Carnivore	Secondary	Aquatic predator	Weak	Territorial	None	Weak	171.499	-7.58
Vanellus duvaucelii	Charadriidae	CHARADRIIFORMES	0	2	0	Birds of the World (2022)	Carnivore	Secondary	Aquatic predator	Weak	Territorial	None	Weak	366.506	21.94
Vanellus gregarius	Charadriidae	CHARADRIIFORMES	0	4	0	Storchová & Hořák (2018); Birds of the World (2022)	Carnivore	Secondary	Invertivore	Weak	Territorial	Strong	Strong	1303.71	50.31
Vanellus indicus	Charadriidae	CHARADRIIFORMES	0	4	0	Birds of the World (2022)	Carnivore	Secondary	Invertivore	Weak	Territorial	None	Weak	493.296	23.77
Vanellus leucurus	Charadriidae	CHARADRIIFORMES	0	4	0	Storchová & Hořák (2018); Birds of the World (2022)	Carnivore	Secondary	Aquatic predator	Weak	Territorial	Strong	Strong	1017.93	38.32
Vanellus lugubris	Charadriidae	CHARADRIIFORMES	0	4	0	Birds of the World (2022)	Carnivore	Secondary	Invertivore	Weak	Territorial	None	Weak	128.159	-6.69
Vanellus malarbaricus	Charadriidae	CHARADRIIFORMES	0	2	0	Birds of the World (2022)	Carnivore	Secondary	Invertivore	Weak	Territorial	None	Weak	414.169	20.94
Vanellus melanocephalus	Charadriidae	CHARADRIIFORMES	0	2	0	Birds of the World (2022)	Carnivore	Secondary	Aquatic predator	Weak	Territorial	None	Weak	134.062	9.91
Vanellus melanopterus	Charadriidae	CHARADRIIFORMES	0	4	0	Birds of the World (2022)	Carnivore	Secondary	Invertivore	Weak	Territorial	None	Weak	180.661	-1.17
Vanellus miles	Charadriidae	CHARADRIIFORMES	0	4	0	Birds of the World (2022)	Carnivore	Secondary	Invertivore	Weak	Territorial	None	Weak	440.278	-24.88
Vanellus resplendens	Charadriidae	CHARADRIIFORMES	0	2	0	Birds of the World (2022)	Carnivore	Secondary	Invertivore	Weak	Territorial	None	Weak	174.769	-16.97
Vanellus senegallus	Charadriidae	CHARADRIIFORMES	0	4	0	Birds of the World (2022)	Carnivore	Secondary	Aquatic predator	Weak	Territorial	None	Weak	200.664	-0.22
Vanellus spinosus	Charadriidae	CHARADRIIFORMES	0	4	0	Storchová & Hořák (2018); Birds of the World (2022)	Carnivore	Secondary	Omnivore	Weak	Territorial	None	Weak	253.064	11.43
Vanellus superciliosus	Charadriidae	CHARADRIIFORMES	0	4	0	Birds of the World (2022)	Carnivore	Secondary	Invertivore	Weak	Territorial	None	Weak	130.596	5.83
Vanellus tectus	Charadriidae	CHARADRIIFORMES	0	4	0	Birds of the World (2022)	Carnivore	Secondary	Invertivore	Weak	Territorial	None	Weak	280.346	11.62
Vanellus tricolor	Charadriidae	CHARADRIIFORMES	0	4	0	Birds of the World (2022)	Omnivore	Secondary	Omnivore	Weak	Territorial	None	Weak	515.957	-27.76
Vanellus vanellus	Charadriidae	CHARADRIIFORMES	1	4	0	Liker & Székely (1999); Storchová & Hořák (2018); Birds of the World (2022)	Carnivore	Secondary	Omnivore	Weak	Territorial	Weak	Weak	1103.45	52.6
Chionis albus	Chionidae	CHARADRIIFORMES	0	4	0	Birds of the World (2022)	Omnivore	Secondary	Omnivore	None	Non-territorial	Strong	Strong	383.039	-63.28
Chionis minor	Chionidae	CHARADRIIFORMES	0	4	0	Pitcher et al. (2005); Birds of the World (2022)	Omnivore	Secondary	Omnivore	None	Non-territorial	Weak	Weak	179.22	-49.28
Pluvianellus socialis	Chionidae	CHARADRIIFORMES	0	4	0	Birds of the World (2022)	Carnivore	Secondary	Aquatic predator	Weak	Territorial	Weak	Weak	406.965	-51.29
Dromas ardeola	Dromadidae	CHARADRIIFORMES	0	3	0	Birds of the World (2022)	Carnivore	Secondary	Aquatic predator	None	Non-territorial	None	Weak	517.143	22.79
Cursorius coromandelicus	Glareolidae	CHARADRIIFORMES	0	3	0	Birds of the World (2022)	Carnivore	Secondary	Invertivore	Weak	Territorial	None	Weak	452.679	22.56
Cursorius cursor	Glareolidae	CHARADRIIFORMES	0	3	0	Birds of the World (2022)	Carnivore	Secondary	Invertivore	Weak	Territorial	Weak	Weak	748.895	30.88
Cursorius rufus	Glareolidae	CHARADRIIFORMES	0	4	0	Birds of the World (2022)	Carnivore	Secondary	Invertivore	Weak	Territorial	None	Weak	422.115	-26.61
Cursorius somalensis	Glareolidae	CHARADRIIFORMES	0	3	0	Birds of the World (2022)	Carnivore	Secondary	Invertivore	Weak	Territorial	None	Weak	137.78	5.67
Cursorius temminckii	Glareolidae	CHARADRIIFORMES	0	4	0	Birds of the World (2022)	Carnivore	Secondary	Invertivore	Weak	Territorial	None	Weak	221.376	-4.51
Glareola cinerea	Glareolidae	CHARADRIIFORMES	0	3	0	Birds of the World (2022)	Carnivore	Secondary	Invertivore	None	Non-territorial	Strong	Strong	125.526	3.82
Glareola lactea	Glareolidae	CHARADRIIFORMES	0	3	0	Birds of the World (2022)	Carnivore	Secondary	Invertivore	None	Non-territorial	Weak	Weak	396.365	22.18
Glareola maldivarum	Glareolidae	CHARADRIIFORMES	0	3	0	Birds of the World (2022)	Carnivore	Secondary	Invertivore	None	Non-territorial	Strong	Strong	898.222	35.56
Glareola nordmanni	Glareolidae	CHARADRIIFORMES	0	3	0	Storchová & Hořák (2018); Birds of the World (2022)	Carnivore	Secondary	Invertivore	None	Non-territorial	Strong	Strong	1186.27	50.38
Glareola nuchalis	Glareolidae	CHARADRIIFORMES	0	3	0	Birds of the World (2022)	Carnivore	Secondary	Invertivore	Weak	Territorial	Weak	Weak	138.831	-2.52
Glareola ocularis	Glareolidae	CHARADRIIFORMES	0	3	0	Birds of the World (2022)	Carnivore	Secondary	Invertivore	None	Non-territorial	Strong	Strong	199.414	-19.74
Glareola pratincola	Glareolidae	CHARADRIIFORMES	0	4	0	Storchová & Hořák (2018); Birds of the World (2022)	Carnivore	Secondary	Invertivore	None	Non-territorial	Strong	Strong	707.086	30.72
Pluvianus aegyptius	Glareolidae	CHARADRIIFORMES	0	4	0	Birds of the World (2022)	Carnivore	Secondary	Aquatic predator	Weak	Territorial	Weak	Weak	186.486	8.6
Rhinoptilus africanus	Glareolidae	CHARADRIIFORMES	0	4	0	Birds of the World (2022)	Carnivore	Secondary	Invertivore	Weak	Territorial	None	Weak	330.507	-16.64
Rhinoptilus bitorquatus	Glareolidae	CHARADRIIFORMES	0	3	0	Birds of the World (2022)	Carnivore	Secondary	Invertivore	Weak	Territorial	None	Weak	291.143	14.86
Rhinoptilus chalcopterus	Glareolidae	CHARADRIIFORMES	0	4	0	Zimmerman et al. (1996); Birds of the World (2022)	Carnivore	Secondary	Invertivore	Weak	Territorial	None	Weak	208.368	-4.12
Rhinoptilus cinctus	Glareolidae	CHARADRIIFORMES	0	4	0	Zimmerman et al. (1996); Birds of the World (2022)	Carnivore	Secondary	Invertivore	Weak	Territorial	None	Weak	185.25	-5.73
Stiltia isabella	Glareolidae	CHARADRIIFORMES	0	3	0	Maclean (1976); Pitcher et al. (2005); Birds of the World (2022)	Carnivore	Secondary	Invertivore	None	Non-territorial	Weak	Weak	506.097	-23.73
Haematopus ater	Haematopodidae	CHARADRIIFORMES	0	3	0	Birds of the World (2022)	Carnivore	Secondary	Aquatic predator	Strong	Territorial	None	Weak	302.501	-41.76
Haematopus bachmani	Haematopodidae	CHARADRIIFORMES	0	4	0	Pitcher et al. (2005); Birds of the World (2022)	Carnivore	Secondary	Aquatic predator	Strong	Territorial	None	Weak	458.166	52.29
Haematopus chathamensis	Haematopodidae	CHARADRIIFORMES	0	3	0	Birds of the World (2022)	Carnivore	Secondary	Aquatic predator	Strong	Territorial	None	Weak	191.742	-44.01
Haematopus finschi	Haematopodidae	CHARADRIIFORMES	0	3	0	Inferred	Carnivore	Secondary	Aquatic predator	Weak	Territorial	None	Weak	400.351	-44.39
Haematopus fuliginosus	Haematopodidae	CHARADRIIFORMES	0	4	0	Pitcher et al. (2005); Hansen (2014)	Carnivore	Secondary	Aquatic predator	Strong	Territorial	None	Weak	340.178	-30.01
Haematopus leucopodus	Haematopodidae	CHARADRIIFORMES	0	3	0	Birds of the World (2022)	Carnivore	Secondary	Aquatic predator	Weak	Territorial	None	Weak	366.534	-50.23
Haematopus longirostris	Haematopodidae	CHARADRIIFORMES	1	3	0	Birds of the World (2022)	Carnivore	Secondary	Aquatic predator	Weak	Territorial	None	Weak	307.683	-27.45
Haematopus moquini	Haematopodidae	CHARADRIIFORMES	0	4	0	Birds of the World (2022)	Carnivore	Secondary	Aquatic predator	Strong	Territorial	None	Weak	250.563	-30.2
Haematopus ostralegus	Haematopodidae	CHARADRIIFORMES	1	4	0	Harris et al. (1987); Ens et al. (1993); Heg et al. (1993); Pitcher et al. (2005); Pol et al. (2006); Storchová & Hořák (2018); Brouwer & Griffith (2019); Valcu et al. (2021); Birds of the World (2022)	Carnivore	Secondary	Aquatic predator	Strong	Territorial	None	Weak	1133.88	52.94
Haematopus palliatus	Haematopodidae	CHARADRIIFORMES	1	3	0	Pitcher et al. (2005); Birds of the World (2022)	Carnivore	Secondary	Aquatic predator	Strong	Territorial	None	Weak	281.776	-1.39
Haematopus unicolor	Haematopodidae	CHARADRIIFORMES	0	3	0	Pitcher et al. (2005); Birds of the World (2022)	Carnivore	Secondary	Aquatic predator	Weak	Territorial	None	Weak	284.08	-40.4
Ibidorhyncha struthersii	Ibidorhynchidae	CHARADRIIFORMES	0	4	0	Birds of the World (2022)	Carnivore	Secondary	Aquatic predator	Weak	Territorial	Weak	Weak	889.864	35.52
Actophilornis africanus	Jacanidae	CHARADRIIFORMES	3	4	1	Birds of the World (2022)	Carnivore	Secondary	Aquatic predator	Weak	Territorial	Weak	Weak	193.992	-3.72
Actophilornis albinucha	Jacanidae	CHARADRIIFORMES	3	3	1	Birds of the World (2022)	Carnivore	Secondary	Aquatic predator	Weak	Territorial	Weak	Weak	132.994	-16.56
Hydrophasianus chirurgus	Jacanidae	CHARADRIIFORMES	3	4	1	Birds of the World (2022)	Omnivore	Secondary	Aquatic predator	Weak	Territorial	Weak	Weak	474.661	23.9
Irediparra gallinacea	Jacanidae	CHARADRIIFORMES	3	4	1	Haig (2003); Valcu et al. (2021); Birds of the World (2022)	Omnivore	Secondary	Aquatic predator	Weak	Territorial	None	Weak	207.459	-13.01
Jacana jacana	Jacanidae	CHARADRIIFORMES	3	4	1	Emlen et al. (1998); Brouwer & Griffith (2019); Valcu et al. (2021); Birds of the World (2022)	Omnivore	Secondary	Omnivore	Weak	Territorial	None	Weak	139.914	-10.23
Jacana spinosa	Jacanidae	CHARADRIIFORMES	3	4	1	Jenni & Collier (1972); Pitcher et al. (2005); Birds of the World (2022)	Carnivore	Secondary	Aquatic predator	Weak	Territorial	None	Weak	166.187	17.24
Metopidius indicus	Jacanidae	CHARADRIIFORMES	3	4	1	Birds of the World (2022)	Herbivore	Primary	Omnivore	Weak	Territorial	None	Weak	346.074	19.2
Microparra capensis	Jacanidae	CHARADRIIFORMES	0	4	0	Birds of the World (2022)	Carnivore	Secondary	Aquatic predator	Weak	Territorial	Weak	Weak	231.573	-10.33
Anous minutus	Laridae	CHARADRIIFORMES	0	4	0	Birds of the World (2022)	Carnivore	Secondary	Aquatic predator	None	Non-territorial	Weak	Weak	68.398	-3.19
Anous stolidus	Laridae	CHARADRIIFORMES	0	4	0	Pitcher et al. (2005); Birds of the World (2022)	Carnivore	Secondary	Aquatic predator	None	Non-territorial	Weak	Weak	94.1387	-4.29
Anous tenuirostris	Laridae	CHARADRIIFORMES	0	3	0	Birds of the World (2022)	Carnivore	Secondary	Aquatic predator	None	Non-territorial	Weak	Weak	75.5088	-4.3
Chlidonias hybrida	Laridae	CHARADRIIFORMES	1	4	0	Minias et al. (2014); Storchová & Hořák (2018); Brouwer & Griffith (2019); Valcu et al. (2021)	Carnivore	Secondary	Aquatic predator	None	Non-territorial	Strong	Strong	666.599	13.76
Chlidonias leucopterus	Laridae	CHARADRIIFORMES	0	3	0	Storchová & Hořák (2018); Birds of the World (2022)	Carnivore	Secondary	Aquatic predator	None	Non-territorial	Strong	Strong	1257.12	51.26
Chlidonias niger	Laridae	CHARADRIIFORMES	0	4	0	Pitcher et al. (2005); Shealer et al. (2014); Storchová & Hořák (2018); Brouwer & Griffith (2019); Valcu et al. (2021)	Carnivore	Secondary	Aquatic predator	None	Non-territorial	Strong	Strong	1069.64	50.61
Creagrus furcatus	Laridae	CHARADRIIFORMES	0	3	0	Birds of the World (2022)	Carnivore	Secondary	Aquatic predator	None	Non-territorial	None	Weak	141.828	0.17
Gygis alba	Laridae	CHARADRIIFORMES	0	4	0	Dorward (1963); Birds of the World (2022)	Carnivore	Secondary	Aquatic predator	None	Non-territorial	Weak	Weak	63.0578	-5.58
Gygis microrhyncha	Laridae	CHARADRIIFORMES	0	4	0	Birds of the World (2022)	Carnivore	Secondary	Aquatic predator	None	Non-territorial	Strong	Strong	40.1269	-5.63
Larosterna inca	Laridae	CHARADRIIFORMES	0	4	0	Birds of the World (2022)	Carnivore	Secondary	Aquatic predator	None	Non-territorial	Weak	Weak	208.665	-19.15
Larus argentatus	Laridae	CHARADRIIFORMES	1	4	0	Johnston & Ryder (1987); Pitcher et al. (2005); Storchová & Hořák (2018); Valcu et al. (2021); Birds of the World (2022)	Carnivore	Secondary	Aquatic predator	None	Non-territorial	Weak	Weak	1239.39	60.56
Larus armenicus	Laridae	CHARADRIIFORMES	0	3	0	Storchová & Hořák (2018); Birds of the World (2022)	Carnivore	Secondary	Aquatic predator	None	Non-territorial	Strong	Strong	902.511	38.53
Larus atlanticus	Laridae	CHARADRIIFORMES	0	4	0	Birds of the World (2022)	Carnivore	Secondary	Aquatic predator	None	Non-territorial	Weak	Weak	486.193	-41.31
Larus atricilla	Laridae	CHARADRIIFORMES	0	3	0	Birds of the World (2022)	Carnivore	Secondary	Aquatic predator	None	Non-territorial	Weak	Weak	359.957	28.53
Larus audouinii	Laridae	CHARADRIIFORMES	0	3	0	Storchová & Hořák (2018); Birds of the World (2022)	Carnivore	Secondary	Aquatic predator	None	Non-territorial	Weak	Weak	517.32	37.53
Larus belcheri	Laridae	CHARADRIIFORMES	0	3	0	Birds of the World (2022)	Carnivore	Secondary	Aquatic predator	None	Non-territorial	Weak	Weak	213.745	-17.15
Larus brunnicephalus	Laridae	CHARADRIIFORMES	0	3	0	Birds of the World (2022)	Carnivore	Secondary	Aquatic predator	None	Non-territorial	None	Weak	935.806	36.07
Larus bulleri	Laridae	CHARADRIIFORMES	0	3	0	Birds of the World (2022)	Carnivore	Secondary	Aquatic predator	None	Non-territorial	None	Weak	346.143	-42.4
Larus cachinnans	Laridae	CHARADRIIFORMES	0	3	0	Birds of the World (2022)	Carnivore	Secondary	Omnivore	None	Non-territorial	Strong	Strong	1090.44	46.47
Larus californicus	Laridae	CHARADRIIFORMES	1	3	0	Pitcher et al. (2005); Birds of the World (2022)	Omnivore	Secondary	Omnivore	None	Non-territorial	Weak	Weak	1101.67	52.58
Larus canus	Laridae	CHARADRIIFORMES	0	4	0	Bukacińska et al. (1998); Pitcher et al. (2005); Storchová & Hořák (2018); Brouwer & Griffith (2019); Valcu et al. (2021)	Carnivore	Secondary	Omnivore	None	Non-territorial	Strong	Strong	1270.04	60.59
Larus cirrocephalus	Laridae	CHARADRIIFORMES	0	3	0	Birds of the World (2022)	Carnivore	Secondary	Aquatic predator	None	Non-territorial	None	Weak	281.184	-17.4
Larus crassirostris	Laridae	CHARADRIIFORMES	0	3	0	Birds of the World (2022)	Carnivore	Secondary	Aquatic predator	None	Non-territorial	Weak	Weak	933.174	40.37
Larus delawarensis	Laridae	CHARADRIIFORMES	1	3	0	Johnston & Ryder (1987); Birds of the World (2022)	Carnivore	Secondary	Omnivore	None	Non-territorial	Weak	Weak	1045.43	50.01
Larus dominicanus	Laridae	CHARADRIIFORMES	0	3	0	Birds of the World (2022)	Carnivore	Secondary	Omnivore	None	Non-territorial	None	Weak	308.523	-37.5
Larus fuliginosus	Laridae	CHARADRIIFORMES	0	3	0	Birds of the World (2022)	Omnivore	Secondary	Omnivore	None	Non-territorial	None	Weak	156.548	-0.57
Larus fuscus	Laridae	CHARADRIIFORMES	0	3	0	Pitcher et al. (2005); Storchová & Hořák (2018); Birds of the World (2022)	Carnivore	Secondary	Aquatic predator	None	Non-territorial	Weak	Weak	1016.54	66.29
Larus genei	Laridae	CHARADRIIFORMES	0	3	0	Storchová & Hořák (2018); Birds of the World (2022)	Carnivore	Secondary	Aquatic predator	None	Non-territorial	Weak	Weak	1010.34	41.71
Larus glaucescens	Laridae	CHARADRIIFORMES	0	4	0	Vermeer (1963); Pitcher et al. (2005); Birds of the World (2022)	Carnivore	Secondary	Aquatic predator	None	Non-territorial	Strong	Strong	752.142	58.07
Larus glaucoides	Laridae	CHARADRIIFORMES	0	3	0	Storchová & Hořák (2018); Birds of the World (2022)	Carnivore	Secondary	Aquatic predator	None	Non-territorial	Strong	Strong	1218.07	70.86
Larus hartlaubii	Laridae	CHARADRIIFORMES	0	3	0	Birds of the World (2022)	Carnivore	Secondary	Aquatic predator	None	Non-territorial	None	Weak	262.443	-29.68
Larus heermanni	Laridae	CHARADRIIFORMES	0	4	0	Birds of the World (2022)	Carnivore	Secondary	Aquatic predator	None	Non-territorial	None	Weak	248.818	27.49
Larus hemprichii	Laridae	CHARADRIIFORMES	0	3	0	Birds of the World (2022)	Omnivore	Secondary	Omnivore	None	Non-territorial	None	Weak	364.072	18.3
Larus hyperboreus	Laridae	CHARADRIIFORMES	0	4	0	Storchová & Hořák (2018); Birds of the World (2022)	Carnivore	Secondary	Omnivore	None	Non-territorial	Strong	Strong	1124.91	74.66
Larus ichthyaetus	Laridae	CHARADRIIFORMES	0	3	0	Storchová & Hořák (2018); Birds of the World (2022)	Omnivore	Secondary	Omnivore	None	Non-territorial	Strong	Strong	1255.68	48.59
Larus leucophthalmus	Laridae	CHARADRIIFORMES	0	3	0	Birds of the World (2022)	Carnivore	Secondary	Aquatic predator	None	Non-territorial	None	Weak	264.045	16.89
Larus livens	Laridae	CHARADRIIFORMES	0	4	0	Birds of the World (2022)	Carnivore	Secondary	Omnivore	None	Non-territorial	Weak	Weak	487.051	28.5
Larus maculipennis	Laridae	CHARADRIIFORMES	0	3	0	Birds of the World (2022)	Carnivore	Secondary	Omnivore	None	Non-territorial	None	Weak	469.118	-40.29
Larus marinus	Laridae	CHARADRIIFORMES	1	4	0	Pitcher et al. (2005); Storchová & Hořák (2018); Birds of the World (2022)	Omnivore	Secondary	Omnivore	None	Non-territorial	Weak	Weak	742.647	60.23
Larus melanocephalus	Laridae	CHARADRIIFORMES	0	3	0	Storchová & Hořák (2018); Birds of the World (2022)	Carnivore	Secondary	Omnivore	None	Non-territorial	Weak	Weak	779.135	45.17
Larus michahellis	Laridae	CHARADRIIFORMES	0	3	0	Storchová & Hořák (2018); Birds of the World (2022)	Carnivore	Secondary	Aquatic predator	None	Non-territorial	Weak	Weak	511.792	39.06
Larus minutus	Laridae	CHARADRIIFORMES	0	4	0	Birds of the World (2022)	Carnivore	Secondary	Aquatic predator	None	Non-territorial	Weak	Weak	1268.28	57.28
Larus modestus	Laridae	CHARADRIIFORMES	0	3	0	Birds of the World (2022)	Carnivore	Secondary	Aquatic predator	None	Non-territorial	Weak	Weak	193.359	-22.95
Larus novaehollandiae	Laridae	CHARADRIIFORMES	0	3	0	Birds of the World (2022)	Carnivore	Secondary	Omnivore	None	Non-territorial	None	Weak	280.465	-29.1
Larus occidentalis	Laridae	CHARADRIIFORMES	0	4	0	Gilbert et al. (1998); Brouwer & Griffith (2019); Valcu et al. (2021)	Carnivore	Secondary	Omnivore	None	Non-territorial	Weak	Weak	233.37	35.71
Larus pacificus	Laridae	CHARADRIIFORMES	0	3	0	Birds of the World (2022)	Carnivore	Secondary	Aquatic predator	None	Non-territorial	Weak	Weak	345.019	-35.11
Larus philadelphia	Laridae	CHARADRIIFORMES	0	3	0	Birds of the World (2022)	Carnivore	Secondary	Omnivore	None	Non-territorial	Weak	Weak	1227.65	58.97
Larus pipixcan	Laridae	CHARADRIIFORMES	0	4	0	Birds of the World (2022)	Omnivore	Secondary	Omnivore	None	Non-territorial	Strong	Strong	1127.45	52.2
Larus relictus	Laridae	CHARADRIIFORMES	0	3	0	Birds of the World (2022)	Carnivore	Secondary	Aquatic predator	None	Non-territorial	Strong	Strong	1319.2	47.08
Larus ridibundus	Laridae	CHARADRIIFORMES	1	4	0	Ležalová & Piálková (2011); Storchová & Hořák (2018); Brouwer & Griffith (2019); Valcu et al. (2021)	Carnivore	Secondary	Aquatic predator	None	Non-territorial	Weak	Weak	1213.8	55.04
Larus saundersi	Laridae	CHARADRIIFORMES	0	3	0	Birds of the World (2022)	Carnivore	Secondary	Aquatic predator	None	Non-territorial	Strong	Strong	993.859	37.67
Larus schistisagus	Laridae	CHARADRIIFORMES	0	3	0	Birds of the World (2022)	Carnivore	Secondary	Omnivore	None	Non-territorial	Weak	Weak	919.644	53.48
Larus scopulinus	Laridae	CHARADRIIFORMES	0	3	0	Birds of the World (2022)	Carnivore	Secondary	Omnivore	None	Non-territorial	Weak	Weak	297.92	-40.86
Larus serranus	Laridae	CHARADRIIFORMES	0	3	0	Birds of the World (2022)	Carnivore	Secondary	Aquatic predator	None	Non-territorial	None	Weak	253.136	-20.26
Larus thayeri	Laridae	CHARADRIIFORMES	0	3	0	Birds of the World (2022)	Carnivore	Secondary	Aquatic predator	None	Non-territorial	Strong	Strong	1399.36	74.33
Leucophaeus scoresbii	Laridae	CHARADRIIFORMES	0	3	0	Birds of the World (2022)	Omnivore	Secondary	Omnivore	None	Non-territorial	Weak	Weak	203.74	-51.22
Pagophila eburnea	Laridae	CHARADRIIFORMES	1	4	0	Yannic et al. (2016); Storchová & Hořák (2018); Valcu et al. (2021)	Carnivore	Secondary	Aquatic predator	Weak	Territorial	Weak	Weak	894.515	74.49
Phaetusa simplex	Laridae	CHARADRIIFORMES	0	3	0	Birds of the World (2022)	Carnivore	Secondary	Aquatic predator	None	Non-territorial	Weak	Weak	141.149	-10.67
Procelsterna albivitta	Laridae	CHARADRIIFORMES	0	3	0	Birds of the World (2022)	Carnivore	Secondary	Aquatic predator	Weak	Territorial	Weak	Weak	204.332	-28.82
Procelsterna cerulea	Laridae	CHARADRIIFORMES	0	3	0	Birds of the World (2022)	Carnivore	Secondary	Aquatic predator	Weak	Territorial	Weak	Weak	70.7716	-0.42
Rhodostethia rosea	Laridae	CHARADRIIFORMES	0	3	0	Birds of the World (2022)	Carnivore	Secondary	Aquatic predator	None	Non-territorial	Weak	Weak	1323.23	73.42
Rissa brevirostris	Laridae	CHARADRIIFORMES	0	4	0	Birds of the World (2022)	Carnivore	Secondary	Aquatic predator	None	Non-territorial	Weak	Weak	422.043	55.95
Rissa tridactyla	Laridae	CHARADRIIFORMES	0	4	0	Fairweather & Coulson (1995); Helfenstein et al. (2004); Pitcher et al. (2005); Storchová & Hořák (2018); Brouwer & Griffith (2019); Valcu et al. (2021)	Carnivore	Secondary	Aquatic predator	None	Non-territorial	Weak	Weak	675.962	59.56
Rynchops albicollis	Laridae	CHARADRIIFORMES	0	4	0	Birds of the World (2022)	Carnivore	Secondary	Aquatic predator	None	Non-territorial	Weak	Weak	555.861	26.11
Rynchops flavirostris	Laridae	CHARADRIIFORMES	0	3	0	Birds of the World (2022)	Carnivore	Secondary	Aquatic predator	None	Non-territorial	Weak	Weak	166.726	-3.11
Rynchops niger	Laridae	CHARADRIIFORMES	0	4	0	Birds of the World (2022)	Carnivore	Secondary	Aquatic predator	None	Non-territorial	Weak	Weak	152.602	-10.31
Sterna acuticauda	Laridae	CHARADRIIFORMES	0	3	0	Birds of the World (2022)	Carnivore	Secondary	Aquatic predator	None	Non-territorial	Weak	Weak	410.698	21.61
Sterna albifrons	Laridae	CHARADRIIFORMES	0	3	0	Birds of the World (2022)	Carnivore	Secondary	Aquatic predator	None	Non-territorial	Strong	Strong	888.795	40.45
Sterna albostriata	Laridae	CHARADRIIFORMES	0	3	0	Birds of the World (2022)	Carnivore	Secondary	Aquatic predator	None	Non-territorial	Weak	Weak	375.71	-44.17
Sterna aleutica	Laridae	CHARADRIIFORMES	0	3	0	Birds of the World (2022)	Carnivore	Secondary	Aquatic predator	None	Non-territorial	Strong	Strong	800.801	55.49
Sterna anaethetus	Laridae	CHARADRIIFORMES	0	4	0	Birds of the World (2022)	Carnivore	Secondary	Aquatic predator	None	Non-territorial	Weak	Weak	155.475	-1.01
Sterna antillarum	Laridae	CHARADRIIFORMES	0	4	0	Birds of the World (2022)	Carnivore	Secondary	Aquatic predator	None	Non-territorial	Strong	Strong	403.215	29.11
Sterna aurantia	Laridae	CHARADRIIFORMES	0	3	0	Birds of the World (2022)	Carnivore	Secondary	Aquatic predator	None	Non-territorial	Weak	Weak	389.785	22.13
Sterna balaenarum	Laridae	CHARADRIIFORMES	0	3	0	Birds of the World (2022)	Carnivore	Secondary	Aquatic predator	None	Non-territorial	Weak	Weak	183.198	-27.73
Sterna bengalensis	Laridae	CHARADRIIFORMES	0	3	0	Birds of the World (2022)	Carnivore	Secondary	Aquatic predator	None	Non-territorial	Strong	Strong	152.262	4.08
Sterna bergii	Laridae	CHARADRIIFORMES	0	4	0	Birds of the World (2022)	Carnivore	Secondary	Aquatic predator	None	Non-territorial	Strong	Strong	83.0934	-10.25
Sterna bernsteini	Laridae	CHARADRIIFORMES	0	3	0	Birds of the World (2022)	Carnivore	Secondary	Aquatic predator	None	Non-territorial	Strong	Strong	702.478	31.3
Sterna caspia	Laridae	CHARADRIIFORMES	1	4	0	Birds of the World (2022)	Carnivore	Secondary	Aquatic predator	None	Non-territorial	Strong	Strong	682.038	7.58
Sterna dougallii	Laridae	CHARADRIIFORMES	1	3	0	Storchová & Hořák (2018); Birds of the World (2022)	Carnivore	Secondary	Aquatic predator	None	Non-territorial	Strong	Strong	146.02	4.43
Sterna elegans	Laridae	CHARADRIIFORMES	0	3	0	Birds of the World (2022)	Carnivore	Secondary	Aquatic predator	None	Non-territorial	Strong	Strong	328.03	31.85
Sterna forsteri	Laridae	CHARADRIIFORMES	0	3	0	Pitcher et al. (2005); Birds of the World (2022)	Carnivore	Secondary	Aquatic predator	None	Non-territorial	Strong	Strong	1005.13	46.22
Sterna fuscata	Laridae	CHARADRIIFORMES	1	3	0	Birds of the World (2022)	Carnivore	Secondary	Aquatic predator	None	Non-territorial	Weak	Weak	104.217	6.81
Sterna hirundinacea	Laridae	CHARADRIIFORMES	0	3	0	Birds of the World (2022)	Carnivore	Secondary	Aquatic predator	None	Non-territorial	Strong	Strong	269.542	-41.04
Sterna hirundo	Laridae	CHARADRIIFORMES	0	4	0	González et al. (1999); Gonzalez et al. (2001); Griggio et al. (2004); Pitcher et al. (2005); Storchová & Hořák (2018); Brouwer & Griffith (2019); Valcu et al. (2021)	Carnivore	Secondary	Aquatic predator	None	Non-territorial	Strong	Strong	1166.03	50.38
Sterna lorata	Laridae	CHARADRIIFORMES	0	3	0	Birds of the World (2022)	Carnivore	Secondary	Aquatic predator	None	Non-territorial	Weak	Weak	232.868	-17.29
Sterna lunata	Laridae	CHARADRIIFORMES	0	3	0	Birds of the World (2022)	Carnivore	Secondary	Aquatic predator	None	Non-territorial	Weak	Weak	149.099	0.69
Sterna maxima	Laridae	CHARADRIIFORMES	0	3	0	Birds of the World (2022)	Carnivore	Secondary	Aquatic predator	None	Non-territorial	Strong	Strong	244.235	13.04
Sterna nereis	Laridae	CHARADRIIFORMES	0	3	0	Birds of the World (2022)	Carnivore	Secondary	Aquatic predator	None	Non-territorial	Weak	Weak	283.762	-30.98
Sterna nilotica	Laridae	CHARADRIIFORMES	0	4	0	Birds of the World (2022)	Carnivore	Secondary	Omnivore	None	Non-territorial	Strong	Strong	756.445	10.96
Sterna paradisaea	Laridae	CHARADRIIFORMES	1	3	0	Pitcher et al. (2005); Storchová & Hořák (2018); Birds of the World (2022)	Carnivore	Secondary	Aquatic predator	None	Non-territorial	Strong	Strong	1226.68	67.21
Sterna repressa	Laridae	CHARADRIIFORMES	0	3	0	Birds of the World (2022)	Carnivore	Secondary	Aquatic predator	None	Non-territorial	Weak	Weak	375.425	18.35
Sterna sandvicensis	Laridae	CHARADRIIFORMES	1	4	0	Birds of the World (2022)	Carnivore	Secondary	Aquatic predator	None	Non-territorial	Strong	Strong	255.739	3.05
Sterna saundersi	Laridae	CHARADRIIFORMES	0	3	0	Birds of the World (2022)	Carnivore	Secondary	Aquatic predator	None	Non-territorial	Weak	Weak	166.187	11.03
Sterna striata	Laridae	CHARADRIIFORMES	0	3	0	Birds of the World (2022)	Carnivore	Secondary	Aquatic predator	None	Non-territorial	Weak	Weak	292.73	-40.54
Sterna sumatrana	Laridae	CHARADRIIFORMES	0	4	0	Birds of the World (2022)	Carnivore	Secondary	Aquatic predator	None	Non-territorial	Weak	Weak	88.8283	-2.63
Sterna superciliaris	Laridae	CHARADRIIFORMES	0	3	0	Birds of the World (2022)	Carnivore	Secondary	Aquatic predator	None	Non-territorial	None	Weak	120.703	-9.36
Sterna trudeaui	Laridae	CHARADRIIFORMES	0	3	0	Birds of the World (2022)	Carnivore	Secondary	Aquatic predator	None	Non-territorial	Weak	Weak	424.187	-34.16
Sterna virgata	Laridae	CHARADRIIFORMES	0	3	0	Birds of the World (2022)	Carnivore	Secondary	Aquatic predator	None	Non-territorial	Weak	Weak	180.149	-49.08
Sterna vittata	Laridae	CHARADRIIFORMES	0	3	0	Birds of the World (2022)	Carnivore	Secondary	Aquatic predator	None	Non-territorial	Strong	Strong	186.762	-53.86
Xema sabini	Laridae	CHARADRIIFORMES	0	3	0	Stenhouse & Robertson (2005); Storchová & Hořák (2018); Birds of the World (2022)	Carnivore	Secondary	Aquatic predator	None	Non-territorial	Weak	Weak	1400.1	72.31
Pedionomus torquatus	Pedionomidae	CHARADRIIFORMES	3	4	1	Birds of the World (2022)	Omnivore	Secondary	Omnivore	None	Non-territorial	None	Weak	579.781	-29.41
Cladorhynchus leucocephalus	Recurvirostridae	CHARADRIIFORMES	0	3	0	Birds of the World (2022)	Carnivore	Secondary	Aquatic predator	Weak	Territorial	None	Weak	568.768	-28.99
Himantopus himantopus	Recurvirostridae	CHARADRIIFORMES	0	4	0	Storchová & Hořák (2018); Birds of the World (2022)	Carnivore	Secondary	Aquatic predator	Weak	Territorial	Weak	Weak	507.421	21.1
Himantopus leucocephalus	Recurvirostridae	CHARADRIIFORMES	0	4	0	Birds of the World (2022)	Carnivore	Secondary	Aquatic predator	Weak	Territorial	Weak	Weak	NA	NA
Himantopus mexicanus	Recurvirostridae	CHARADRIIFORMES	0	4	0	Birds of the World (2022)	Carnivore	Secondary	Aquatic predator	Weak	Territorial	Weak	Weak	350.544	-6.09
Himantopus novaezelandiae	Recurvirostridae	CHARADRIIFORMES	0	3	0	Birds of the World (2022)	Carnivore	Secondary	Aquatic predator	Weak	Territorial	Weak	Weak	430.029	-44.18
Recurvirostra americana	Recurvirostridae	CHARADRIIFORMES	0	4	0	Birds of the World (2022)	Carnivore	Secondary	Aquatic predator	None	Non-territorial	Weak	Weak	878.896	42.31
Recurvirostra andina	Recurvirostridae	CHARADRIIFORMES	0	3	0	Birds of the World (2022)	Carnivore	Secondary	Aquatic predator	None	Non-territorial	Weak	Weak	245.226	-20.06
Recurvirostra avosetta	Recurvirostridae	CHARADRIIFORMES	0	4	0	Storchová & Hořák (2018); Birds of the World (2022)	Carnivore	Secondary	Aquatic predator	None	Non-territorial	Weak	Weak	802.376	25.97
Recurvirostra novaehollandiae	Recurvirostridae	CHARADRIIFORMES	0	3	0	Birds of the World (2022)	Carnivore	Secondary	Aquatic predator	None	Non-territorial	Weak	Weak	506.994	-32.45
Rostratula australis	Rostratulidae	CHARADRIIFORMES	3	3	1	Birds of the World (2022)	Omnivore	Secondary	Aquatic predator	Weak	Territorial	Weak	Weak	465.979	-31.35
Rostratula benghalensis	Rostratulidae	CHARADRIIFORMES	3	3	1	Zimmerman et al. (1996); Pitcher et al. (2005); Birds of the World (2022)	Omnivore	Secondary	Aquatic predator	Weak	Territorial	Weak	Weak	308.833	6.53
Rostratula semicollaris	Rostratulidae	CHARADRIIFORMES	0	3	0	Birds of the World (2022)	Omnivore	Secondary	Aquatic predator	None	Non-territorial	Weak	Weak	465.965	-32.39
Actitis hypoleucos	Scolopacidae	CHARADRIIFORMES	1	4	0	Blomqvist et al. (2002); Mee et al. (2004); Shultz & Dunbar (2010); Storchová & Hořák (2018); Brouwer & Griffith (2019); Valcu et al. (2021)	Carnivore	Secondary	Aquatic predator	Weak	Territorial	Strong	Strong	1221.3	55.26
Actitis macularius	Scolopacidae	CHARADRIIFORMES	3	4	1	Oring et al. (1983); Oring et al. (1992); Valcu et al. (2021)	Carnivore	Secondary	Aquatic predator	Weak	Territorial	Strong	Strong	1060.94	52.38
Aphriza virgata	Scolopacidae	CHARADRIIFORMES	0	3	0	Pitelka et al. (1974); Sibley (2000); Birds of the World (2022)	Carnivore	Secondary	Aquatic predator	Weak	Territorial	Strong	Strong	1159.97	63.62
Arenaria interpres	Scolopacidae	CHARADRIIFORMES	0	4	0	Sibley (2000); Pitcher et al. (2005); Storchová & Hořák (2018); Birds of the World (2022)	Carnivore	Secondary	Aquatic predator	None	Non-territorial	Strong	Strong	1158.64	72.47
Arenaria melanocephala	Scolopacidae	CHARADRIIFORMES	0	4	0	Handel & Gill (2000); Sibley (2000); Birds of the World (2022)	Carnivore	Secondary	Aquatic predator	None	Non-territorial	Strong	Strong	907.466	62.9
Bartramia longicauda	Scolopacidae	CHARADRIIFORMES	1	4	1	Casey et al. (2011); Brouwer & Griffith (2019); Valcu et al. (2021)	Carnivore	Secondary	Invertivore	Weak	Territorial	Strong	Strong	1057.71	49.36
Calidris acuminata	Scolopacidae	CHARADRIIFORMES	3	4	0	Sibley (2000); Pitcher et al. (2005); Birds of the World (2022)	Carnivore	Secondary	Aquatic predator	None	Non-territorial	Strong	Strong	1571.83	70.74
Calidris alba	Scolopacidae	CHARADRIIFORMES	2	4	1	Sibley (2000); Pitcher et al. (2005); Reneerkens et al. (2014); Storchová & Hořák (2018); Brouwer & Griffith (2019); Valcu et al. (2021); Birds of the World (2022)	Carnivore	Secondary	Aquatic predator	None	Non-territorial	Strong	Strong	1280.83	75.56
Calidris alpina	Scolopacidae	CHARADRIIFORMES	1	4	0	Pitelka et al. (1974); Rowley (1983); Cézilly et al. (2000); Pitcher et al. (2005); Storchová & Hořák (2018); Birds of the World (2022)	Carnivore	Secondary	Aquatic predator	Weak	Territorial	Strong	Strong	1238.36	68.24
Calidris bairdii	Scolopacidae	CHARADRIIFORMES	0	3	0	Pitelka et al. (1974); Sibley (2000); Pitcher et al. (2005); Birds of the World (2022)	Carnivore	Secondary	Aquatic predator	Weak	Territorial	Strong	Strong	1338.77	70.82
Calidris canutus	Scolopacidae	CHARADRIIFORMES	0	4	0	Pitelka et al. (1974); Sibley (2000); Pitcher et al. (2005); Storchová & Hořák (2018); Birds of the World (2022)	Carnivore	Secondary	Aquatic predator	Weak	Territorial	Strong	Strong	1179.11	75.23
Calidris ferruginea	Scolopacidae	CHARADRIIFORMES	0	2	0	Sibley (2000); Birds of the World (2022)	Carnivore	Secondary	Aquatic predator	None	Non-territorial	Strong	Strong	1463.79	72.28
Calidris fuscicollis	Scolopacidae	CHARADRIIFORMES	3	4	0	Sibley (2000); Pitcher et al. (2005); Birds of the World (2022)	Carnivore	Secondary	Aquatic predator	Weak	Territorial	Strong	Strong	1422.81	70.14
Calidris himantopus	Scolopacidae	CHARADRIIFORMES	0	4	0	Pitelka et al. (1974); Rowley (1983); Cézilly et al. (2000); Sibley (2000); Pitcher et al. (2005); Birds of the World (2022)	Carnivore	Secondary	Aquatic predator	Weak	Territorial	Strong	Strong	1442.64	67.4
Calidris maritima	Scolopacidae	CHARADRIIFORMES	0	4	0	Pitelka et al. (1974); Pierce & Lifjeld (1998); Sibley (2000); Pitcher et al. (2005); Storchová & Hořák (2018); Brouwer & Griffith (2019); Valcu et al. (2021)	Carnivore	Secondary	Aquatic predator	Weak	Territorial	Strong	Strong	1067.42	70.81
Calidris mauri	Scolopacidae	CHARADRIIFORMES	1	4	0	Cézilly et al. (2000); Sibley (2000); Blomqvist et al. (2002); Pitcher et al. (2005); Brouwer & Griffith (2019); Valcu et al. (2021)	Carnivore	Secondary	Aquatic predator	Weak	Territorial	Strong	Strong	1057.44	64.59
Calidris melanotos	Scolopacidae	CHARADRIIFORMES	3	4	0	NA	Carnivore	Secondary	Aquatic predator	Weak	Territorial	Strong	Strong	1456.9	69.87
Calidris minuta	Scolopacidae	CHARADRIIFORMES	2	4	1	Pitelka et al. (1974); Sibley (2000); Pitcher et al. (2005); Storchová & Hořák (2018); Birds of the World (2022)	Carnivore	Secondary	Aquatic predator	None	Non-territorial	Strong	Strong	1384.54	71.29
Calidris minutilla	Scolopacidae	CHARADRIIFORMES	0	4	0	Pitelka et al. (1974); Sibley (2000); Pitcher et al. (2005); Birds of the World (2022)	Carnivore	Secondary	Aquatic predator	Weak	Territorial	Strong	Strong	1263.99	62.1
Calidris ptilocnemis	Scolopacidae	CHARADRIIFORMES	0	3	0	Pitelka et al. (1974); Sibley (2000); Pitcher et al. (2005); Birds of the World (2022)	Carnivore	Secondary	Aquatic predator	Weak	Territorial	Strong	Strong	976.216	61.58
Calidris pusilla	Scolopacidae	CHARADRIIFORMES	0	4	0	Cézilly et al. (2000); Sibley (2000); Pitcher et al. (2005); Birds of the World (2022)	Carnivore	Secondary	Aquatic predator	Weak	Territorial	Strong	Strong	1385.6	65.26
Calidris ruficollis	Scolopacidae	CHARADRIIFORMES	0	4	0	Pitelka et al. (1974); Sibley (2000); Pitcher et al. (2005); Birds of the World (2022)	Carnivore	Secondary	Aquatic predator	Weak	Territorial	Strong	Strong	1397	68.66
Calidris subminuta	Scolopacidae	CHARADRIIFORMES	0	3	0	Pitelka et al. (1974); Birds of the World (2022)	Carnivore	Secondary	Aquatic predator	Weak	Territorial	Strong	Strong	1372.96	59.65
Calidris temminckii	Scolopacidae	CHARADRIIFORMES	3	4	1	Pitcher et al. (2005); Storchová & Hořák (2018); Birds of the World (2022)	Carnivore	Secondary	Aquatic predator	None	Non-territorial	Strong	Strong	1225.19	69.29
Calidris tenuirostris	Scolopacidae	CHARADRIIFORMES	0	4	0	Birds of the World (2022)	Carnivore	Secondary	Aquatic predator	None	Non-territorial	Strong	Strong	1466.43	64.67
Catoptrophorus semipalmatus	Scolopacidae	CHARADRIIFORMES	0	4	0	Birds of the World (2022)	Carnivore	Secondary	Aquatic predator	Weak	Territorial	Strong	Strong	855.196	42.76
Coenocorypha aucklandica	Scolopacidae	CHARADRIIFORMES	2	3	0	Miskelly (1990); Miskelly (1999)	Carnivore	Secondary	Invertivore	Weak	Territorial	None	Weak	125.432	-50.99
Coenocorypha pusilla	Scolopacidae	CHARADRIIFORMES	0	4	0	Birds of the World (2022)	Carnivore	Secondary	Invertivore	Weak	Territorial	None	Weak	194.469	-44.3
Eurynorhynchus pygmeus	Scolopacidae	CHARADRIIFORMES	0	4	0	Birds of the World (2022)	Carnivore	Secondary	Aquatic predator	None	Non-territorial	Strong	Strong	1064.86	63.52
Gallinago andina	Scolopacidae	CHARADRIIFORMES	0	2	0	Inferred	Carnivore	Secondary	Aquatic predator	Weak	Territorial	None	Weak	179.871	-17.52
Gallinago gallinago	Scolopacidae	CHARADRIIFORMES	2	4	0	Storchová & Hořák (2018); Birds of the World (2022)	Carnivore	Secondary	Aquatic predator	Weak	Territorial	Strong	Strong	1211.06	57.79
Gallinago hardwickii	Scolopacidae	CHARADRIIFORMES	4	4	0	NA	Carnivore	Secondary	Aquatic predator	Weak	Territorial	Strong	Strong	874.653	40.2
Gallinago imperialis	Scolopacidae	CHARADRIIFORMES	0	2	0	Inferred	Carnivore	Secondary	Aquatic predator	Weak	Territorial	None	Weak	66.8274	-6.51
Gallinago jamesoni	Scolopacidae	CHARADRIIFORMES	0	2	0	Inferred	Carnivore	Secondary	Aquatic predator	Weak	Territorial	None	Weak	75.1338	-5.15
Gallinago macrodactyla	Scolopacidae	CHARADRIIFORMES	0	2	0	Inferred	Omnivore	Secondary	Aquatic predator	Weak	Territorial	None	Weak	232.767	-19.38
Gallinago media	Scolopacidae	CHARADRIIFORMES	4	4	0	Höglund (1989); Bleiweiss (1997); Storchová & Hořák (2018); Birds of the World (2022)	Carnivore	Secondary	Aquatic predator	Weak	Territorial	Strong	Strong	1129.48	58.58
Gallinago megala	Scolopacidae	CHARADRIIFORMES	0	4	0	Birds of the World (2022)	Carnivore	Secondary	Aquatic predator	Weak	Territorial	Strong	Strong	1343.83	53.6
Gallinago nemoricola	Scolopacidae	CHARADRIIFORMES	0	2	0	Inferred	Carnivore	Secondary	Aquatic predator	Weak	Territorial	Strong	Strong	637.112	28.9
Gallinago nigripennis	Scolopacidae	CHARADRIIFORMES	0	3	0	Birds of the World (2022)	Carnivore	Secondary	Aquatic predator	Weak	Territorial	Weak	Weak	249.002	-14.69
Gallinago nobilis	Scolopacidae	CHARADRIIFORMES	0	2	0	Inferred	Carnivore	Secondary	Aquatic predator	Weak	Territorial	None	Weak	40.7702	2.25
Gallinago paraguaiae	Scolopacidae	CHARADRIIFORMES	1	3	0	Inferred	Carnivore	Secondary	Aquatic predator	Weak	Territorial	Weak	Weak	187.999	-15.93
Gallinago solitaria	Scolopacidae	CHARADRIIFORMES	0	2	0	Inferred	Carnivore	Secondary	Aquatic predator	Weak	Territorial	Strong	Strong	1299.61	48.47
Gallinago stenura	Scolopacidae	CHARADRIIFORMES	4	2	0	Bleiweiss (1997); Storchová & Hořák (2018); Birds of the World (2022)	Carnivore	Secondary	Aquatic predator	Weak	Territorial	Strong	Strong	1574.15	62.22
Gallinago stricklandii	Scolopacidae	CHARADRIIFORMES	0	2	0	Inferred	Carnivore	Secondary	Aquatic predator	Weak	Territorial	None	Weak	304.986	-48.31
Gallinago undulata	Scolopacidae	CHARADRIIFORMES	0	2	0	Inferred	Carnivore	Secondary	Aquatic predator	Weak	Territorial	None	Weak	166.373	-10.77
Heteroscelus brevipes	Scolopacidae	CHARADRIIFORMES	1	3	0	Inferred	Carnivore	Secondary	Aquatic predator	Weak	Territorial	Strong	Strong	1572.74	62.43
Heteroscelus incanus	Scolopacidae	CHARADRIIFORMES	1	4	0	Birds of the World (2022)	Carnivore	Secondary	Aquatic predator	Weak	Territorial	Strong	Strong	1146.09	64.05
Limicola falcinellus	Scolopacidae	CHARADRIIFORMES	0	4	0	Pitelka et al. (1974); Birds of the World (2022)	Carnivore	Secondary	Aquatic predator	Weak	Territorial	Strong	Strong	1125.67	68.14
Limnodromus griseus	Scolopacidae	CHARADRIIFORMES	0	4	0	Sibley (2000); Pitcher et al. (2005); Birds of the World (2022)	Carnivore	Secondary	Aquatic predator	None	Non-territorial	Strong	Strong	1206.7	55.38
Limnodromus scolopaceus	Scolopacidae	CHARADRIIFORMES	0	3	0	Sibley (2000); Pitcher et al. (2005); Birds of the World (2022)	Carnivore	Secondary	Aquatic predator	None	Non-territorial	Strong	Strong	1334.76	68.11
Limnodromus semipalmatus	Scolopacidae	CHARADRIIFORMES	0	3	0	Birds of the World (2022)	Carnivore	Secondary	Aquatic predator	None	Non-territorial	Strong	Strong	1341.63	52.31
Limosa fedoa	Scolopacidae	CHARADRIIFORMES	0	4	0	Sibley (2000); Pitcher et al. (2005); Birds of the World (2022)	Carnivore	Secondary	Aquatic predator	None	Non-territorial	Strong	Strong	1098.42	49.74
Limosa haemastica	Scolopacidae	CHARADRIIFORMES	0	3	0	Sibley (2000); Pitcher et al. (2005); Birds of the World (2022)	Carnivore	Secondary	Aquatic predator	None	Non-territorial	Strong	Strong	1233.25	63.33
Limosa lapponica	Scolopacidae	CHARADRIIFORMES	0	3	0	Sibley (2000); Pitcher et al. (2005); Storchová & Hořák (2018); Birds of the World (2022)	Carnivore	Secondary	Aquatic predator	None	Non-territorial	Strong	Strong	1362.52	69.14
Limosa limosa	Scolopacidae	CHARADRIIFORMES	0	3	0	Sibley (2000); Pitcher et al. (2005); Storchová & Hořák (2018); Birds of the World (2022)	Carnivore	Secondary	Aquatic predator	None	Non-territorial	Strong	Strong	1136.1	55.43
Lymnocryptes minimus	Scolopacidae	CHARADRIIFORMES	0	3	0	Shultz & Dunbar (2010); Storchová & Hořák (2018); Birds of the World (2022)	Carnivore	Secondary	Aquatic predator	None	Non-territorial	Strong	Strong	1351.01	63.46
Numenius americanus	Scolopacidae	CHARADRIIFORMES	0	4	0	Sibley (2000); Birds of the World (2022)	Carnivore	Secondary	Omnivore	None	Non-territorial	Strong	Strong	907.809	44.16
Numenius arquata	Scolopacidae	CHARADRIIFORMES	1	4	0	Shultz & Dunbar (2010); Storchová & Hořák (2018); Birds of the World (2022)	Carnivore	Secondary	Aquatic predator	None	Non-territorial	Strong	Strong	1118.54	56.48
Numenius borealis	Scolopacidae	CHARADRIIFORMES	0	3	0	Birds of the World (2022)	Carnivore	Secondary	Invertivore	None	Non-territorial	Strong	Strong	NA	NA
Numenius madagascariensis	Scolopacidae	CHARADRIIFORMES	0	3	0	Inferred	Carnivore	Secondary	Aquatic predator	None	Non-territorial	Strong	Strong	1588.74	56.7
Numenius minutus	Scolopacidae	CHARADRIIFORMES	0	3	0	Inferred	Carnivore	Secondary	Aquatic predator	None	Non-territorial	Strong	Strong	1788.86	67.89
Numenius phaeopus	Scolopacidae	CHARADRIIFORMES	0	4	0	Pitcher et al. (2005); Storchová & Hořák (2018); Birds of the World (2022)	Carnivore	Secondary	Omnivore	None	Non-territorial	Strong	Strong	1119.54	63.88
Numenius tahitiensis	Scolopacidae	CHARADRIIFORMES	0	4	0	Sibley (2000); Birds of the World (2022)	Omnivore	Secondary	Omnivore	None	Non-territorial	Strong	Strong	1091.62	63.57
Numenius tenuirostris	Scolopacidae	CHARADRIIFORMES	0	3	0	Inferred	Carnivore	Secondary	Aquatic predator	None	Non-territorial	Strong	Strong	1263.02	57.08
Phalaropus fulicarius	Scolopacidae	CHARADRIIFORMES	2	4	1	Dale et al. (1999); Pitcher et al. (2005); Storchová & Hořák (2018); Brouwer & Griffith (2019); Valcu et al. (2021); Birds of the World (2022)	Carnivore	Secondary	Aquatic predator	None	Non-territorial	Strong	Strong	1255.72	69.97
Phalaropus lobatus	Scolopacidae	CHARADRIIFORMES	2	4	1	Hildén & Vuolanto (1972); Schamel et al. (2004); Pitcher et al. (2005); Storchová & Hořák (2018); Brouwer & Griffith (2019); Valcu et al. (2021); Birds of the World (2022)	Carnivore	Secondary	Aquatic predator	None	Non-territorial	Strong	Strong	1274.54	65.91
Philomachus pugnax	Scolopacidae	CHARADRIIFORMES	4	4	0	Höglund (1989); Sibley (2000); Lank (2002); Pitcher et al. (2005); Thuman & Griffith (2005); Brouwer & Griffith (2019); Birds of the World (2022)	Carnivore	Secondary	Aquatic predator	None	Non-territorial	Strong	Strong	1144.01	64.07
Prosobonia cancellata	Scolopacidae	CHARADRIIFORMES	0	4	0	Birds of the World (2022)	Carnivore	Secondary	Aquatic predator	Weak	Territorial	None	Weak	77.0388	-17.76
Scolopax bukidnonensis	Scolopacidae	CHARADRIIFORMES	3	2	0	Inferred	Carnivore	Secondary	Invertivore	None	Non-territorial	None	Weak	112.155	14.02
Scolopax celebensis	Scolopacidae	CHARADRIIFORMES	3	2	0	Inferred	Carnivore	Secondary	Aquatic predator	None	Non-territorial	None	Weak	28.4173	-1.73
Scolopax minor	Scolopacidae	CHARADRIIFORMES	4	4	0	Pitcher et al. (2005); Birds of the World (2022)	Carnivore	Secondary	Invertivore	None	Non-territorial	Strong	Strong	912.355	41.69
Scolopax mira	Scolopacidae	CHARADRIIFORMES	3	2	0	Inferred	Carnivore	Secondary	Invertivore	None	Non-territorial	None	Weak	412.68	27.27
Scolopax rochussenii	Scolopacidae	CHARADRIIFORMES	3	2	0	Inferred	Carnivore	Secondary	Invertivore	None	Non-territorial	None	Weak	29.9582	-0.81
Scolopax rosenbergii	Scolopacidae	CHARADRIIFORMES	3	2	0	Inferred	Carnivore	Secondary	Invertivore	None	Non-territorial	None	Weak	38.3873	-5.12
Scolopax rusticola	Scolopacidae	CHARADRIIFORMES	3	4	0	Shultz & Dunbar (2010); Storchová & Hořák (2018); Birds of the World (2022)	Carnivore	Secondary	Omnivore	None	Non-territorial	Strong	Strong	1158.76	55.2
Scolopax saturata	Scolopacidae	CHARADRIIFORMES	3	2	0	Inferred	Carnivore	Secondary	Invertivore	None	Non-territorial	None	Weak	33.3608	1.17
Steganopus tricolor	Scolopacidae	CHARADRIIFORMES	2	4	1	Colwell & Oring (1988); Delehanty et al. (1998); Brouwer & Griffith (2019); Valcu et al. (2021)	Carnivore	Secondary	Aquatic predator	None	Non-territorial	Strong	Strong	982.294	48.72
Tringa erythropus	Scolopacidae	CHARADRIIFORMES	1	4	1	Storchová & Hořák (2018); Birds of the World (2022)	Carnivore	Secondary	Aquatic predator	None	Non-territorial	Strong	Strong	1200.54	68.35
Tringa flavipes	Scolopacidae	CHARADRIIFORMES	0	4	0	Pitcher et al. (2005); Birds of the World (2022)	Carnivore	Secondary	Aquatic predator	None	Non-territorial	Strong	Strong	1253.27	60.91
Tringa glareola	Scolopacidae	CHARADRIIFORMES	0	4	0	Pitcher et al. (2005); Storchová & Hořák (2018); Birds of the World (2022)	Carnivore	Secondary	Aquatic predator	None	Non-territorial	Strong	Strong	1336.01	60.1
Tringa guttifer	Scolopacidae	CHARADRIIFORMES	0	4	0	Birds of the World (2022)	Carnivore	Secondary	Aquatic predator	None	Non-territorial	Strong	Strong	1350.97	54.06
Tringa melanoleuca	Scolopacidae	CHARADRIIFORMES	0	3	0	Pitcher et al. (2005); Birds of the World (2022)	Carnivore	Secondary	Aquatic predator	None	Non-territorial	Strong	Strong	1088.04	55.28
Tringa nebularia	Scolopacidae	CHARADRIIFORMES	1	4	0	Storchová & Hořák (2018); Birds of the World (2022)	Carnivore	Secondary	Aquatic predator	None	Non-territorial	Strong	Strong	1352.72	60.3
Tringa ochropus	Scolopacidae	CHARADRIIFORMES	0	4	0	Storchová & Hořák (2018); Birds of the World (2022)	Carnivore	Secondary	Aquatic predator	None	Non-territorial	Strong	Strong	1305.42	57.64
Tringa solitaria	Scolopacidae	CHARADRIIFORMES	0	4	0	Pitcher et al. (2005); Birds of the World (2022)	Carnivore	Secondary	Aquatic predator	None	Non-territorial	Strong	Strong	1202.11	57.78
Tringa stagnatilis	Scolopacidae	CHARADRIIFORMES	0	3	0	Storchová & Hořák (2018); Birds of the World (2022)	Carnivore	Secondary	Aquatic predator	None	Non-territorial	Strong	Strong	1272.16	53.2
Tringa totanus	Scolopacidae	CHARADRIIFORMES	0	4	0	Hale & Ashcroft (1982); Storchová & Hořák (2018); Birds of the World (2022)	Carnivore	Secondary	Aquatic predator	None	Non-territorial	Strong	Strong	1012.36	46.76
Tryngites subruficollis	Scolopacidae	CHARADRIIFORMES	4	4	0	Höglund (1989); Bleiweiss (1997); Lanctot et al. (1997); Sibley (2000); Pitcher et al. (2005); Brouwer & Griffith (2019); Birds of the World (2022)	Carnivore	Secondary	Omnivore	None	Non-territorial	Strong	Strong	1180.37	71.18
Xenus cinereus	Scolopacidae	CHARADRIIFORMES	0	4	0	Storchová & Hořák (2018); Birds of the World (2022)	Carnivore	Secondary	Aquatic predator	Weak	Territorial	Strong	Strong	1407.11	60.77
Catharacta antarctica	Stercorariidae	CHARADRIIFORMES	2	3	0	Millar (1994); Brouwer & Griffith (2019); Valcu et al. (2021); Birds of the World (2022)	Carnivore	Secondary	Aquatic predator	None	Non-territorial	Strong	Strong	265.357	-51.31
Catharacta chilensis	Stercorariidae	CHARADRIIFORMES	0	3	0	Birds of the World (2022)	Carnivore	Secondary	Aquatic predator	None	Non-territorial	Strong	Strong	304.23	-49.03
Catharacta lonnbergi	Stercorariidae	CHARADRIIFORMES	2	4	0	Millar (1994); Brouwer & Griffith (2019); Valcu et al. (2021); Birds of the World (2022)	Carnivore	Secondary	Aquatic predator	None	Non-territorial	Strong	Strong	NA	NA
Catharacta maccormicki	Stercorariidae	CHARADRIIFORMES	1	4	0	Millar et al. (1997); Brouwer & Griffith (2019); Valcu et al. (2021)	Carnivore	Secondary	Aquatic predator	None	Non-territorial	Strong	Strong	562.717	-69.84
Catharacta skua	Stercorariidae	CHARADRIIFORMES	0	3	0	Storchová & Hořák (2018); Birds of the World (2022)	Carnivore	Secondary	Aquatic predator	None	Non-territorial	Strong	Strong	397.582	65.93
Stercorarius longicaudus	Stercorariidae	CHARADRIIFORMES	0	4	0	Pitcher et al. (2005); Storchová & Hořák (2018); Birds of the World (2022)	Carnivore	Secondary	Aquatic predator	None	Non-territorial	Strong	Strong	1235.13	69.42
Stercorarius parasiticus	Stercorariidae	CHARADRIIFORMES	0	3	0	Pitcher et al. (2005); Storchová & Hořák (2018); Birds of the World (2022)	Carnivore	Secondary	Aquatic predator	None	Non-territorial	Strong	Strong	1216.35	68.31
Stercorarius pomarinus	Stercorariidae	CHARADRIIFORMES	0	4	0	Pitcher et al. (2005); Storchová & Hořák (2018); Birds of the World (2022)	Carnivore	Secondary	Aquatic predator	None	Non-territorial	Strong	Strong	1247.33	70.32
Attagis gayi	Thinocoridae	CHARADRIIFORMES	0	4	0	Fjeldså & Krabbe (1990); Pitcher et al. (2005); Birds of the World (2022)	Herbivore	Primary	Herbivore terrestrial	None	Non-territorial	None	Weak	326.028	-26.14
Attagis malouinus	Thinocoridae	CHARADRIIFORMES	0	3	0	Fjeldså & Krabbe (1990); Birds of the World (2022)	Herbivore	Primary	Herbivore terrestrial	None	Non-territorial	None	Weak	440.463	-47.42
Thinocorus orbignyianus	Thinocoridae	CHARADRIIFORMES	0	3	0	Fjeldså & Krabbe (1990); Birds of the World (2022)	Herbivore	Primary	Herbivore terrestrial	Weak	Territorial	None	Weak	307.933	-29.6
Thinocorus rumicivorus	Thinocoridae	CHARADRIIFORMES	0	4	0	Fjeldså & Krabbe (1990); Birds of the World (2022)	Herbivore	Primary	Herbivore terrestrial	Weak	Territorial	None	Weak	348.544	-35.8
Ortyxelos meiffrenii	Turnicidae	CHARADRIIFORMES	0	2	0	Birds of the World (2022)	Omnivore	Secondary	Omnivore	Weak	Territorial	Weak	Weak	288.829	11.96
Turnix castanotus	Turnicidae	CHARADRIIFORMES	3	4	1	Madge & McGowan (2002); Webster et al. (2021)	Omnivore	Secondary	Omnivore	Weak	Territorial	None	Weak	248.636	-14.54
Turnix everetti	Turnicidae	CHARADRIIFORMES	3	2	1	Madge & McGowan (2002); Birds of the World (2022)	Omnivore	Secondary	Omnivore	Weak	Territorial	None	Weak	76.9351	-9.61
Turnix hottentottus	Turnicidae	CHARADRIIFORMES	3	3	1	Madge & McGowan (2002); Birds of the World (2022)	Omnivore	Secondary	Omnivore	Weak	Territorial	None	Weak	150.889	-9.58
Turnix maculosus	Turnicidae	CHARADRIIFORMES	3	4	1	Madge & McGowan (2002); Birds of the World (2022)	Omnivore	Secondary	Omnivore	Weak	Territorial	None	Weak	202.018	-14.22
Turnix melanogaster	Turnicidae	CHARADRIIFORMES	3	4	1	Madge & McGowan (2002); Birds of the World (2022)	Carnivore	Secondary	Invertivore	Weak	Territorial	None	Weak	387.591	-26.85
Turnix nigricollis	Turnicidae	CHARADRIIFORMES	3	2	1	Madge & McGowan (2002); Birds of the World (2022)	Omnivore	Secondary	Omnivore	Weak	Territorial	None	Weak	203.94	-19.39
Turnix ocellatus	Turnicidae	CHARADRIIFORMES	3	4	1	Madge & McGowan (2002); Birds of the World (2022)	Omnivore	Secondary	Omnivore	Weak	Territorial	None	Weak	130.145	15.92
Turnix olivii	Turnicidae	CHARADRIIFORMES	3	3	1	Madge & McGowan (2002); Birds of the World (2022)	Omnivore	Secondary	Omnivore	Weak	Territorial	None	Weak	202.834	-15.48
Turnix pyrrhothorax	Turnicidae	CHARADRIIFORMES	3	4	1	Madge & McGowan (2002); Pitcher et al. (2005); Birds of the World (2022)	Omnivore	Secondary	Omnivore	Weak	Territorial	None	Weak	445.292	-24.23
Turnix suscitator	Turnicidae	CHARADRIIFORMES	3	4	1	Madge & McGowan (2002); Pitcher et al. (2005); Birds of the World (2022)	Herbivore	Primary	Omnivore	Weak	Territorial	None	Weak	286.1	16.91
Turnix sylvaticus	Turnicidae	CHARADRIIFORMES	3	4	1	Madge & McGowan (2002); Birds of the World (2022)	Omnivore	Secondary	Omnivore	Weak	Territorial	None	Weak	263.525	3.48
Turnix tanki	Turnicidae	CHARADRIIFORMES	3	4	1	Madge & McGowan (2002); Birds of the World (2022)	Herbivore	Primary	Granivore	Weak	Territorial	None	Weak	624.813	28.08
Turnix varius	Turnicidae	CHARADRIIFORMES	3	4	1	Madge & McGowan (2002); Birds of the World (2022)	Herbivore	Primary	Omnivore	Weak	Territorial	None	Weak	463.857	-30.44
Turnix velox	Turnicidae	CHARADRIIFORMES	3	4	1	Madge & McGowan (2002); Pitcher et al. (2005); Birds of the World (2022)	Herbivore	Primary	Granivore	Weak	Territorial	None	Weak	512.54	-26.12
Turnix worcesteri	Turnicidae	CHARADRIIFORMES	3	2	1	Madge & McGowan (2002); Birds of the World (2022)	Omnivore	Secondary	Omnivore	Weak	Territorial	None	Weak	130.556	15.95
Anastomus lamelligerus	Ciconiidae	CICONIIFORMES	0	3	0	Birds of the World (2022)	Carnivore	Secondary	Aquatic predator	None	Non-territorial	Weak	Weak	194.678	-1.06
Anastomus oscitans	Ciconiidae	CICONIIFORMES	1	4	0	Datta & Pal (1995)	Carnivore	Secondary	Aquatic predator	None	Non-territorial	Weak	Weak	372.17	20.66
Ciconia abdimii	Ciconiidae	CICONIIFORMES	0	3	0	Birds of the World (2022)	Carnivore	Secondary	Invertivore	None	Non-territorial	None	Weak	295.277	12.48
Ciconia boyciana	Ciconiidae	CICONIIFORMES	0	4	0	King (1990); Murata et al. (2004)	Carnivore	Secondary	Aquatic predator	None	Non-territorial	Strong	Strong	1452.14	47.77
Ciconia ciconia	Ciconiidae	CICONIIFORMES	2	4	0	Barbraud et al. (1999); Turjeman et al. (2016); Storchová & Hořák (2018); Brouwer & Griffith (2019); Valcu et al. (2021); Birds of the World (2022)	Carnivore	Secondary	Omnivore	None	Non-territorial	Strong	Strong	769.174	44.94
Ciconia episcopus	Ciconiidae	CICONIIFORMES	0	3	0	Birds of the World (2022)	Carnivore	Secondary	Aquatic predator	None	Non-territorial	None	Weak	199.698	2.67
Ciconia maguari	Ciconiidae	CICONIIFORMES	0	4	0	Birds of the World (2022)	Carnivore	Secondary	Aquatic predator	None	Non-territorial	Weak	Weak	263.889	-18.01
Ciconia nigra	Ciconiidae	CICONIIFORMES	0	4	0	Møller & Birkhead (1991); Storchová & Hořák (2018)	Carnivore	Secondary	Aquatic predator	None	Non-territorial	Strong	Strong	1085.34	42.16
Ciconia stormi	Ciconiidae	CICONIIFORMES	0	3	0	Birds of the World (2022)	Carnivore	Secondary	Aquatic predator	None	Non-territorial	None	Weak	33.3019	0.31
Ephippiorhynchus asiaticus	Ciconiidae	CICONIIFORMES	0	3	0	Birds of the World (2022)	Carnivore	Secondary	Aquatic predator	None	Non-territorial	None	Weak	402.65	-0.61
Ephippiorhynchus senegalensis	Ciconiidae	CICONIIFORMES	0	4	0	Birds of the World (2022)	Carnivore	Secondary	Aquatic predator	None	Non-territorial	None	Weak	184.599	-3.28
Jabiru mycteria	Ciconiidae	CICONIIFORMES	0	4	0	Lopes et al. (2013); Brouwer & Griffith (2019); Valcu et al. (2021)	Carnivore	Secondary	Aquatic predator	None	Non-territorial	None	Weak	150.399	-10.32
Leptoptilos crumeniferus	Ciconiidae	CICONIIFORMES	0	3	0	Birds of the World (2022)	Omnivore	Secondary	Omnivore	None	Non-territorial	None	Weak	203.77	-3.07
Leptoptilos dubius	Ciconiidae	CICONIIFORMES	0	3	0	Birds of the World (2022)	Carnivore	Secondary	Omnivore	None	Non-territorial	Weak	Weak	352.714	24.09
Leptoptilos javanicus	Ciconiidae	CICONIIFORMES	0	3	0	Birds of the World (2022)	Carnivore	Secondary	Omnivore	None	Non-territorial	Weak	Weak	128.702	7.51
Mycteria americana	Ciconiidae	CICONIIFORMES	0	4	0	Miño et al. (2011b); Brouwer & Griffith (2019); Valcu et al. (2021)	Carnivore	Secondary	Aquatic predator	None	Non-territorial	Weak	Weak	144.706	-8.15
Mycteria cinerea	Ciconiidae	CICONIIFORMES	0	4	0	Faiq et al. (2016)	Carnivore	Secondary	Aquatic predator	None	Non-territorial	Weak	Weak	50.0516	0.12
Mycteria ibis	Ciconiidae	CICONIIFORMES	0	3	0	Birds of the World (2022)	Carnivore	Secondary	Omnivore	None	Non-territorial	Weak	Weak	215.028	-0.44
Mycteria leucocephala	Ciconiidae	CICONIIFORMES	0	3	0	Birds of the World (2022)	Carnivore	Secondary	Aquatic predator	None	Non-territorial	Weak	Weak	304.143	17.9
Colius castanotus	Coliidae	COLIIFORMES	0	3	0	Birds of the World (2022)	Herbivore	Primary	Frugivore	Weak	Territorial	None	Weak	103.152	-10.81
Colius colius	Coliidae	COLIIFORMES	0	4	0	Birds of the World (2022)	Herbivore	Primary	Frugivore	Weak	Territorial	None	Weak	422.78	-26.5
Colius leucocephalus	Coliidae	COLIIFORMES	0	3	0	Birds of the World (2022)	Herbivore	Primary	Frugivore	Weak	Territorial	None	Weak	109.378	0.59
Colius striatus	Coliidae	COLIIFORMES	1	4	0	Pitcher et al. (2005); Birds of the World (2022)	Herbivore	Primary	Frugivore	Weak	Territorial	None	Weak	157.205	-3.81
Urocolius indicus	Coliidae	COLIIFORMES	0	4	0	Birds of the World (2022)	Herbivore	Primary	Frugivore	Weak	Territorial	None	Weak	337.794	-22.11
Urocolius macrourus	Coliidae	COLIIFORMES	0	3	0	Birds of the World (2022)	Herbivore	Primary	Frugivore	Weak	Territorial	None	Weak	240.754	9.17
Alectroenas madagascariensis	Columbidae	COLUMBIFORMES	0	3	0	Birds of the World (2022)	Herbivore	Primary	Frugivore	None	Non-territorial	None	Weak	220.194	-19.07
Alectroenas pulcherrima	Columbidae	COLUMBIFORMES	0	3	0	Birds of the World (2022)	Herbivore	Primary	Frugivore	None	Non-territorial	None	Weak	73.1749	-4.56
Alectroenas sganzini	Columbidae	COLUMBIFORMES	0	3	0	Birds of the World (2022)	Herbivore	Primary	Frugivore	None	Non-territorial	None	Weak	121.042	-11.87
Aplopelia larvata	Columbidae	COLUMBIFORMES	0	4	0	Birds of the World (2022)	Herbivore	Primary	Granivore	None	Non-territorial	None	Weak	146.723	-5.7
Caloenas nicobarica	Columbidae	COLUMBIFORMES	0	3	0	Robson (2000); Rasmussen & Anderton (2005); Birds of the World (2022)	Herbivore	Primary	Omnivore	None	Non-territorial	Weak	Weak	53.3767	-0.34
Chalcophaps indica	Columbidae	COLUMBIFORMES	0	3	0	Birds of the World (2022)	Herbivore	Primary	Omnivore	None	Non-territorial	None	Weak	194.544	8
Chalcophaps stephani	Columbidae	COLUMBIFORMES	0	3	0	Birds of the World (2022)	Herbivore	Primary	Omnivore	None	Non-territorial	None	Weak	43.8202	-4.92
Claravis godefrida	Columbidae	COLUMBIFORMES	0	3	0	Birds of the World (2022)	Herbivore	Primary	Granivore	None	Non-territorial	Weak	Weak	256.069	-24.08
Claravis mondetoura	Columbidae	COLUMBIFORMES	0	3	0	Birds of the World (2022)	Herbivore	Primary	Granivore	None	Non-territorial	Weak	Weak	88.4629	2.09
Claravis pretiosa	Columbidae	COLUMBIFORMES	0	3	0	Kunkel (1974); Pitcher et al. (2005); Birds of the World (2022)	Herbivore	Primary	Granivore	None	Non-territorial	Weak	Weak	106.952	-6.4
Columba albinucha	Columbidae	COLUMBIFORMES	0	3	0	Birds of the World (2022)	Herbivore	Primary	Frugivore	None	Non-territorial	None	Weak	50.777	-0.1
Columba albitorques	Columbidae	COLUMBIFORMES	0	3	0	Birds of the World (2022)	Herbivore	Primary	Granivore	None	Non-territorial	None	Weak	121.959	9.94
Columba argentina	Columbidae	COLUMBIFORMES	0	3	0	Birds of the World (2022)	Herbivore	Primary	Frugivore	None	Non-territorial	Weak	Weak	39.9359	1.52
Columba arquatrix	Columbidae	COLUMBIFORMES	0	3	0	Birds of the World (2022)	Herbivore	Primary	Frugivore	None	Non-territorial	None	Weak	188.582	-11.67
Columba bollii	Columbidae	COLUMBIFORMES	0	3	0	Birds of the World (2022)	Herbivore	Primary	Frugivore	None	Non-territorial	None	Weak	317.047	28.35
Columba delegorguei	Columbidae	COLUMBIFORMES	0	3	0	Birds of the World (2022)	Herbivore	Primary	Frugivore	None	Non-territorial	None	Weak	156.135	-8
Columba elphinstonii	Columbidae	COLUMBIFORMES	0	3	0	Birds of the World (2022)	Herbivore	Primary	Frugivore	None	Non-territorial	None	Weak	161.726	13.04
Columba eversmanni	Columbidae	COLUMBIFORMES	0	3	0	Birds of the World (2022)	Herbivore	Primary	Granivore	None	Non-territorial	Strong	Strong	1075.63	41.22
Columba guinea	Columbidae	COLUMBIFORMES	0	3	0	Birds of the World (2022)	Herbivore	Primary	Granivore	None	Non-territorial	None	Weak	254.455	1.25
Columba hodgsonii	Columbidae	COLUMBIFORMES	0	3	0	Birds of the World (2022)	Herbivore	Primary	Frugivore	None	Non-territorial	None	Weak	647.7	29.7
Columba iriditorques	Columbidae	COLUMBIFORMES	0	3	0	Birds of the World (2022)	Herbivore	Primary	Frugivore	None	Non-territorial	None	Weak	74.1372	1.46
Columba janthina	Columbidae	COLUMBIFORMES	0	3	0	Birds of the World (2022)	Herbivore	Primary	Granivore	None	Non-territorial	None	Weak	505.13	30.19
Columba junoniae	Columbidae	COLUMBIFORMES	0	3	0	Birds of the World (2022)	Herbivore	Primary	Frugivore	None	Non-territorial	None	Weak	305.132	28.36
Columba leucomela	Columbidae	COLUMBIFORMES	0	3	0	Birds of the World (2022)	Herbivore	Primary	Omnivore	None	Non-territorial	None	Weak	371.512	-28.79
Columba leuconota	Columbidae	COLUMBIFORMES	0	3	0	Birds of the World (2022)	Herbivore	Primary	Granivore	None	Non-territorial	None	Weak	834.001	33.65
Columba livia	Columbidae	COLUMBIFORMES	0	4	0	Pitcher et al. (2005); Storchová & Hořák (2018); Birds of the World (2022)	Herbivore	Primary	Granivore	None	Non-territorial	None	Weak	755.347	33.52
Columba malherbii	Columbidae	COLUMBIFORMES	0	3	0	Birds of the World (2022)	Herbivore	Primary	Frugivore	None	Non-territorial	None	Weak	98.6586	0.43
Columba oenas	Columbidae	COLUMBIFORMES	0	3	0	Storchová & Hořák (2018); Birds of the World (2022)	Herbivore	Primary	Omnivore	None	Non-territorial	None	Weak	875.559	50.84
Columba oliviae	Columbidae	COLUMBIFORMES	0	3	0	Birds of the World (2022)	Herbivore	Primary	Granivore	None	Non-territorial	None	Weak	306.836	10.38
Columba pallidiceps	Columbidae	COLUMBIFORMES	0	3	0	Birds of the World (2022)	Herbivore	Primary	Omnivore	None	Non-territorial	None	Weak	36.8388	-6.19
Columba palumboides	Columbidae	COLUMBIFORMES	0	3	0	Birds of the World (2022)	Herbivore	Primary	Frugivore	None	Non-territorial	None	Weak	64.1706	11.22
Columba palumbus	Columbidae	COLUMBIFORMES	0	4	0	Murton (1966); Pitcher et al. (2005); Shultz & Dunbar (2010); Storchová & Hořák (2018)	Herbivore	Primary	Omnivore	None	Non-territorial	None	Weak	843.889	50.34
Columba pollenii	Columbidae	COLUMBIFORMES	0	3	0	Birds of the World (2022)	Herbivore	Primary	Frugivore	None	Non-territorial	None	Weak	120.983	-12.06
Columba pulchricollis	Columbidae	COLUMBIFORMES	0	3	0	Birds of the World (2022)	Herbivore	Primary	Frugivore	None	Non-territorial	None	Weak	434.187	25.51
Columba punicea	Columbidae	COLUMBIFORMES	0	3	0	Birds of the World (2022)	Herbivore	Primary	Frugivore	None	Non-territorial	None	Weak	369.725	22.42
Columba rupestris	Columbidae	COLUMBIFORMES	0	3	0	Birds of the World (2022)	Herbivore	Primary	Granivore	None	Non-territorial	None	Weak	1187.02	44.45
Columba sjostedti	Columbidae	COLUMBIFORMES	0	3	0	Birds of the World (2022)	Herbivore	Primary	Frugivore	None	Non-territorial	None	Weak	119.656	6.05
Columba thomensis	Columbidae	COLUMBIFORMES	0	3	0	Birds of the World (2022)	Herbivore	Primary	Frugivore	None	Non-territorial	None	Weak	90.5836	0.22
Columba torringtoniae	Columbidae	COLUMBIFORMES	0	3	0	Birds of the World (2022)	Herbivore	Primary	Frugivore	None	Non-territorial	None	Weak	103.271	6.98
Columba trocaz	Columbidae	COLUMBIFORMES	0	3	0	Storchová & Hořák (2018); Birds of the World (2022)	Herbivore	Primary	Frugivore	None	Non-territorial	None	Weak	296.448	32.76
Columba unicincta	Columbidae	COLUMBIFORMES	0	3	0	Birds of the World (2022)	Herbivore	Primary	Frugivore	None	Non-territorial	None	Weak	71.9036	0.92
Columba vitiensis	Columbidae	COLUMBIFORMES	0	3	0	Birds of the World (2022)	Herbivore	Primary	Omnivore	None	Non-territorial	None	Weak	69.0739	-1.84
Columbina buckleyi	Columbidae	COLUMBIFORMES	0	3	0	Birds of the World (2022)	Herbivore	Primary	Granivore	None	Non-territorial	None	Weak	72.2833	-1.85
Columbina cruziana	Columbidae	COLUMBIFORMES	0	3	0	Birds of the World (2022)	Herbivore	Primary	Granivore	None	Non-territorial	None	Weak	99.4376	-8.14
Columbina cyanopis	Columbidae	COLUMBIFORMES	0	3	0	Birds of the World (2022)	Herbivore	Primary	Granivore	None	Non-territorial	None	Weak	164.12	-17
Columbina inca	Columbidae	COLUMBIFORMES	0	4	0	Birds of the World (2022)	Herbivore	Primary	Granivore	None	Non-territorial	None	Weak	475.753	26.18
Columbina minuta	Columbidae	COLUMBIFORMES	0	3	0	Birds of the World (2022)	Herbivore	Primary	Granivore	None	Non-territorial	None	Weak	129.721	-8.23
Columbina passerina	Columbidae	COLUMBIFORMES	0	3	0	Kunkel (1974); Pitcher et al. (2005); Birds of the World (2022)	Herbivore	Primary	Omnivore	None	Non-territorial	None	Weak	192.776	8.64
Columbina picui	Columbidae	COLUMBIFORMES	0	3	0	Birds of the World (2022)	Herbivore	Primary	Granivore	None	Non-territorial	Strong	Strong	298.638	-23.34
Columbina squammata	Columbidae	COLUMBIFORMES	0	3	0	Birds of the World (2022)	Herbivore	Primary	Granivore	None	Non-territorial	None	Weak	148.7	-11.81
Columbina talpacoti	Columbidae	COLUMBIFORMES	0	4	0	Pitcher et al. (2005); Birds of the World (2022)	Herbivore	Primary	Granivore	None	Non-territorial	Weak	Weak	136.341	-7.62
Cryptophaps poecilorrhoa	Columbidae	COLUMBIFORMES	0	3	0	Birds of the World (2022)	Herbivore	Primary	Frugivore	None	Non-territorial	None	Weak	36.423	-1.57
Didunculus strigirostris	Columbidae	COLUMBIFORMES	0	3	0	Gibbs et al. (2001); Birds of the World (2022)	Herbivore	Primary	Frugivore	None	Non-territorial	None	Weak	40.4568	-13.72
Drepanoptila holosericea	Columbidae	COLUMBIFORMES	0	3	0	Birds of the World (2022)	Herbivore	Primary	Frugivore	None	Non-territorial	None	Weak	224.292	-21.34
Ducula aenea	Columbidae	COLUMBIFORMES	0	3	0	Birds of the World (2022)	Herbivore	Primary	Frugivore	None	Non-territorial	None	Weak	185.904	12.16
Ducula aurorae	Columbidae	COLUMBIFORMES	0	3	0	Birds of the World (2022)	Herbivore	Primary	Frugivore	None	Non-territorial	None	Weak	60.1865	-15.84
Ducula badia	Columbidae	COLUMBIFORMES	0	3	0	Birds of the World (2022)	Herbivore	Primary	Frugivore	None	Non-territorial	None	Weak	167.383	11.81
Ducula bakeri	Columbidae	COLUMBIFORMES	0	3	0	Birds of the World (2022)	Herbivore	Primary	Frugivore	None	Non-territorial	None	Weak	91.1522	-15.3
Ducula basilica	Columbidae	COLUMBIFORMES	0	3	0	Birds of the World (2022)	Herbivore	Primary	Frugivore	None	Non-territorial	None	Weak	24.429	0.63
Ducula bicolor	Columbidae	COLUMBIFORMES	0	3	0	Birds of the World (2022)	Herbivore	Primary	Frugivore	None	Non-territorial	Weak	Weak	47.6107	2.73
Ducula brenchleyi	Columbidae	COLUMBIFORMES	0	3	0	Birds of the World (2022)	Herbivore	Primary	Frugivore	None	Non-territorial	None	Weak	37.6756	-9.64
Ducula carola	Columbidae	COLUMBIFORMES	0	3	0	Birds of the World (2022)	Herbivore	Primary	Frugivore	None	Non-territorial	None	Weak	91.3895	12.01
Ducula chalconota	Columbidae	COLUMBIFORMES	0	3	0	Birds of the World (2022)	Herbivore	Primary	Frugivore	None	Non-territorial	None	Weak	40.039	-5.27
Ducula cineracea	Columbidae	COLUMBIFORMES	0	3	0	Birds of the World (2022)	Herbivore	Primary	Frugivore	None	Non-territorial	None	Weak	100.234	-8.94
Ducula concinna	Columbidae	COLUMBIFORMES	0	3	0	Birds of the World (2022)	Herbivore	Primary	Frugivore	None	Non-territorial	None	Weak	61.0914	-5.26
Ducula finschii	Columbidae	COLUMBIFORMES	0	3	0	Birds of the World (2022)	Herbivore	Primary	Frugivore	None	Non-territorial	None	Weak	34.3491	-5.08
Ducula forsteni	Columbidae	COLUMBIFORMES	0	3	0	Birds of the World (2022)	Herbivore	Primary	Frugivore	None	Non-territorial	None	Weak	39.8058	-1.67
Ducula galeata	Columbidae	COLUMBIFORMES	0	3	0	Birds of the World (2022)	Herbivore	Primary	Frugivore	None	Non-territorial	None	Weak	49.5735	-8.88
Ducula goliath	Columbidae	COLUMBIFORMES	0	3	0	Birds of the World (2022)	Herbivore	Primary	Frugivore	None	Non-territorial	None	Weak	224.256	-21.34
Ducula lacernulata	Columbidae	COLUMBIFORMES	0	3	0	Birds of the World (2022)	Herbivore	Primary	Frugivore	None	Non-territorial	None	Weak	58.3837	-7.93
Ducula latrans	Columbidae	COLUMBIFORMES	0	3	0	Birds of the World (2022)	Herbivore	Primary	Frugivore	None	Non-territorial	None	Weak	150.072	-17.44
Ducula luctuosa	Columbidae	COLUMBIFORMES	0	3	0	Birds of the World (2022)	Herbivore	Primary	Frugivore	None	Non-territorial	None	Weak	45.7696	-2.02
Ducula melanochroa	Columbidae	COLUMBIFORMES	0	3	0	Birds of the World (2022)	Herbivore	Primary	Frugivore	None	Non-territorial	None	Weak	35.0245	-5.19
Ducula mindorensis	Columbidae	COLUMBIFORMES	0	3	0	Birds of the World (2022)	Herbivore	Primary	Frugivore	None	Non-territorial	None	Weak	78.7782	13.06
Ducula mullerii	Columbidae	COLUMBIFORMES	0	3	0	Birds of the World (2022)	Herbivore	Primary	Frugivore	None	Non-territorial	None	Weak	51.7749	-6.35
Ducula myristicivora	Columbidae	COLUMBIFORMES	0	3	0	Birds of the World (2022)	Herbivore	Primary	Frugivore	None	Non-territorial	None	Weak	23.5665	-0.92
Ducula oceanica	Columbidae	COLUMBIFORMES	0	3	0	Birds of the World (2022)	Herbivore	Primary	Frugivore	None	Non-territorial	None	Weak	13.4961	6.48
Ducula pacifica	Columbidae	COLUMBIFORMES	0	3	0	Birds of the World (2022)	Herbivore	Primary	Frugivore	None	Non-territorial	None	Weak	149.39	-16.84
Ducula perspicillata	Columbidae	COLUMBIFORMES	0	3	0	Birds of the World (2022)	Herbivore	Primary	Frugivore	None	Non-territorial	None	Weak	36.4049	-1.38
Ducula pickeringii	Columbidae	COLUMBIFORMES	0	3	0	Birds of the World (2022)	Herbivore	Primary	Frugivore	None	Non-territorial	Weak	Weak	32.4049	5.4
Ducula pinon	Columbidae	COLUMBIFORMES	0	3	0	Birds of the World (2022)	Herbivore	Primary	Frugivore	None	Non-territorial	None	Weak	44.8035	-5.37
Ducula pistrinaria	Columbidae	COLUMBIFORMES	0	3	0	Birds of the World (2022)	Herbivore	Primary	Frugivore	None	Non-territorial	None	Weak	34.496	-6.3
Ducula poliocephala	Columbidae	COLUMBIFORMES	0	3	0	Birds of the World (2022)	Herbivore	Primary	Frugivore	None	Non-territorial	None	Weak	87.6269	11.87
Ducula radiata	Columbidae	COLUMBIFORMES	0	3	0	Birds of the World (2022)	Herbivore	Primary	Frugivore	None	Non-territorial	None	Weak	42.1002	-1.9
Ducula rosacea	Columbidae	COLUMBIFORMES	0	3	0	Birds of the World (2022)	Herbivore	Primary	Frugivore	None	Non-territorial	None	Weak	78.8848	-8.46
Ducula rubricera	Columbidae	COLUMBIFORMES	0	3	0	Birds of the World (2022)	Herbivore	Primary	Frugivore	None	Non-territorial	None	Weak	35.2824	-6.31
Ducula rufigaster	Columbidae	COLUMBIFORMES	0	3	0	Birds of the World (2022)	Herbivore	Primary	Frugivore	None	Non-territorial	None	Weak	44.4496	-5.32
Ducula spilorrhoa	Columbidae	COLUMBIFORMES	0	4	0	Pitcher et al. (2005); Birds of the World (2022)	Herbivore	Primary	Frugivore	None	Non-territorial	None	Weak	142.563	-11.43
Ducula subflavescens	Columbidae	COLUMBIFORMES	0	3	0	Birds of the World (2022)	Herbivore	Primary	Frugivore	None	Non-territorial	None	Weak	34.122	-5.01
Ducula whartoni	Columbidae	COLUMBIFORMES	0	3	0	Birds of the World (2022)	Herbivore	Primary	Frugivore	None	Non-territorial	None	Weak	62.3805	-10.49
Ducula zoeae	Columbidae	COLUMBIFORMES	0	3	0	Birds of the World (2022)	Herbivore	Primary	Frugivore	None	Non-territorial	None	Weak	44.7342	-5.37
Gallicolumba beccarii	Columbidae	COLUMBIFORMES	0	3	0	Birds of the World (2022)	Herbivore	Primary	Omnivore	Weak	Territorial	None	Weak	38.6732	-5.52
Gallicolumba canifrons	Columbidae	COLUMBIFORMES	0	3	0	Birds of the World (2022)	Herbivore	Primary	Granivore	Weak	Territorial	None	Weak	17.472	7.44
Gallicolumba crinigera	Columbidae	COLUMBIFORMES	0	3	0	Birds of the World (2022)	Herbivore	Primary	Omnivore	Weak	Territorial	None	Weak	58.2846	8.25
Gallicolumba erythroptera	Columbidae	COLUMBIFORMES	0	3	0	Birds of the World (2022)	Herbivore	Primary	Granivore	Weak	Territorial	None	Weak	90.8351	-19.19
Gallicolumba hoedtii	Columbidae	COLUMBIFORMES	0	3	0	Birds of the World (2022)	Herbivore	Primary	Omnivore	Weak	Territorial	None	Weak	93.3171	-9.11
Gallicolumba jobiensis	Columbidae	COLUMBIFORMES	0	3	0	Birds of the World (2022)	Herbivore	Primary	Omnivore	Weak	Territorial	None	Weak	42.6966	-5.49
Gallicolumba keayi	Columbidae	COLUMBIFORMES	0	3	0	Birds of the World (2022)	Herbivore	Primary	Omnivore	Weak	Territorial	None	Weak	72.0195	10.58
Gallicolumba kubaryi	Columbidae	COLUMBIFORMES	0	3	0	Birds of the World (2022)	Omnivore	Secondary	Omnivore	Weak	Territorial	None	Weak	10.0501	6.98
Gallicolumba luzonica	Columbidae	COLUMBIFORMES	0	3	0	Birds of the World (2022)	Herbivore	Primary	Omnivore	Weak	Territorial	None	Weak	129.805	15.91
Gallicolumba menagei	Columbidae	COLUMBIFORMES	0	3	0	Birds of the World (2022)	Herbivore	Primary	Omnivore	Weak	Territorial	None	Weak	35.9534	5.2
Gallicolumba platenae	Columbidae	COLUMBIFORMES	0	3	0	Birds of the World (2022)	Herbivore	Primary	Omnivore	Weak	Territorial	None	Weak	99.76	13.21
Gallicolumba rubescens	Columbidae	COLUMBIFORMES	0	3	0	Birds of the World (2022)	Herbivore	Primary	Granivore	Weak	Territorial	None	Weak	40.05	-8.14
Gallicolumba rufigula	Columbidae	COLUMBIFORMES	0	3	0	Birds of the World (2022)	Herbivore	Primary	Omnivore	Weak	Territorial	None	Weak	44.3788	-5.33
Gallicolumba sanctaecrucis	Columbidae	COLUMBIFORMES	0	3	0	Birds of the World (2022)	Herbivore	Primary	Omnivore	Weak	Territorial	None	Weak	97.6702	-15.2
Gallicolumba stairi	Columbidae	COLUMBIFORMES	0	3	0	Birds of the World (2022)	Herbivore	Primary	Omnivore	Weak	Territorial	None	Weak	145.646	-16.96
Gallicolumba tristigmata	Columbidae	COLUMBIFORMES	0	3	0	Birds of the World (2022)	Herbivore	Primary	Omnivore	Weak	Territorial	None	Weak	42.8832	-2.09
Gallicolumba xanthonura	Columbidae	COLUMBIFORMES	0	3	0	Kunkel (1974); Birds of the World (2022)	Herbivore	Primary	Frugivore	Weak	Territorial	None	Weak	48.0216	14.09
Geopelia cuneata	Columbidae	COLUMBIFORMES	0	3	0	Birds of the World (2022)	Herbivore	Primary	Granivore	None	Non-territorial	None	Weak	498.724	-23.58
Geopelia humeralis	Columbidae	COLUMBIFORMES	0	3	0	Pitcher et al. (2005); Birds of the World (2022)	Herbivore	Primary	Granivore	None	Non-territorial	None	Weak	374.353	-21.08
Geopelia maugeus	Columbidae	COLUMBIFORMES	0	3	0	Birds of the World (2022)	Herbivore	Primary	Granivore	None	Non-territorial	None	Weak	77.887	-8.87
Geopelia placida	Columbidae	COLUMBIFORMES	0	3	0	Birds of the World (2022)	Herbivore	Primary	Granivore	None	Non-territorial	None	Weak	466.274	-24.38
Geopelia striata	Columbidae	COLUMBIFORMES	0	3	0	Pitcher et al. (2005); Birds of the World (2022)	Herbivore	Primary	Granivore	None	Non-territorial	None	Weak	58.7924	2.77
Geophaps plumifera	Columbidae	COLUMBIFORMES	0	4	0	Birds of the World (2022)	Herbivore	Primary	Granivore	None	Non-territorial	Weak	Weak	505.663	-21.83
Geophaps scripta	Columbidae	COLUMBIFORMES	0	3	0	Birds of the World (2022)	Herbivore	Primary	Granivore	None	Non-territorial	Weak	Weak	395.144	-22.25
Geophaps smithii	Columbidae	COLUMBIFORMES	0	3	0	Birds of the World (2022)	Herbivore	Primary	Granivore	None	Non-territorial	Weak	Weak	166.675	-13.23
Geotrygon albifacies	Columbidae	COLUMBIFORMES	0	3	0	Birds of the World (2022)	Herbivore	Primary	Omnivore	Weak	Territorial	None	Weak	146.29	16.08
Geotrygon caniceps	Columbidae	COLUMBIFORMES	0	3	0	Birds of the World (2022)	Omnivore	Secondary	Omnivore	Weak	Territorial	None	Weak	153.053	20.58
Geotrygon carrikeri	Columbidae	COLUMBIFORMES	0	3	0	Birds of the World (2022)	Herbivore	Primary	Omnivore	Weak	Territorial	None	Weak	187.401	18.38
Geotrygon chiriquensis	Columbidae	COLUMBIFORMES	0	3	0	Birds of the World (2022)	Herbivore	Primary	Omnivore	Weak	Territorial	None	Weak	63.7342	9.41
Geotrygon chrysia	Columbidae	COLUMBIFORMES	0	3	0	Birds of the World (2022)	Herbivore	Primary	Omnivore	Weak	Territorial	None	Weak	153.45	20.67
Geotrygon costaricensis	Columbidae	COLUMBIFORMES	0	3	0	Birds of the World (2022)	Herbivore	Primary	Omnivore	Strong	Territorial	None	Weak	63.5489	9.38
Geotrygon frenata	Columbidae	COLUMBIFORMES	0	3	0	Birds of the World (2022)	Herbivore	Primary	Omnivore	Weak	Territorial	None	Weak	87.8586	-8.2
Geotrygon goldmani	Columbidae	COLUMBIFORMES	0	3	0	Birds of the World (2022)	Herbivore	Primary	Granivore	Weak	Territorial	None	Weak	37.5624	7.83
Geotrygon lawrencii	Columbidae	COLUMBIFORMES	0	3	0	Birds of the World (2022)	Herbivore	Primary	Omnivore	Weak	Territorial	None	Weak	66.3968	9.36
Geotrygon linearis	Columbidae	COLUMBIFORMES	0	3	0	Birds of the World (2022)	Herbivore	Primary	Granivore	Weak	Territorial	None	Weak	54.0229	7.84
Geotrygon montana	Columbidae	COLUMBIFORMES	0	3	0	Birds of the World (2022)	Herbivore	Primary	Omnivore	Weak	Territorial	None	Weak	104.586	-5.71
Geotrygon mystacea	Columbidae	COLUMBIFORMES	0	3	0	Birds of the World (2022)	Omnivore	Secondary	Omnivore	Weak	Territorial	None	Weak	104.227	17.3
Geotrygon saphirina	Columbidae	COLUMBIFORMES	0	3	0	Birds of the World (2022)	Omnivore	Secondary	Omnivore	Weak	Territorial	None	Weak	51.513	-3.03
Geotrygon veraguensis	Columbidae	COLUMBIFORMES	0	3	0	Birds of the World (2022)	Herbivore	Primary	Omnivore	Weak	Territorial	None	Weak	37.0849	6.57
Geotrygon versicolor	Columbidae	COLUMBIFORMES	0	3	0	Birds of the World (2022)	Herbivore	Primary	Omnivore	Weak	Territorial	None	Weak	110.827	18.16
Geotrygon violacea	Columbidae	COLUMBIFORMES	0	3	0	Birds of the World (2022)	Herbivore	Primary	Omnivore	Weak	Territorial	None	Weak	186.093	-14.52
Goura cristata	Columbidae	COLUMBIFORMES	0	3	0	Gibbs et al. (2001); Birds of the World (2022)	Herbivore	Primary	Omnivore	None	Non-territorial	None	Weak	25.9214	-2.38
Goura scheepmakeri	Columbidae	COLUMBIFORMES	0	3	0	Gibbs et al. (2001); Birds of the World (2022)	Herbivore	Primary	Omnivore	None	Non-territorial	None	Weak	59.9493	-6.69
Goura victoria	Columbidae	COLUMBIFORMES	0	3	0	Gibbs et al. (2001); Birds of the World (2022)	Herbivore	Primary	Frugivore	None	Non-territorial	None	Weak	21.2467	-3.28
Gymnophaps albertisii	Columbidae	COLUMBIFORMES	0	3	0	Birds of the World (2022)	Herbivore	Primary	Frugivore	None	Non-territorial	None	Weak	39.4386	-4.89
Gymnophaps mada	Columbidae	COLUMBIFORMES	0	3	0	Birds of the World (2022)	Herbivore	Primary	Frugivore	None	Non-territorial	None	Weak	47.3895	-3.27
Gymnophaps solomonensis	Columbidae	COLUMBIFORMES	0	3	0	Birds of the World (2022)	Herbivore	Primary	Frugivore	None	Non-territorial	None	Weak	36.2193	-7.86
Hemiphaga novaeseelandiae	Columbidae	COLUMBIFORMES	0	4	0	Birds of the World (2022)	Herbivore	Primary	Frugivore	None	Non-territorial	None	Weak	320.854	-41.11
Henicophaps albifrons	Columbidae	COLUMBIFORMES	0	3	0	Birds of the World (2022)	Omnivore	Secondary	Omnivore	None	Non-territorial	None	Weak	44.0097	-5.33
Henicophaps foersteri	Columbidae	COLUMBIFORMES	0	3	0	Birds of the World (2022)	Omnivore	Secondary	Omnivore	None	Non-territorial	None	Weak	37.4381	-5.46
Leptotila battyi	Columbidae	COLUMBIFORMES	0	3	0	Birds of the World (2022)	Herbivore	Primary	Granivore	Weak	Territorial	None	Weak	51.2299	7.49
Leptotila cassini	Columbidae	COLUMBIFORMES	0	3	0	Birds of the World (2022)	Herbivore	Primary	Granivore	Weak	Territorial	None	Weak	90.2981	11.76
Leptotila conoveri	Columbidae	COLUMBIFORMES	0	3	0	Birds of the World (2022)	Herbivore	Primary	Granivore	Weak	Territorial	None	Weak	46.5555	3.51
Leptotila jamaicensis	Columbidae	COLUMBIFORMES	0	3	0	Birds of the World (2022)	Herbivore	Primary	Granivore	Weak	Territorial	None	Weak	168.179	19.35
Leptotila megalura	Columbidae	COLUMBIFORMES	0	3	0	Birds of the World (2022)	Herbivore	Primary	Granivore	Weak	Territorial	None	Weak	298.369	-21.62
Leptotila ochraceiventris	Columbidae	COLUMBIFORMES	0	3	0	Birds of the World (2022)	Herbivore	Primary	Granivore	Weak	Territorial	Weak	Weak	42.0952	-3.76
Leptotila pallida	Columbidae	COLUMBIFORMES	0	3	0	Birds of the World (2022)	Herbivore	Primary	Granivore	Weak	Territorial	None	Weak	51.4422	0.8
Leptotila plumbeiceps	Columbidae	COLUMBIFORMES	0	3	0	Birds of the World (2022)	Herbivore	Primary	Granivore	Weak	Territorial	None	Weak	174.965	16.68
Leptotila rufaxilla	Columbidae	COLUMBIFORMES	0	3	0	Birds of the World (2022)	Herbivore	Primary	Granivore	Weak	Territorial	None	Weak	111.847	-8.97
Leptotila verreauxi	Columbidae	COLUMBIFORMES	0	4	0	Birds of the World (2022)	Herbivore	Primary	Granivore	Weak	Territorial	None	Weak	144.414	-7.54
Leptotila wellsi	Columbidae	COLUMBIFORMES	0	3	0	Birds of the World (2022)	Herbivore	Primary	Granivore	Weak	Territorial	None	Weak	58.3569	12.05
Leucosarcia melanoleuca	Columbidae	COLUMBIFORMES	0	3	0	Birds of the World (2022)	Herbivore	Primary	Omnivore	None	Non-territorial	None	Weak	427.576	-30.44
Lopholaimus antarcticus	Columbidae	COLUMBIFORMES	0	3	0	Birds of the World (2022)	Herbivore	Primary	Frugivore	None	Non-territorial	None	Weak	369.535	-27.3
Macropygia amboinensis	Columbidae	COLUMBIFORMES	0	3	0	Kunkel (1974); Birds of the World (2022)	Herbivore	Primary	Frugivore	None	Non-territorial	None	Weak	43.0907	-4.61
Macropygia emiliana	Columbidae	COLUMBIFORMES	0	3	0	Birds of the World (2022)	Herbivore	Primary	Frugivore	None	Non-territorial	None	Weak	36.5351	-1.69
Macropygia mackinlayi	Columbidae	COLUMBIFORMES	0	3	0	Birds of the World (2022)	Herbivore	Primary	Omnivore	None	Non-territorial	None	Weak	49.9259	-9.67
Macropygia magna	Columbidae	COLUMBIFORMES	0	3	0	Birds of the World (2022)	Herbivore	Primary	Frugivore	None	Non-territorial	None	Weak	88.9645	-8.84
Macropygia nigrirostris	Columbidae	COLUMBIFORMES	0	3	0	Birds of the World (2022)	Herbivore	Primary	Omnivore	None	Non-territorial	None	Weak	38.3873	-4.79
Macropygia phasianella	Columbidae	COLUMBIFORMES	0	3	0	Birds of the World (2022)	Herbivore	Primary	Omnivore	None	Non-territorial	Weak	Weak	363.531	-24.55
Macropygia ruficeps	Columbidae	COLUMBIFORMES	0	3	0	Birds of the World (2022)	Herbivore	Primary	Omnivore	None	Non-territorial	None	Weak	113.063	5.92
Macropygia rufipennis	Columbidae	COLUMBIFORMES	0	3	0	Birds of the World (2022)	Herbivore	Primary	Frugivore	None	Non-territorial	None	Weak	64.125	11.22
Macropygia tenuirostris	Columbidae	COLUMBIFORMES	0	3	0	Birds of the World (2022)	Herbivore	Primary	Frugivore	None	Non-territorial	None	Weak	86.3947	11.79
Macropygia unchall	Columbidae	COLUMBIFORMES	0	3	0	Birds of the World (2022)	Herbivore	Primary	Omnivore	None	Non-territorial	None	Weak	419.647	22.97
Metriopelia aymara	Columbidae	COLUMBIFORMES	0	3	0	Fjeldså & Krabbe (1990); Birds of the World (2022)	Herbivore	Primary	Granivore	None	Non-territorial	None	Weak	289.277	-22.02
Metriopelia ceciliae	Columbidae	COLUMBIFORMES	0	3	0	Fjeldså & Krabbe (1990); Birds of the World (2022)	Herbivore	Primary	Granivore	None	Non-territorial	None	Weak	100.148	-14.5
Metriopelia melanoptera	Columbidae	COLUMBIFORMES	0	3	0	Fjeldså & Krabbe (1990); Birds of the World (2022)	Herbivore	Primary	Granivore	None	Non-territorial	None	Weak	302.645	-29.4
Metriopelia morenoi	Columbidae	COLUMBIFORMES	0	3	0	Fjeldså & Krabbe (1990); Birds of the World (2022)	Herbivore	Primary	Granivore	None	Non-territorial	None	Weak	358.337	-26.53
Nesoenas mayeri	Columbidae	COLUMBIFORMES	0	3	0	Birds of the World (2022)	Herbivore	Primary	Omnivore	None	Non-territorial	None	Weak	207.089	-20.43
Nesoenas picturata	Columbidae	COLUMBIFORMES	0	3	0	Birds of the World (2022)	Herbivore	Primary	Granivore	None	Non-territorial	None	Weak	203.453	-19.35
Ocyphaps lophotes	Columbidae	COLUMBIFORMES	0	3	0	Birds of the World (2022)	Herbivore	Primary	Omnivore	None	Non-territorial	None	Weak	500.349	-25.9
Oena capensis	Columbidae	COLUMBIFORMES	0	4	0	Birds of the World (2022)	Herbivore	Primary	Granivore	None	Non-territorial	Weak	Weak	324.453	0.86
Otidiphaps nobilis	Columbidae	COLUMBIFORMES	0	3	0	Birds of the World (2022)	Herbivore	Primary	Omnivore	None	Non-territorial	Weak	Weak	41.9818	-4.86
Patagioenas araucana	Columbidae	COLUMBIFORMES	0	3	0	Birds of the World (2022)	Herbivore	Primary	Frugivore	None	Non-territorial	Weak	Weak	353.434	-39.48
Patagioenas caribaea	Columbidae	COLUMBIFORMES	0	3	0	Birds of the World (2022)	Herbivore	Primary	Frugivore	None	Non-territorial	None	Weak	113.559	18.19
Patagioenas cayennensis	Columbidae	COLUMBIFORMES	0	3	0	Birds of the World (2022)	Herbivore	Primary	Frugivore	None	Non-territorial	None	Weak	114.785	-7.62
Patagioenas corensis	Columbidae	COLUMBIFORMES	0	3	0	Birds of the World (2022)	Herbivore	Primary	Omnivore	None	Non-territorial	None	Weak	75.775	10.6
Patagioenas fasciata	Columbidae	COLUMBIFORMES	0	3	0	Birds of the World (2022)	Herbivore	Primary	Granivore	None	Non-territorial	None	Weak	429.838	22.14
Patagioenas flavirostris	Columbidae	COLUMBIFORMES	0	3	0	Birds of the World (2022)	Herbivore	Primary	Frugivore	None	Non-territorial	None	Weak	225.88	19.18
Patagioenas goodsoni	Columbidae	COLUMBIFORMES	0	3	0	Birds of the World (2022)	Herbivore	Primary	Frugivore	None	Non-territorial	None	Weak	33.5324	2.97
Patagioenas inornata	Columbidae	COLUMBIFORMES	0	3	0	Birds of the World (2022)	Herbivore	Primary	Omnivore	None	Non-territorial	None	Weak	125.071	19.12
Patagioenas leucocephala	Columbidae	COLUMBIFORMES	0	3	0	Birds of the World (2022)	Herbivore	Primary	Frugivore	None	Non-territorial	None	Weak	151.393	20.42
Patagioenas maculosa	Columbidae	COLUMBIFORMES	0	3	0	Birds of the World (2022)	Herbivore	Primary	Granivore	None	Non-territorial	None	Weak	360.532	-27.33
Patagioenas nigrirostris	Columbidae	COLUMBIFORMES	0	3	0	Kunkel (1974); Birds of the World (2022)	Herbivore	Primary	Frugivore	None	Non-territorial	None	Weak	129.388	14.33
Patagioenas oenops	Columbidae	COLUMBIFORMES	0	3	0	Birds of the World (2022)	Herbivore	Primary	Granivore	None	Non-territorial	None	Weak	63.5169	-6.09
Patagioenas picazuro	Columbidae	COLUMBIFORMES	0	3	0	Birds of the World (2022)	Herbivore	Primary	Omnivore	None	Non-territorial	None	Weak	250.53	-21.04
Patagioenas plumbea	Columbidae	COLUMBIFORMES	0	3	0	Birds of the World (2022)	Herbivore	Primary	Frugivore	None	Non-territorial	None	Weak	87.0905	-7.14
Patagioenas speciosa	Columbidae	COLUMBIFORMES	0	3	0	Birds of the World (2022)	Herbivore	Primary	Frugivore	None	Non-territorial	None	Weak	97.986	-4.09
Patagioenas squamosa	Columbidae	COLUMBIFORMES	0	3	0	Birds of the World (2022)	Herbivore	Primary	Frugivore	None	Non-territorial	None	Weak	148.03	20.24
Patagioenas subvinacea	Columbidae	COLUMBIFORMES	0	3	0	Birds of the World (2022)	Herbivore	Primary	Frugivore	None	Non-territorial	None	Weak	65.2128	-2.21
Petrophassa albipennis	Columbidae	COLUMBIFORMES	0	3	0	Birds of the World (2022)	Herbivore	Primary	Granivore	None	Non-territorial	None	Weak	273.578	-16.01
Petrophassa rufipennis	Columbidae	COLUMBIFORMES	0	3	0	Birds of the World (2022)	Herbivore	Primary	Granivore	None	Non-territorial	None	Weak	167.41	-12.72
Phapitreron amethystinus	Columbidae	COLUMBIFORMES	0	3	0	Birds of the World (2022)	Herbivore	Primary	Omnivore	None	Non-territorial	None	Weak	89.531	11.9
Phapitreron brunneiceps	Columbidae	COLUMBIFORMES	0	3	0	Birds of the World (2022)	Herbivore	Primary	Omnivore	None	Non-territorial	None	Weak	51.2067	7.65
Phapitreron cinereiceps	Columbidae	COLUMBIFORMES	0	3	0	Birds of the World (2022)	Herbivore	Primary	Omnivore	None	Non-territorial	None	Weak	35.9166	5.2
Phapitreron leucotis	Columbidae	COLUMBIFORMES	0	3	0	Birds of the World (2022)	Herbivore	Primary	Frugivore	None	Non-territorial	None	Weak	87.6801	11.85
Phaps chalcoptera	Columbidae	COLUMBIFORMES	0	3	0	Pitcher et al. (2005); Birds of the World (2022)	Herbivore	Primary	Granivore	None	Non-territorial	None	Weak	490.919	-26.24
Phaps elegans	Columbidae	COLUMBIFORMES	0	3	0	Birds of the World (2022)	Herbivore	Primary	Granivore	None	Non-territorial	None	Weak	386.438	-35.41
Phaps histrionica	Columbidae	COLUMBIFORMES	0	3	0	Birds of the World (2022)	Herbivore	Primary	Granivore	None	Non-territorial	None	Weak	502.981	-21.99
Ptilinopus arcanus	Columbidae	COLUMBIFORMES	0	3	0	Birds of the World (2022)	Herbivore	Primary	Frugivore	None	Non-territorial	None	Weak	58.4882	10.44
Ptilinopus aurantiifrons	Columbidae	COLUMBIFORMES	0	3	0	Birds of the World (2022)	Herbivore	Primary	Frugivore	None	Non-territorial	None	Weak	47.5147	-5.11
Ptilinopus bernsteinii	Columbidae	COLUMBIFORMES	0	3	0	Birds of the World (2022)	Herbivore	Primary	Frugivore	None	Non-territorial	None	Weak	24.3411	0.5
Ptilinopus chalcurus	Columbidae	COLUMBIFORMES	0	3	0	Birds of the World (2022)	Herbivore	Primary	Frugivore	None	Non-territorial	None	Weak	60.1865	-15.84
Ptilinopus cinctus	Columbidae	COLUMBIFORMES	0	3	0	Birds of the World (2022)	Herbivore	Primary	Frugivore	None	Non-territorial	None	Weak	102.82	-10.02
Ptilinopus coralensis	Columbidae	COLUMBIFORMES	0	3	0	Birds of the World (2022)	Omnivore	Secondary	Omnivore	None	Non-territorial	None	Weak	71.2191	-16.82
Ptilinopus coronulatus	Columbidae	COLUMBIFORMES	0	3	0	Birds of the World (2022)	Herbivore	Primary	Frugivore	None	Non-territorial	None	Weak	44.8474	-5.36
Ptilinopus dohertyi	Columbidae	COLUMBIFORMES	0	3	0	Birds of the World (2022)	Herbivore	Primary	Frugivore	None	Non-territorial	None	Weak	74.9353	-9.76
Ptilinopus dupetithouarsii	Columbidae	COLUMBIFORMES	0	3	0	Birds of the World (2022)	Herbivore	Primary	Frugivore	None	Non-territorial	None	Weak	47.6016	-9.44
Ptilinopus eugeniae	Columbidae	COLUMBIFORMES	0	3	0	Birds of the World (2022)	Herbivore	Primary	Frugivore	None	Non-territorial	None	Weak	41.9802	-10.52
Ptilinopus fischeri	Columbidae	COLUMBIFORMES	0	3	0	Birds of the World (2022)	Herbivore	Primary	Frugivore	None	Non-territorial	None	Weak	33.8588	-1.94
Ptilinopus granulifrons	Columbidae	COLUMBIFORMES	0	3	0	Birds of the World (2022)	Herbivore	Primary	Frugivore	None	Non-territorial	None	Weak	31.7641	-1.56
Ptilinopus greyii	Columbidae	COLUMBIFORMES	0	3	0	Birds of the World (2022)	Herbivore	Primary	Frugivore	None	Non-territorial	None	Weak	170.316	-19.11
Ptilinopus huttoni	Columbidae	COLUMBIFORMES	0	3	0	Birds of the World (2022)	Herbivore	Primary	Frugivore	None	Non-territorial	None	Weak	204.719	-27.61
Ptilinopus hyogastrus	Columbidae	COLUMBIFORMES	0	3	0	Birds of the World (2022)	Herbivore	Primary	Frugivore	None	Non-territorial	None	Weak	23.3956	0.91
Ptilinopus insolitus	Columbidae	COLUMBIFORMES	0	3	0	Birds of the World (2022)	Herbivore	Primary	Frugivore	None	Non-territorial	None	Weak	35.1625	-5.05
Ptilinopus insularis	Columbidae	COLUMBIFORMES	0	3	0	Graves (1992); Birds of the World (2022)	Herbivore	Primary	Frugivore	Weak	Territorial	None	Weak	151.092	-24.36
Ptilinopus iozonus	Columbidae	COLUMBIFORMES	0	3	0	Birds of the World (2022)	Herbivore	Primary	Frugivore	None	Non-territorial	None	Weak	44.7179	-5.34
Ptilinopus jambu	Columbidae	COLUMBIFORMES	0	3	0	Birds of the World (2022)	Herbivore	Primary	Frugivore	None	Non-territorial	None	Weak	36.8671	1.12
Ptilinopus layardi	Columbidae	COLUMBIFORMES	0	3	0	Birds of the World (2022)	Herbivore	Primary	Frugivore	None	Non-territorial	None	Weak	135.526	-19.04
Ptilinopus leclancheri	Columbidae	COLUMBIFORMES	0	3	0	Birds of the World (2022)	Herbivore	Primary	Frugivore	None	Non-territorial	None	Weak	93.205	12.11
Ptilinopus luteovirens	Columbidae	COLUMBIFORMES	0	3	0	Birds of the World (2022)	Herbivore	Primary	Frugivore	None	Non-territorial	None	Weak	133.378	-17.83
Ptilinopus magnificus	Columbidae	COLUMBIFORMES	0	3	0	Pitcher et al. (2005); Birds of the World (2022)	Herbivore	Primary	Frugivore	None	Non-territorial	None	Weak	145.032	-10.36
Ptilinopus marchei	Columbidae	COLUMBIFORMES	0	3	0	Birds of the World (2022)	Herbivore	Primary	Frugivore	None	Non-territorial	None	Weak	143.797	16.71
Ptilinopus melanospilus	Columbidae	COLUMBIFORMES	0	3	0	Birds of the World (2022)	Herbivore	Primary	Frugivore	None	Non-territorial	None	Weak	49.938	-2.06
Ptilinopus merrilli	Columbidae	COLUMBIFORMES	0	3	0	Birds of the World (2022)	Herbivore	Primary	Frugivore	None	Non-territorial	None	Weak	119.239	15.21
Ptilinopus monacha	Columbidae	COLUMBIFORMES	0	3	0	Birds of the World (2022)	Herbivore	Primary	Frugivore	None	Non-territorial	None	Weak	24.3721	0.53
Ptilinopus naina	Columbidae	COLUMBIFORMES	0	3	0	Birds of the World (2022)	Herbivore	Primary	Frugivore	None	Non-territorial	None	Weak	51.1269	-5.12
Ptilinopus occipitalis	Columbidae	COLUMBIFORMES	0	3	0	Birds of the World (2022)	Herbivore	Primary	Frugivore	None	Non-territorial	None	Weak	88.1006	11.86
Ptilinopus ornatus	Columbidae	COLUMBIFORMES	0	3	0	Birds of the World (2022)	Herbivore	Primary	Frugivore	None	Non-territorial	None	Weak	38.8698	-4.9
Ptilinopus pelewensis	Columbidae	COLUMBIFORMES	0	3	0	Birds of the World (2022)	Herbivore	Primary	Frugivore	None	Non-territorial	None	Weak	17.472	7.44
Ptilinopus perlatus	Columbidae	COLUMBIFORMES	0	3	0	Birds of the World (2022)	Herbivore	Primary	Frugivore	None	Non-territorial	None	Weak	44.786	-5.37
Ptilinopus perousii	Columbidae	COLUMBIFORMES	0	3	0	Kunkel (1974); Birds of the World (2022)	Herbivore	Primary	Frugivore	None	Non-territorial	None	Weak	147.059	-16.95
Ptilinopus porphyraceus	Columbidae	COLUMBIFORMES	0	3	0	Birds of the World (2022)	Herbivore	Primary	Frugivore	None	Non-territorial	None	Weak	72.8577	-14.3
Ptilinopus porphyreus	Columbidae	COLUMBIFORMES	0	3	0	Birds of the World (2022)	Herbivore	Primary	Frugivore	None	Non-territorial	None	Weak	37.6262	-4.73
Ptilinopus pulchellus	Columbidae	COLUMBIFORMES	0	3	0	Kunkel (1974); Birds of the World (2022)	Herbivore	Primary	Frugivore	None	Non-territorial	None	Weak	38.0637	-4.85
Ptilinopus purpuratus	Columbidae	COLUMBIFORMES	0	3	0	Birds of the World (2022)	Herbivore	Primary	Frugivore	None	Non-territorial	None	Weak	77.3011	-17.43
Ptilinopus rarotongensis	Columbidae	COLUMBIFORMES	0	3	0	Birds of the World (2022)	Herbivore	Primary	Frugivore	None	Non-territorial	None	Weak	127.346	-20.66
Ptilinopus regina	Columbidae	COLUMBIFORMES	0	3	0	Pitcher et al. (2005); Birds of the World (2022)	Herbivore	Primary	Frugivore	None	Non-territorial	None	Weak	243.329	-18.29
Ptilinopus richardsii	Columbidae	COLUMBIFORMES	0	3	0	Birds of the World (2022)	Herbivore	Primary	Frugivore	None	Non-territorial	None	Weak	46.978	-11.58
Ptilinopus rivoli	Columbidae	COLUMBIFORMES	0	3	0	Kunkel (1974); Birds of the World (2022)	Herbivore	Primary	Frugivore	None	Non-territorial	None	Weak	41.1771	-5.05
Ptilinopus roseicapilla	Columbidae	COLUMBIFORMES	0	3	0	Birds of the World (2022)	Herbivore	Primary	Frugivore	None	Non-territorial	None	Weak	51.4476	14.84
Ptilinopus solomonensis	Columbidae	COLUMBIFORMES	0	3	0	Birds of the World (2022)	Herbivore	Primary	Frugivore	None	Non-territorial	None	Weak	30.7036	-6.31
Ptilinopus subgularis	Columbidae	COLUMBIFORMES	0	3	0	Birds of the World (2022)	Herbivore	Primary	Frugivore	None	Non-territorial	None	Weak	44.0151	-1.8
Ptilinopus superbus	Columbidae	COLUMBIFORMES	0	3	0	Pitcher et al. (2005); Birds of the World (2022)	Herbivore	Primary	Frugivore	None	Non-territorial	None	Weak	183.344	-13.37
Ptilinopus tannensis	Columbidae	COLUMBIFORMES	0	3	0	Birds of the World (2022)	Herbivore	Primary	Frugivore	None	Non-territorial	None	Weak	105.241	-16.23
Ptilinopus victor	Columbidae	COLUMBIFORMES	0	3	0	Birds of the World (2022)	Herbivore	Primary	Frugivore	None	Non-territorial	None	Weak	95.2621	-16.62
Ptilinopus viridis	Columbidae	COLUMBIFORMES	0	3	0	Birds of the World (2022)	Herbivore	Primary	Frugivore	None	Non-territorial	None	Weak	36.019	-4.62
Ptilinopus wallacii	Columbidae	COLUMBIFORMES	0	3	0	Birds of the World (2022)	Herbivore	Primary	Frugivore	None	Non-territorial	None	Weak	68.0435	-6.7
Reinwardtoena browni	Columbidae	COLUMBIFORMES	0	3	0	Birds of the World (2022)	Herbivore	Primary	Frugivore	None	Non-territorial	None	Weak	34.1553	-4.99
Reinwardtoena crassirostris	Columbidae	COLUMBIFORMES	0	3	0	Birds of the World (2022)	Herbivore	Primary	Frugivore	None	Non-territorial	None	Weak	35.7501	-8.14
Reinwardtoena reinwardtsi	Columbidae	COLUMBIFORMES	0	3	0	Birds of the World (2022)	Herbivore	Primary	Frugivore	None	Non-territorial	None	Weak	37.9615	-4.43
Starnoenas cyanocephala	Columbidae	COLUMBIFORMES	0	3	0	Gibbs et al. (2001); Birds of the World (2022)	Herbivore	Primary	Omnivore	Weak	Territorial	None	Weak	163.013	21.14
Stigmatopelia chinensis	Columbidae	COLUMBIFORMES	0	3	0	Birds of the World (2022)	Herbivore	Primary	Granivore	Weak	Territorial	None	Weak	418.878	20.56
Stigmatopelia senegalensis	Columbidae	COLUMBIFORMES	0	3	0	Shultz & Dunbar (2010); Birds of the World (2022)	Herbivore	Primary	Granivore	Weak	Territorial	None	Weak	463.226	13.86
Streptopelia bitorquata	Columbidae	COLUMBIFORMES	0	3	0	Birds of the World (2022)	Herbivore	Primary	Granivore	Weak	Territorial	None	Weak	76.2748	3.73
Streptopelia capicola	Columbidae	COLUMBIFORMES	0	3	0	Kunkel (1974); Birds of the World (2022)	Herbivore	Primary	Granivore	Weak	Territorial	None	Weak	226.249	-12.47
Streptopelia decaocto	Columbidae	COLUMBIFORMES	0	4	0	Ballintijn & Cate (1997); Pitcher et al. (2005); Storchová & Hořák (2018); Birds of the World (2022)	Herbivore	Primary	Omnivore	Weak	Territorial	None	Weak	780.828	40.02
Streptopelia decipiens	Columbidae	COLUMBIFORMES	0	3	0	Birds of the World (2022)	Herbivore	Primary	Granivore	Weak	Territorial	None	Weak	251.482	2.85
Streptopelia hypopyrrha	Columbidae	COLUMBIFORMES	0	4	0	Birds of the World (2022)	Herbivore	Primary	Granivore	Weak	Territorial	None	Weak	215.7	10.45
Streptopelia lugens	Columbidae	COLUMBIFORMES	0	3	0	Birds of the World (2022)	Herbivore	Primary	Omnivore	Weak	Territorial	None	Weak	156.08	6.17
Streptopelia orientalis	Columbidae	COLUMBIFORMES	0	3	0	Birds of the World (2022)	Herbivore	Primary	Omnivore	Weak	Territorial	Strong	Strong	1077.92	43.17
Streptopelia reichenowi	Columbidae	COLUMBIFORMES	0	3	0	Birds of the World (2022)	Herbivore	Primary	Frugivore	Weak	Territorial	None	Weak	105.336	4
Streptopelia roseogrisea	Columbidae	COLUMBIFORMES	0	3	0	Birds of the World (2022)	Herbivore	Primary	Granivore	Weak	Territorial	None	Weak	417.04	15.74
Streptopelia semitorquata	Columbidae	COLUMBIFORMES	0	3	0	Kunkel (1974); Birds of the World (2022)	Herbivore	Primary	Granivore	Weak	Territorial	None	Weak	185.633	-3.6
Streptopelia tranquebarica	Columbidae	COLUMBIFORMES	0	3	0	Birds of the World (2022)	Herbivore	Primary	Granivore	Weak	Territorial	None	Weak	559.612	26.15
Streptopelia turtur	Columbidae	COLUMBIFORMES	0	3	0	Storchová & Hořák (2018); Birds of the World (2022)	Herbivore	Primary	Granivore	Weak	Territorial	Strong	Strong	933.992	45.44
Streptopelia vinacea	Columbidae	COLUMBIFORMES	0	3	0	Birds of the World (2022)	Herbivore	Primary	Granivore	Weak	Territorial	None	Weak	229.506	10.58
Treron apicauda	Columbidae	COLUMBIFORMES	0	3	0	Birds of the World (2022)	Herbivore	Primary	Frugivore	None	Non-territorial	None	Weak	373.365	23.37
Treron australis	Columbidae	COLUMBIFORMES	0	3	0	Birds of the World (2022)	Herbivore	Primary	Frugivore	None	Non-territorial	None	Weak	198.921	-19.38
Treron bicinctus	Columbidae	COLUMBIFORMES	0	3	0	Birds of the World (2022)	Herbivore	Primary	Frugivore	None	Non-territorial	None	Weak	262.14	17.13
Treron calvus	Columbidae	COLUMBIFORMES	0	3	0	Birds of the World (2022)	Herbivore	Primary	Frugivore	None	Non-territorial	Weak	Weak	146.481	-3.66
Treron capellei	Columbidae	COLUMBIFORMES	0	3	0	Birds of the World (2022)	Herbivore	Primary	Frugivore	None	Non-territorial	None	Weak	36.4925	0.73
Treron curvirostra	Columbidae	COLUMBIFORMES	0	3	0	Birds of the World (2022)	Herbivore	Primary	Frugivore	None	Non-territorial	None	Weak	202.472	13.64
Treron floris	Columbidae	COLUMBIFORMES	0	3	0	Birds of the World (2022)	Herbivore	Primary	Frugivore	None	Non-territorial	None	Weak	64.6793	-8.58
Treron formosae	Columbidae	COLUMBIFORMES	0	3	0	Birds of the World (2022)	Herbivore	Primary	Frugivore	None	Non-territorial	None	Weak	382.672	24
Treron fulvicollis	Columbidae	COLUMBIFORMES	0	3	0	Birds of the World (2022)	Herbivore	Primary	Frugivore	None	Non-territorial	None	Weak	38.3442	1.34
Treron griseicauda	Columbidae	COLUMBIFORMES	0	3	0	Birds of the World (2022)	Herbivore	Primary	Frugivore	None	Non-territorial	None	Weak	48.2117	-4.32
Treron olax	Columbidae	COLUMBIFORMES	0	3	0	Birds of the World (2022)	Herbivore	Primary	Frugivore	None	Non-territorial	None	Weak	36.1099	0.88
Treron oxyurus	Columbidae	COLUMBIFORMES	0	3	0	Birds of the World (2022)	Herbivore	Primary	Frugivore	None	Non-territorial	None	Weak	34.732	0.78
Treron pembaensis	Columbidae	COLUMBIFORMES	0	3	0	Birds of the World (2022)	Herbivore	Primary	Frugivore	None	Non-territorial	None	Weak	101.475	-5.17
Treron phoenicopterus	Columbidae	COLUMBIFORMES	0	3	0	Birds of the World (2022)	Herbivore	Primary	Frugivore	None	Non-territorial	None	Weak	392.372	21.9
Treron pompadora	Columbidae	COLUMBIFORMES	0	3	0	Birds of the World (2022)	Herbivore	Primary	Frugivore	None	Non-territorial	None	Weak	232.9	18.06
Treron psittaceus	Columbidae	COLUMBIFORMES	0	3	0	Birds of the World (2022)	Herbivore	Primary	Frugivore	None	Non-territorial	None	Weak	91.0065	-9.32
Treron sanctithomae	Columbidae	COLUMBIFORMES	0	3	0	Birds of the World (2022)	Herbivore	Primary	Frugivore	None	Non-territorial	None	Weak	99.725	0.24
Treron seimundi	Columbidae	COLUMBIFORMES	0	3	0	Birds of the World (2022)	Herbivore	Primary	Frugivore	None	Non-territorial	None	Weak	245.072	16.11
Treron sieboldii	Columbidae	COLUMBIFORMES	0	3	0	Birds of the World (2022)	Herbivore	Primary	Frugivore	None	Non-territorial	Weak	Weak	665.24	28.01
Treron sphenurus	Columbidae	COLUMBIFORMES	0	3	0	Birds of the World (2022)	Herbivore	Primary	Frugivore	None	Non-territorial	Weak	Weak	379.449	22.52
Treron teysmannii	Columbidae	COLUMBIFORMES	0	3	0	Birds of the World (2022)	Herbivore	Primary	Frugivore	None	Non-territorial	None	Weak	73.3663	-9.82
Treron vernans	Columbidae	COLUMBIFORMES	0	3	0	Birds of the World (2022)	Herbivore	Primary	Frugivore	None	Non-territorial	None	Weak	57.0346	3.34
Treron waalia	Columbidae	COLUMBIFORMES	0	3	0	Birds of the World (2022)	Herbivore	Primary	Frugivore	None	Non-territorial	Weak	Weak	226.213	10.69
Trugon terrestris	Columbidae	COLUMBIFORMES	0	3	0	Birds of the World (2022)	Herbivore	Primary	Granivore	Weak	Territorial	None	Weak	44.8995	-5.35
Turacoena manadensis	Columbidae	COLUMBIFORMES	0	3	0	Birds of the World (2022)	Herbivore	Primary	Frugivore	None	Non-territorial	None	Weak	44.7777	-2.1
Turacoena modesta	Columbidae	COLUMBIFORMES	0	3	0	Birds of the World (2022)	Herbivore	Primary	Frugivore	None	Non-territorial	None	Weak	94.0271	-9.14
Turtur abyssinicus	Columbidae	COLUMBIFORMES	0	3	0	Birds of the World (2022)	Herbivore	Primary	Granivore	None	Non-territorial	None	Weak	248.443	11.41
Turtur afer	Columbidae	COLUMBIFORMES	0	3	0	Birds of the World (2022)	Herbivore	Primary	Granivore	None	Non-territorial	None	Weak	144.802	2.08
Turtur brehmeri	Columbidae	COLUMBIFORMES	0	3	0	Birds of the World (2022)	Omnivore	Secondary	Omnivore	None	Non-territorial	None	Weak	82.4611	2.42
Turtur chalcospilos	Columbidae	COLUMBIFORMES	0	3	0	Kunkel (1974); Birds of the World (2022)	Herbivore	Primary	Granivore	None	Non-territorial	None	Weak	195.122	-10.42
Turtur tympanistria	Columbidae	COLUMBIFORMES	0	4	0	Birds of the World (2022)	Herbivore	Primary	Granivore	None	Non-territorial	None	Weak	123.416	-4.36
Uropelia campestris	Columbidae	COLUMBIFORMES	0	3	0	Birds of the World (2022)	Herbivore	Primary	Granivore	None	Non-territorial	None	Weak	117.199	-13.63
Zenaida asiatica	Columbidae	COLUMBIFORMES	0	4	0	Pitcher et al. (2005); Birds of the World (2022)	Herbivore	Primary	Granivore	None	Non-territorial	None	Weak	423.074	25.56
Zenaida auriculata	Columbidae	COLUMBIFORMES	0	3	0	Birds of the World (2022)	Herbivore	Primary	Granivore	None	Non-territorial	None	Weak	249.629	-20.36
Zenaida aurita	Columbidae	COLUMBIFORMES	0	4	0	Pitcher et al. (2005); Boogert et al. (2010); Quinard & Cézilly (2012)	Herbivore	Primary	Omnivore	None	Non-territorial	None	Weak	149.529	20.41
Zenaida galapagoensis	Columbidae	COLUMBIFORMES	0	3	0	Birds of the World (2022)	Herbivore	Primary	Granivore	None	Non-territorial	None	Weak	135.41	-0.54
Zenaida graysoni	Columbidae	COLUMBIFORMES	0	3	0	Birds of the World (2022)	Herbivore	Primary	Omnivore	None	Non-territorial	None	Weak	NA	NA
Zenaida macroura	Columbidae	COLUMBIFORMES	1	4	0	Pitcher et al. (2005); Birds of the World (2022)	Herbivore	Primary	Granivore	None	Non-territorial	None	Weak	809.473	39.64
Zenaida meloda	Columbidae	COLUMBIFORMES	0	3	0	Birds of the World (2022)	Herbivore	Primary	Granivore	None	Non-territorial	None	Weak	170.838	-15.94
Actenoides bougainvillei	Alcedinidae	CORACIIFORMES	0	2	0	Fry et al. (1992); Birds of the World (2022)	Carnivore	Secondary	Invertivore	Strong	Territorial	None	Weak	36.1792	-6.68
Actenoides concretus	Alcedinidae	CORACIIFORMES	0	2	0	Fry et al. (1992); Birds of the World (2022)	Carnivore	Secondary	Invertivore	Strong	Territorial	None	Weak	35.5282	1.16
Actenoides hombroni	Alcedinidae	CORACIIFORMES	0	2	0	Fry et al. (1992); Birds of the World (2022)	Carnivore	Secondary	Invertivore	Strong	Territorial	None	Weak	58.9011	8.06
Actenoides lindsayi	Alcedinidae	CORACIIFORMES	0	2	0	Fry et al. (1992); Birds of the World (2022)	Carnivore	Secondary	Invertivore	Strong	Territorial	None	Weak	112.971	14.77
Actenoides monachus	Alcedinidae	CORACIIFORMES	0	2	0	Fry et al. (1992); Birds of the World (2022)	Carnivore	Secondary	Invertivore	Strong	Territorial	None	Weak	45.99	-2.09
Actenoides princeps	Alcedinidae	CORACIIFORMES	0	2	0	Fry et al. (1992); Birds of the World (2022)	Carnivore	Secondary	Invertivore	Strong	Territorial	None	Weak	38.0667	-1.59
Alcedo argentata	Alcedinidae	CORACIIFORMES	0	2	0	Birds of the World (2022)	Carnivore	Secondary	Aquatic predator	Weak	Territorial	None	Weak	55.648	8.38
Alcedo atthis	Alcedinidae	CORACIIFORMES	0	4	0	Fry et al. (1992); Shultz & Dunbar (2010); Storchová & Hořák (2018); Birds of the World (2022)	Carnivore	Secondary	Aquatic predator	Weak	Territorial	None	Weak	803.871	39.55
Alcedo azurea	Alcedinidae	CORACIIFORMES	0	2	0	Birds of the World (2022)	Carnivore	Secondary	Aquatic predator	Weak	Territorial	None	Weak	310.114	-20.15
Alcedo coerulescens	Alcedinidae	CORACIIFORMES	0	2	0	Fry et al. (1992); Birds of the World (2022)	Carnivore	Secondary	Aquatic predator	Weak	Territorial	None	Weak	47.0042	-6.43
Alcedo cristata	Alcedinidae	CORACIIFORMES	0	3	0	Fry et al. (1992); Birds of the World (2022)	Carnivore	Secondary	Aquatic predator	Weak	Territorial	None	Weak	182.766	-3.46
Alcedo cyanopectus	Alcedinidae	CORACIIFORMES	0	2	0	Birds of the World (2022)	Carnivore	Secondary	Aquatic predator	Weak	Territorial	None	Weak	112.09	14.72
Alcedo euryzona	Alcedinidae	CORACIIFORMES	0	2	0	Fry et al. (1992); Birds of the World (2022)	Carnivore	Secondary	Aquatic predator	Weak	Territorial	None	Weak	39.3725	0.35
Alcedo hercules	Alcedinidae	CORACIIFORMES	0	2	0	Fry et al. (1992); Birds of the World (2022)	Carnivore	Secondary	Aquatic predator	Weak	Territorial	None	Weak	355.957	22.73
Alcedo leucogaster	Alcedinidae	CORACIIFORMES	0	2	0	Fry et al. (1992); Birds of the World (2022)	Carnivore	Secondary	Aquatic predator	Weak	Territorial	None	Weak	79.2235	1.85
Alcedo meninting	Alcedinidae	CORACIIFORMES	0	2	0	Fry et al. (1992); Birds of the World (2022)	Carnivore	Secondary	Aquatic predator	Weak	Territorial	None	Weak	159.486	10.45
Alcedo pusilla	Alcedinidae	CORACIIFORMES	0	2	0	Birds of the World (2022)	Carnivore	Secondary	Aquatic predator	Weak	Territorial	None	Weak	98.8493	-8.47
Alcedo quadribrachys	Alcedinidae	CORACIIFORMES	0	2	0	Fry et al. (1992); Birds of the World (2022)	Carnivore	Secondary	Aquatic predator	Weak	Territorial	None	Weak	93.7589	1.58
Alcedo semitorquata	Alcedinidae	CORACIIFORMES	0	2	0	Fry et al. (1992); Birds of the World (2022)	Carnivore	Secondary	Aquatic predator	Weak	Territorial	None	Weak	211.02	-13.94
Alcedo vintsioides	Alcedinidae	CORACIIFORMES	0	2	0	Fry et al. (1992); Birds of the World (2022)	Carnivore	Secondary	Aquatic predator	Weak	Territorial	None	Weak	202.567	-19.35
Alcedo websteri	Alcedinidae	CORACIIFORMES	0	2	0	Birds of the World (2022)	Carnivore	Secondary	Aquatic predator	Weak	Territorial	None	Weak	33.29	-4.62
Caridonax fulgidus	Alcedinidae	CORACIIFORMES	0	2	0	Fry et al. (1992); Birds of the World (2022)	Carnivore	Secondary	Invertivore	Strong	Territorial	None	Weak	64.7364	-8.61
Ceryle rudis	Alcedinidae	CORACIIFORMES	0	2	0	Fry et al. (1992); Pitcher et al. (2005); Birds of the World (2022)	Carnivore	Secondary	Aquatic predator	Weak	Territorial	None	Weak	270.039	7.17
Ceyx erithaca	Alcedinidae	CORACIIFORMES	0	2	0	Fry et al. (1992); Birds of the World (2022)	Carnivore	Secondary	Invertivore	Weak	Territorial	None	Weak	127.956	8.97
Ceyx fallax	Alcedinidae	CORACIIFORMES	0	2	0	Fry et al. (1992); Birds of the World (2022)	Carnivore	Secondary	Invertivore	Weak	Territorial	None	Weak	43.3377	-2
Ceyx lecontei	Alcedinidae	CORACIIFORMES	0	2	0	Birds of the World (2022)	Carnivore	Secondary	Invertivore	Strong	Territorial	None	Weak	75.0982	1.55
Ceyx lepidus	Alcedinidae	CORACIIFORMES	0	2	0	Fry et al. (1992); Birds of the World (2022)	Carnivore	Secondary	Invertivore	Weak	Territorial	None	Weak	44.4449	-3.92
Ceyx madagascariensis	Alcedinidae	CORACIIFORMES	0	2	0	Birds of the World (2022)	Carnivore	Secondary	Vertivore	Strong	Territorial	None	Weak	175.852	-17.91
Ceyx melanurus	Alcedinidae	CORACIIFORMES	0	2	0	Fry et al. (1992); Birds of the World (2022)	Carnivore	Secondary	Omnivore	Weak	Territorial	None	Weak	91.1046	12.03
Ceyx pictus	Alcedinidae	CORACIIFORMES	0	2	0	Birds of the World (2022)	Carnivore	Secondary	Invertivore	Strong	Territorial	None	Weak	160.475	-0.83
Ceyx rufidorsa	Alcedinidae	CORACIIFORMES	0	2	0	Birds of the World (2022)	Carnivore	Secondary	Invertivore	Strong	Territorial	None	Weak	39.9455	0.44
Chloroceryle aenea	Alcedinidae	CORACIIFORMES	0	2	0	Fry et al. (1992); Birds of the World (2022)	Carnivore	Secondary	Aquatic predator	Strong	Territorial	None	Weak	87.4958	-3.66
Chloroceryle amazona	Alcedinidae	CORACIIFORMES	0	4	0	Davis & Graham (1991); Fry et al. (1992)	Carnivore	Secondary	Aquatic predator	Strong	Territorial	None	Weak	137.379	-8.36
Chloroceryle americana	Alcedinidae	CORACIIFORMES	0	3	0	Fry et al. (1992); Pitcher et al. (2005); Birds of the World (2022)	Carnivore	Secondary	Aquatic predator	Weak	Territorial	None	Weak	166.753	-5.49
Chloroceryle inda	Alcedinidae	CORACIIFORMES	0	2	0	Fry et al. (1992); Birds of the World (2022)	Carnivore	Secondary	Aquatic predator	Strong	Territorial	None	Weak	80.1381	-4.85
Cittura cyanotis	Alcedinidae	CORACIIFORMES	0	2	0	Fry et al. (1992); Birds of the World (2022)	Carnivore	Secondary	Invertivore	Strong	Territorial	None	Weak	44.215	-0.74
Clytoceyx rex	Alcedinidae	CORACIIFORMES	0	2	0	Fry et al. (1992); Birds of the World (2022)	Carnivore	Secondary	Invertivore	Strong	Territorial	None	Weak	43.4613	-5.21
Dacelo gaudichaud	Alcedinidae	CORACIIFORMES	0	2	0	Fry et al. (1992); Birds of the World (2022)	Carnivore	Secondary	Invertivore	Strong	Territorial	None	Weak	44.5285	-5.36
Dacelo leachii	Alcedinidae	CORACIIFORMES	0	4	0	Fry et al. (1992); Pitcher et al. (2005); Birds of the World (2022)	Carnivore	Secondary	Omnivore	Strong	Territorial	None	Weak	330.523	-17.91
Dacelo novaeguineae	Alcedinidae	CORACIIFORMES	0	4	0	Fry et al. (1992); Legge & Cockburn (2000); Pitcher et al. (2005); Brouwer & Griffith (2019); Valcu et al. (2021)	Carnivore	Secondary	Omnivore	Strong	Territorial	None	Weak	469.735	-28.34
Dacelo tyro	Alcedinidae	CORACIIFORMES	0	2	0	Fry et al. (1992); Birds of the World (2022)	Carnivore	Secondary	Invertivore	Strong	Territorial	None	Weak	71.4439	-7.96
Halcyon albiventris	Alcedinidae	CORACIIFORMES	0	4	0	Fry et al. (1992); Birds of the World (2022)	Carnivore	Secondary	Invertivore	Strong	Territorial	None	Weak	208.91	-14.23
Halcyon badia	Alcedinidae	CORACIIFORMES	0	2	0	Fry et al. (1992); Birds of the World (2022)	Carnivore	Secondary	Invertivore	Strong	Territorial	None	Weak	74.9134	1.09
Halcyon chelicuti	Alcedinidae	CORACIIFORMES	0	2	0	Fry et al. (1992); Birds of the World (2022)	Carnivore	Secondary	Invertivore	Strong	Territorial	None	Weak	203.691	-2.45
Halcyon coromanda	Alcedinidae	CORACIIFORMES	0	2	0	Fry et al. (1992); Birds of the World (2022)	Carnivore	Secondary	Omnivore	Weak	Territorial	Strong	Strong	280.378	14.22
Halcyon cyanoventris	Alcedinidae	CORACIIFORMES	0	2	0	Fry et al. (1992); Birds of the World (2022)	Carnivore	Secondary	Invertivore	Strong	Territorial	None	Weak	53.3818	-7.35
Halcyon leucocephala	Alcedinidae	CORACIIFORMES	0	2	0	Fry et al. (1992); Birds of the World (2022)	Carnivore	Secondary	Invertivore	Weak	Territorial	Weak	Weak	178.841	0.43
Halcyon malimbica	Alcedinidae	CORACIIFORMES	0	2	0	Fry et al. (1992); Birds of the World (2022)	Carnivore	Secondary	Invertivore	Strong	Territorial	None	Weak	115.705	3.9
Halcyon pileata	Alcedinidae	CORACIIFORMES	0	2	0	Fry et al. (1992); Birds of the World (2022)	Carnivore	Secondary	Invertivore	Weak	Territorial	Weak	Weak	754.107	31.18
Halcyon senegalensis	Alcedinidae	CORACIIFORMES	0	2	0	Fry et al. (1992); Birds of the World (2022)	Carnivore	Secondary	Invertivore	Strong	Territorial	None	Weak	178.681	-0.14
Halcyon senegaloides	Alcedinidae	CORACIIFORMES	0	2	0	Fry et al. (1992); Birds of the World (2022)	Carnivore	Secondary	Aquatic predator	Weak	Territorial	Weak	Weak	181.901	-15.09
Halcyon smyrnensis	Alcedinidae	CORACIIFORMES	0	4	0	Fry et al. (1992); Birds of the World (2022)	Carnivore	Secondary	Omnivore	Weak	Territorial	Weak	Weak	409.597	20.86
Lacedo pulchella	Alcedinidae	CORACIIFORMES	0	2	0	Fry et al. (1992); Birds of the World (2022)	Carnivore	Secondary	Invertivore	Strong	Territorial	None	Weak	97.6383	6.95
Megaceryle alcyon	Alcedinidae	CORACIIFORMES	0	4	0	Fry et al. (1992); Birds of the World (2022)	Carnivore	Secondary	Aquatic predator	Weak	Territorial	Weak	Weak	1005.69	50.37
Megaceryle lugubris	Alcedinidae	CORACIIFORMES	0	2	0	Fry et al. (1992); Birds of the World (2022)	Carnivore	Secondary	Aquatic predator	Weak	Territorial	None	Weak	654.202	29.15
Megaceryle maxima	Alcedinidae	CORACIIFORMES	0	4	0	Fry et al. (1992); Birds of the World (2022)	Carnivore	Secondary	Aquatic predator	Weak	Territorial	None	Weak	169.618	-3.51
Megaceryle torquata	Alcedinidae	CORACIIFORMES	0	4	0	Fry et al. (1992); Birds of the World (2022)	Carnivore	Secondary	Aquatic predator	Weak	Territorial	None	Weak	172.772	-12.31
Melidora macrorrhina	Alcedinidae	CORACIIFORMES	0	2	0	Fry et al. (1992); Birds of the World (2022)	Carnivore	Secondary	Invertivore	Strong	Territorial	None	Weak	44.411	-5.26
Pelargopsis amauroptera	Alcedinidae	CORACIIFORMES	0	2	0	Fry et al. (1992); Birds of the World (2022)	Carnivore	Secondary	Aquatic predator	Strong	Territorial	None	Weak	218.474	18.72
Pelargopsis capensis	Alcedinidae	CORACIIFORMES	0	4	0	Fry et al. (1992); Birds of the World (2022)	Carnivore	Secondary	Aquatic predator	Strong	Territorial	Weak	Weak	213.381	13.61
Pelargopsis melanorhyncha	Alcedinidae	CORACIIFORMES	0	2	0	Fry et al. (1992); Birds of the World (2022)	Carnivore	Secondary	Aquatic predator	Strong	Territorial	Weak	Weak	44.599	-2.14
Syma megarhyncha	Alcedinidae	CORACIIFORMES	0	2	0	Fry et al. (1992); Birds of the World (2022)	Carnivore	Secondary	Invertivore	Strong	Territorial	None	Weak	42.5734	-5.49
Syma torotoro	Alcedinidae	CORACIIFORMES	0	2	0	Fry et al. (1992); Birds of the World (2022)	Carnivore	Secondary	Invertivore	Strong	Territorial	None	Weak	52.4053	-5.78
Tanysiptera carolinae	Alcedinidae	CORACIIFORMES	0	2	0	Fry et al. (1992); Birds of the World (2022)	Carnivore	Secondary	Invertivore	Strong	Territorial	None	Weak	14.8762	-1.03
Tanysiptera danae	Alcedinidae	CORACIIFORMES	0	2	0	Fry et al. (1992); Birds of the World (2022)	Carnivore	Secondary	Invertivore	Strong	Territorial	None	Weak	72.0798	-9.26
Tanysiptera ellioti	Alcedinidae	CORACIIFORMES	0	2	0	Fry et al. (1992); Birds of the World (2022)	Carnivore	Secondary	Invertivore	Strong	Territorial	None	Weak	26.773	-1.19
Tanysiptera galatea	Alcedinidae	CORACIIFORMES	0	2	0	Fry et al. (1992); Birds of the World (2022)	Carnivore	Secondary	Invertivore	Strong	Territorial	None	Weak	43.1527	-5.2
Tanysiptera hydrocharis	Alcedinidae	CORACIIFORMES	0	2	0	Fry et al. (1992); Birds of the World (2022)	Carnivore	Secondary	Invertivore	Strong	Territorial	None	Weak	70.2513	-8.02
Tanysiptera nympha	Alcedinidae	CORACIIFORMES	0	2	0	Fry et al. (1992); Birds of the World (2022)	Carnivore	Secondary	Invertivore	Strong	Territorial	None	Weak	27.4251	-2.63
Tanysiptera riedelii	Alcedinidae	CORACIIFORMES	0	2	0	Fry et al. (1992); Birds of the World (2022)	Carnivore	Secondary	Invertivore	Strong	Territorial	None	Weak	18.2854	-0.94
Tanysiptera sylvia	Alcedinidae	CORACIIFORMES	0	4	0	Fry et al. (1992); Legge & Heinsohn (2001); Pitcher et al. (2005)	Carnivore	Secondary	Invertivore	Weak	Territorial	Strong	Strong	187.82	-13.94
Todiramphus albonotatus	Alcedinidae	CORACIIFORMES	0	2	0	Fry et al. (1992); Birds of the World (2022)	Carnivore	Secondary	Invertivore	Strong	Territorial	None	Weak	38.5519	-5.51
Todiramphus australasia	Alcedinidae	CORACIIFORMES	0	2	0	Fry et al. (1992); Birds of the World (2022)	Carnivore	Secondary	Invertivore	Strong	Territorial	None	Weak	84.1914	-9.09
Todiramphus chloris	Alcedinidae	CORACIIFORMES	0	2	0	Fry et al. (1992); Birds of the World (2022)	Carnivore	Secondary	Invertivore	Strong	Territorial	None	Weak	105.362	0.66
Todiramphus cinnamominus	Alcedinidae	CORACIIFORMES	1	3	0	Fry et al. (1992); Kesler & Haig (2007)	Carnivore	Secondary	Invertivore	Strong	Territorial	None	Weak	14.1215	7.2
Todiramphus diops	Alcedinidae	CORACIIFORMES	0	2	0	Fry et al. (1992); Birds of the World (2022)	Carnivore	Secondary	Invertivore	Strong	Territorial	None	Weak	24.3325	0.64
Todiramphus enigma	Alcedinidae	CORACIIFORMES	0	2	0	Fry et al. (1992); Birds of the World (2022)	Carnivore	Secondary	Invertivore	Strong	Territorial	None	Weak	25.6968	4.21
Todiramphus farquhari	Alcedinidae	CORACIIFORMES	0	2	0	Fry et al. (1992); Birds of the World (2022)	Carnivore	Secondary	Invertivore	Strong	Territorial	None	Weak	97.55	-15.57
Todiramphus funebris	Alcedinidae	CORACIIFORMES	0	2	0	Fry et al. (1992); Birds of the World (2022)	Carnivore	Secondary	Invertivore	Strong	Territorial	None	Weak	23.2462	0.87
Todiramphus gambieri	Alcedinidae	CORACIIFORMES	0	2	0	Fry et al. (1992); Birds of the World (2022)	Carnivore	Secondary	Invertivore	Strong	Territorial	None	Weak	63.448	-16.15
Todiramphus godeffroyi	Alcedinidae	CORACIIFORMES	0	2	0	Fry et al. (1992); Birds of the World (2022)	Carnivore	Secondary	Invertivore	Strong	Territorial	None	Weak	49.0462	-9.94
Todiramphus lazuli	Alcedinidae	CORACIIFORMES	0	2	0	Fry et al. (1992); Birds of the World (2022)	Carnivore	Secondary	Invertivore	Strong	Territorial	None	Weak	46.6953	-3.23
Todiramphus leucopygius	Alcedinidae	CORACIIFORMES	0	2	0	Fry et al. (1992); Birds of the World (2022)	Carnivore	Secondary	Invertivore	Strong	Territorial	None	Weak	34.1648	-7.52
Todiramphus macleayii	Alcedinidae	CORACIIFORMES	0	2	0	Fry et al. (1992); Birds of the World (2022)	Carnivore	Secondary	Invertivore	Strong	Territorial	Strong	Strong	290.053	-18.8
Todiramphus nigrocyaneus	Alcedinidae	CORACIIFORMES	0	2	0	Fry et al. (1992); Birds of the World (2022)	Carnivore	Secondary	Omnivore	Strong	Territorial	None	Weak	41.7628	-4.92
Todiramphus pyrrhopygius	Alcedinidae	CORACIIFORMES	0	2	0	Fry et al. (1992); Birds of the World (2022)	Carnivore	Secondary	Invertivore	Weak	Territorial	None	Weak	494.282	-25.32
Todiramphus recurvirostris	Alcedinidae	CORACIIFORMES	0	2	0	Fry et al. (1992); Birds of the World (2022)	Carnivore	Secondary	Invertivore	Strong	Territorial	None	Weak	39.2653	-13.74
Todiramphus ruficollaris	Alcedinidae	CORACIIFORMES	1	3	1	Fry et al. (1992); Birds of the World (2022)	Carnivore	Secondary	Invertivore	Strong	Territorial	None	Weak	146.078	-21.91
Todiramphus sanctus	Alcedinidae	CORACIIFORMES	0	4	0	Fry et al. (1992); Birds of the World (2022)	Carnivore	Secondary	Invertivore	Weak	Territorial	Strong	Strong	458.011	-26.17
Todiramphus saurophaga	Alcedinidae	CORACIIFORMES	0	2	0	Birds of the World (2022)	Carnivore	Secondary	Omnivore	Strong	Territorial	None	Weak	30.1988	-3.59
Todiramphus tutus	Alcedinidae	CORACIIFORMES	0	2	0	Fry et al. (1992); Birds of the World (2022)	Carnivore	Secondary	Invertivore	Strong	Territorial	None	Weak	72.8316	-17.1
Todiramphus veneratus	Alcedinidae	CORACIIFORMES	0	2	0	Fry et al. (1992); Birds of the World (2022)	Carnivore	Secondary	Invertivore	Strong	Territorial	None	Weak	80.508	-17.66
Todiramphus winchelli	Alcedinidae	CORACIIFORMES	0	2	0	Fry et al. (1992); Birds of the World (2022)	Carnivore	Secondary	Invertivore	Strong	Territorial	None	Weak	58.5069	8.61
Atelornis crossleyi	Brachypteraciidae	CORACIIFORMES	0	3	0	Fry et al. (1992); Birds of the World (2022)	Carnivore	Secondary	Invertivore	Weak	Territorial	None	Weak	229.695	-17.72
Atelornis pittoides	Brachypteraciidae	CORACIIFORMES	0	3	0	Fry et al. (1992); Birds of the World (2022)	Carnivore	Secondary	Invertivore	Weak	Territorial	None	Weak	224.623	-17.77
Brachypteracias leptosomus	Brachypteraciidae	CORACIIFORMES	0	3	0	Fry et al. (1992); Thorstrom & Lind (1999); Birds of the World (2022)	Carnivore	Secondary	Invertivore	Weak	Territorial	None	Weak	226.867	-17.88
Brachypteracias squamiger	Brachypteraciidae	CORACIIFORMES	0	3	0	Birds of the World (2022)	Carnivore	Secondary	Invertivore	Weak	Territorial	None	Weak	226.16	-17.7
Uratelornis chimaera	Brachypteraciidae	CORACIIFORMES	0	4	0	Fry et al. (1992); Birds of the World (2022)	Carnivore	Secondary	Invertivore	Weak	Territorial	None	Weak	218.588	-22.44
Coracias abyssinicus	Coraciidae	CORACIIFORMES	0	4	0	Fry et al. (1992); Birds of the World (2022)	Carnivore	Secondary	Invertivore	Weak	Territorial	None	Weak	233.502	10.49
Coracias benghalensis	Coraciidae	CORACIIFORMES	0	4	0	Fry et al. (1992); Birds of the World (2022)	Carnivore	Secondary	Omnivore	None	Non-territorial	Weak	Weak	408.919	22.1
Coracias caudatus	Coraciidae	CORACIIFORMES	0	2	0	Fry et al. (1992); Birds of the World (2022)	Carnivore	Secondary	Omnivore	Weak	Territorial	Weak	Weak	217.589	-11.6
Coracias cyanogaster	Coraciidae	CORACIIFORMES	2	4	0	Fry et al. (1992); Birds of the World (2022)	Carnivore	Secondary	Invertivore	Weak	Territorial	None	Weak	181.25	9.53
Coracias garrulus	Coraciidae	CORACIIFORMES	1	4	0	Fry et al. (1992); Sánchez et al. (2015); Storchová & Hořák (2018); Brouwer & Griffith (2019); Valcu et al. (2021)	Carnivore	Secondary	Invertivore	Weak	Territorial	Strong	Strong	915.324	43.92
Coracias naevia	Coraciidae	CORACIIFORMES	0	4	0	Birds of the World (2022)	Carnivore	Secondary	Invertivore	Weak	Territorial	None	Weak	208.939	-2.73
Coracias spatulatus	Coraciidae	CORACIIFORMES	0	2	0	Fry et al. (1992); Birds of the World (2022)	Carnivore	Secondary	Invertivore	Weak	Territorial	None	Weak	202.509	-13.68
Coracias temminckii	Coraciidae	CORACIIFORMES	0	2	0	Fry et al. (1992); Birds of the World (2022)	Carnivore	Secondary	Invertivore	Weak	Territorial	None	Weak	45.2665	-2.11
Eurystomus azureus	Coraciidae	CORACIIFORMES	0	3	0	Fry et al. (1992); Birds of the World (2022)	Carnivore	Secondary	Invertivore	Weak	Territorial	None	Weak	23.9476	0.71
Eurystomus glaucurus	Coraciidae	CORACIIFORMES	0	4	0	Fry et al. (1992); Birds of the World (2022)	Carnivore	Secondary	Invertivore	Weak	Territorial	None	Weak	157.905	-0.99
Eurystomus gularis	Coraciidae	CORACIIFORMES	0	4	0	Fry et al. (1992); Birds of the World (2022)	Carnivore	Secondary	Invertivore	Weak	Territorial	None	Weak	77.8407	1.89
Eurystomus orientalis	Coraciidae	CORACIIFORMES	0	4	0	Fry et al. (1992); Birds of the World (2022)	Carnivore	Secondary	Invertivore	Weak	Territorial	Strong	Strong	512.067	14.36
Meropogon forsteni	Meropidae	CORACIIFORMES	0	3	0	Coates (1990); Fry et al. (1992); Birds of the World (2022)	Carnivore	Secondary	Invertivore	Strong	Territorial	None	Weak	37.4883	-1.44
Merops albicollis	Meropidae	CORACIIFORMES	0	4	0	Fry et al. (1992); Fry & Fry (2010)	Carnivore	Secondary	Invertivore	None	Non-territorial	Weak	Weak	397.889	15.45
Merops apiaster	Meropidae	CORACIIFORMES	0	4	0	Jones et al. (1991); Fry et al. (1992); Pitcher et al. (2005); Storchová & Hořák (2018); Valcu et al. (2021); Birds of the World (2022)	Carnivore	Secondary	Invertivore	None	Non-territorial	Strong	Strong	917.51	40.17
Merops boehmi	Meropidae	CORACIIFORMES	0	4	0	Fry et al. (1992); Birds of the World (2022)	Carnivore	Secondary	Invertivore	None	Non-territorial	None	Weak	165.541	-10.29
Merops breweri	Meropidae	CORACIIFORMES	0	3	0	Fry et al. (1992); Birds of the World (2022)	Carnivore	Secondary	Invertivore	None	Non-territorial	None	Weak	80.6823	0.7
Merops bullockoides	Meropidae	CORACIIFORMES	0	4	0	Fry et al. (1992); Birds of the World (2022)	Carnivore	Secondary	Invertivore	None	Non-territorial	None	Weak	199.164	-13.41
Merops bulocki	Meropidae	CORACIIFORMES	1	4	0	Fry et al. (1992); Birds of the World (2022)	Carnivore	Secondary	Invertivore	None	Non-territorial	None	Weak	214.269	9.95
Merops gularis	Meropidae	CORACIIFORMES	0	3	0	Fry et al. (1992); Birds of the World (2022)	Carnivore	Secondary	Invertivore	None	Non-territorial	None	Weak	76.5128	1.03
Merops hirundineus	Meropidae	CORACIIFORMES	0	3	0	Fry et al. (1992); Fry & Fry (2010)	Carnivore	Secondary	Invertivore	None	Non-territorial	None	Weak	225.73	-7.98
Merops leschenaulti	Meropidae	CORACIIFORMES	0	4	0	Fry et al. (1992); Birds of the World (2022)	Carnivore	Secondary	Invertivore	None	Non-territorial	None	Weak	233.165	16.59
Merops malimbicus	Meropidae	CORACIIFORMES	0	3	0	Fry et al. (1992); Birds of the World (2022)	Carnivore	Secondary	Invertivore	None	Non-territorial	None	Weak	89.3676	0.5
Merops muelleri	Meropidae	CORACIIFORMES	0	3	0	Fry et al. (1992); Birds of the World (2022)	Carnivore	Secondary	Invertivore	None	Non-territorial	None	Weak	72.7826	1.64
Merops nubicoides	Meropidae	CORACIIFORMES	1	3	0	Fry et al. (1992); Birds of the World (2022)	Carnivore	Secondary	Invertivore	None	Non-territorial	Weak	Weak	256.233	-16.48
Merops nubicus	Meropidae	CORACIIFORMES	1	4	0	Fry et al. (1992); Ferrie et al. (2017)	Carnivore	Secondary	Invertivore	None	Non-territorial	Weak	Weak	238.567	10.72
Merops oreobates	Meropidae	CORACIIFORMES	0	3	0	Kunkel (1974); Fry et al. (1992); Birds of the World (2022)	Carnivore	Secondary	Invertivore	None	Non-territorial	None	Weak	84.2118	-0.68
Merops orientalis	Meropidae	CORACIIFORMES	0	3	0	Fry et al. (1992); Birds of the World (2022)	Carnivore	Secondary	Invertivore	None	Non-territorial	None	Weak	396.362	18.78
Merops ornatus	Meropidae	CORACIIFORMES	0	4	0	Fry et al. (1992); Boland (2004); Pitcher et al. (2005)	Carnivore	Secondary	Invertivore	None	Non-territorial	Strong	Strong	476.312	-25.32
Merops persicus	Meropidae	CORACIIFORMES	0	4	0	Fry et al. (1992); Storchová & Hořák (2018); Birds of the World (2022)	Carnivore	Secondary	Invertivore	None	Non-territorial	Strong	Strong	823.882	34.61
Merops philippinus	Meropidae	CORACIIFORMES	0	4	0	Fry et al. (1992); Siefferman et al. (2007)	Carnivore	Secondary	Invertivore	None	Non-territorial	Strong	Strong	320.804	18.69
Merops pusillus	Meropidae	CORACIIFORMES	0	4	0	Fry et al. (1992); Fry & Fry (2010)	Carnivore	Secondary	Invertivore	None	Non-territorial	None	Weak	181.616	-1.1
Merops revoilii	Meropidae	CORACIIFORMES	0	3	0	Fry et al. (1992); Birds of the World (2022)	Carnivore	Secondary	Invertivore	None	Non-territorial	None	Weak	127.9	5.49
Merops superciliosus	Meropidae	CORACIIFORMES	0	3	0	Fry et al. (1992); Birds of the World (2022)	Carnivore	Secondary	Invertivore	None	Non-territorial	Weak	Weak	160.888	-8.67
Merops variegatus	Meropidae	CORACIIFORMES	0	4	0	Fry et al. (1992); Birds of the World (2022)	Carnivore	Secondary	Invertivore	None	Non-territorial	None	Weak	96.1228	-0.97
Merops viridis	Meropidae	CORACIIFORMES	0	4	0	Fry et al. (1992); Stader (1994); Valcu et al. (2021)	Carnivore	Secondary	Invertivore	None	Non-territorial	None	Weak	239.906	11.35
Nyctyornis amictus	Meropidae	CORACIIFORMES	0	3	0	Fry et al. (1992); Birds of the World (2022)	Carnivore	Secondary	Invertivore	Strong	Territorial	None	Weak	41.8247	1.98
Nyctyornis athertoni	Meropidae	CORACIIFORMES	0	3	0	Fry et al. (1992); Birds of the World (2022)	Carnivore	Secondary	Invertivore	Strong	Territorial	None	Weak	313.638	20.49
Aspatha gularis	Momotidae	CORACIIFORMES	0	3	0	Fry et al. (1992); Birds of the World (2022)	Carnivore	Secondary	Invertivore	Strong	Territorial	None	Weak	126.578	15.29
Baryphthengus martii	Momotidae	CORACIIFORMES	0	3	0	Fry et al. (1992); Pitcher et al. (2005); Birds of the World (2022)	Carnivore	Secondary	Omnivore	Strong	Territorial	None	Weak	64.9298	-6.17
Baryphthengus ruficapillus	Momotidae	CORACIIFORMES	0	3	0	Fry et al. (1992); Birds of the World (2022)	Carnivore	Secondary	Invertivore	Strong	Territorial	None	Weak	221.09	-21.49
Electron carinatum	Momotidae	CORACIIFORMES	0	3	0	Fry et al. (1992); Birds of the World (2022)	Carnivore	Secondary	Invertivore	Strong	Territorial	None	Weak	125.785	14.65
Electron platyrhynchum	Momotidae	CORACIIFORMES	0	3	0	Fry et al. (1992); Birds of the World (2022)	Carnivore	Secondary	Invertivore	Strong	Territorial	None	Weak	61.6728	-5.85
Eumomota superciliosa	Momotidae	CORACIIFORMES	0	4	0	Fry et al. (1992); Birds of the World (2022)	Carnivore	Secondary	Invertivore	Strong	Territorial	None	Weak	134.546	16.3
Hylomanes momotula	Momotidae	CORACIIFORMES	0	3	0	Fry et al. (1992); Birds of the World (2022)	Carnivore	Secondary	Invertivore	Strong	Territorial	None	Weak	145.22	15.29
Momotus aequatorialis	Momotidae	CORACIIFORMES	0	3	0	Fry et al. (1992); Birds of the World (2022)	Carnivore	Secondary	Invertivore	Strong	Territorial	None	Weak	57.5024	-2.79
Momotus mexicanus	Momotidae	CORACIIFORMES	0	3	0	Fry et al. (1992); Birds of the World (2022)	Carnivore	Secondary	Invertivore	Strong	Territorial	None	Weak	202.172	19.91
Momotus momota	Momotidae	CORACIIFORMES	0	3	0	Kunkel (1974); Fry et al. (1992); Birds of the World (2022)	Carnivore	Secondary	Omnivore	Strong	Territorial	None	Weak	87.4106	-3.79
Todus angustirostris	Todidae	CORACIIFORMES	0	4	0	Fry et al. (1992); Raffaele et al. (1998); Birds of the World (2022)	Carnivore	Secondary	Invertivore	Strong	Territorial	None	Weak	120.557	18.91
Todus mexicanus	Todidae	CORACIIFORMES	0	4	0	Fry et al. (1992); Raffaele et al. (1998); Birds of the World (2022)	Carnivore	Secondary	Invertivore	Strong	Territorial	None	Weak	114.183	18.23
Todus multicolor	Todidae	CORACIIFORMES	0	4	0	Fry et al. (1992); Raffaele et al. (1998); Birds of the World (2022)	Carnivore	Secondary	Invertivore	Strong	Territorial	None	Weak	173.978	21.62
Todus subulatus	Todidae	CORACIIFORMES	0	4	0	Fry et al. (1992); Raffaele et al. (1998); Birds of the World (2022)	Carnivore	Secondary	Invertivore	Strong	Territorial	None	Weak	120.426	18.91
Todus todus	Todidae	CORACIIFORMES	0	3	0	Fry et al. (1992); Raffaele et al. (1998); Birds of the World (2022)	Carnivore	Secondary	Invertivore	Strong	Territorial	None	Weak	110.827	18.16
Cacomantis castaneiventris	Cuculidae	CUCULIFORMES	3	2	0	Payne & Sorensen (2005); Krüger et al. (2009)	Carnivore	Secondary	Invertivore	None	Non-territorial	None	Weak	48.9957	-5.63
Cacomantis flabelliformis	Cuculidae	CUCULIFORMES	3	2	0	Payne & Sorensen (2005); Krüger et al. (2009)	Carnivore	Secondary	Invertivore	None	Non-territorial	None	Weak	411.882	-28.78
Cacomantis heinrichi	Cuculidae	CUCULIFORMES	3	2	0	Payne & Sorensen (2005); Krüger et al. (2009)	Carnivore	Secondary	Invertivore	None	Non-territorial	None	Weak	37.295	-1.57
Cacomantis merulinus	Cuculidae	CUCULIFORMES	3	2	0	Payne & Sorensen (2005); Krüger et al. (2009)	Carnivore	Secondary	Invertivore	None	Non-territorial	None	Weak	217.466	13.43
Cacomantis passerinus	Cuculidae	CUCULIFORMES	3	2	0	Payne & Sorensen (2005); Krüger et al. (2009)	Carnivore	Secondary	Invertivore	None	Non-territorial	None	Weak	388.16	21.16
Cacomantis sepulcralis	Cuculidae	CUCULIFORMES	3	2	0	Payne & Sorensen (2005); Krüger et al. (2009)	Carnivore	Secondary	Invertivore	None	Non-territorial	None	Weak	NA	NA
Cacomantis sonneratii	Cuculidae	CUCULIFORMES	3	2	0	Payne & Sorensen (2005); Krüger et al. (2009)	Carnivore	Secondary	Invertivore	None	Non-territorial	None	Weak	204.708	13.43
Cacomantis variolosus	Cuculidae	CUCULIFORMES	3	2	0	Payne & Sorensen (2005); Krüger et al. (2009)	Carnivore	Secondary	Invertivore	None	Non-territorial	None	Weak	217.32	-15.29
Caliechthrus leucolophus	Cuculidae	CUCULIFORMES	3	2	0	Payne & Sorensen (2005)	Carnivore	Secondary	Invertivore	None	Non-territorial	None	Weak	40.2119	-4.93
Carpococcyx radiatus	Cuculidae	CUCULIFORMES	0	2	0	Birds of the World (2022)	Carnivore	Secondary	Invertivore	Strong	Territorial	None	Weak	25.6146	0.61
Carpococcyx renauldi	Cuculidae	CUCULIFORMES	0	2	0	Hughes (1997); Krüger et al. (2009); Birds of the World (2022)	Carnivore	Secondary	Invertivore	Strong	Territorial	None	Weak	171.098	14.66
Carpococcyx viridis	Cuculidae	CUCULIFORMES	0	2	0	Krüger et al. (2009); Birds of the World (2022)	Carnivore	Secondary	Invertivore	Strong	Territorial	None	Weak	28.6682	-2.9
Centropus andamanensis	Cuculidae	CUCULIFORMES	0	2	0	Payne & Sorensen (2005)	Carnivore	Secondary	Invertivore	Strong	Territorial	None	Weak	66.0288	11.54
Centropus anselli	Cuculidae	CUCULIFORMES	0	2	0	Payne & Sorensen (2005)	Carnivore	Secondary	Invertivore	Strong	Territorial	None	Weak	65.4475	-0.45
Centropus ateralbus	Cuculidae	CUCULIFORMES	0	2	0	Payne & Sorensen (2005)	Carnivore	Secondary	Invertivore	Strong	Territorial	None	Weak	35.4681	-5.2
Centropus bengalensis	Cuculidae	CUCULIFORMES	0	3	0	Payne & Sorensen (2005); Birds of the World (2022)	Carnivore	Secondary	Invertivore	Strong	Territorial	None	Weak	269.326	14.75
Centropus bernsteini	Cuculidae	CUCULIFORMES	0	2	0	Payne & Sorensen (2005)	Carnivore	Secondary	Invertivore	Strong	Territorial	None	Weak	37.7479	-4.62
Centropus celebensis	Cuculidae	CUCULIFORMES	0	2	0	Payne & Sorensen (2005)	Carnivore	Secondary	Invertivore	Strong	Territorial	None	Weak	45.012	-1.98
Centropus chalybeus	Cuculidae	CUCULIFORMES	0	2	0	Payne & Sorensen (2005)	Carnivore	Secondary	Invertivore	Strong	Territorial	None	Weak	18.2854	-0.94
Centropus chlororhynchus	Cuculidae	CUCULIFORMES	0	2	0	Payne & Sorensen (2005)	Carnivore	Secondary	Invertivore	Strong	Territorial	None	Weak	58.8614	6.7
Centropus cupreicaudus	Cuculidae	CUCULIFORMES	0	3	0	Payne & Sorensen (2005); Birds of the World (2022)	Carnivore	Secondary	Omnivore	Weak	Territorial	None	Weak	171.42	-12.24
Centropus goliath	Cuculidae	CUCULIFORMES	0	2	0	Payne & Sorensen (2005)	Carnivore	Secondary	Invertivore	Weak	Territorial	Weak	Weak	24.4218	0.63
Centropus grillii	Cuculidae	CUCULIFORMES	3	4	1	Goymann et al. (2004); Goymann et al. (2008); Geberzahn et al. (2009); Muck et al. (2009); Brouwer & Griffith (2019); Valcu et al. (2021); Birds of the World (2022)	Carnivore	Secondary	Invertivore	Weak	Territorial	Weak	Weak	148.183	-2.78
Centropus leucogaster	Cuculidae	CUCULIFORMES	0	2	0	Payne & Sorensen (2005)	Carnivore	Secondary	Invertivore	Strong	Territorial	None	Weak	104.398	5.96
Centropus melanops	Cuculidae	CUCULIFORMES	0	2	0	Payne & Sorensen (2005)	Carnivore	Secondary	Invertivore	Strong	Territorial	None	Weak	55.6702	8.34
Centropus menbeki	Cuculidae	CUCULIFORMES	0	2	0	Payne & Sorensen (2005)	Carnivore	Secondary	Vertivore	Strong	Territorial	None	Weak	45.4481	-5.29
Centropus milo	Cuculidae	CUCULIFORMES	0	2	0	Payne & Sorensen (2005)	Carnivore	Secondary	Invertivore	Strong	Territorial	None	Weak	36.4242	-8.96
Centropus monachus	Cuculidae	CUCULIFORMES	0	2	0	Payne & Sorensen (2005)	Carnivore	Secondary	Omnivore	Weak	Territorial	None	Weak	113.455	4.2
Centropus nigrorufus	Cuculidae	CUCULIFORMES	0	2	0	Payne & Sorensen (2005)	Carnivore	Secondary	Omnivore	Strong	Territorial	None	Weak	54.5141	-7.14
Centropus phasianinus	Cuculidae	CUCULIFORMES	1	4	0	Kunkel (1974); McDonald et al. (2003); Pitcher et al. (2005); Maurer et al. (2011); Brouwer & Griffith (2019); Valcu et al. (2021); Birds of the World (2022)	Carnivore	Secondary	Invertivore	Weak	Territorial	None	Weak	302.861	-17.66
Centropus rectunguis	Cuculidae	CUCULIFORMES	0	2	0	Payne & Sorensen (2005)	Carnivore	Secondary	Invertivore	Strong	Territorial	None	Weak	35.249	0.53
Centropus senegalensis	Cuculidae	CUCULIFORMES	0	2	0	Payne & Sorensen (2005); Birds of the World (2022)	Carnivore	Secondary	Vertivore	Strong	Territorial	None	Weak	184.715	3.67
Centropus sinensis	Cuculidae	CUCULIFORMES	0	4	0	Birds of the World (2022)	Carnivore	Secondary	Vertivore	Strong	Territorial	None	Weak	329.718	18
Centropus spilopterus	Cuculidae	CUCULIFORMES	1	3	0	Birds of the World (2022)	Carnivore	Secondary	Invertivore	Strong	Territorial	None	Weak	68.0444	-5.66
Centropus steerii	Cuculidae	CUCULIFORMES	0	2	0	Payne & Sorensen (2005)	Carnivore	Secondary	Invertivore	Strong	Territorial	None	Weak	102.477	13.16
Centropus superciliosus	Cuculidae	CUCULIFORMES	0	4	0	Payne & Sorensen (2005); Valcu et al. (2021); Birds of the World (2022)	Carnivore	Secondary	Invertivore	Strong	Territorial	None	Weak	177.159	-7.54
Centropus toulou	Cuculidae	CUCULIFORMES	0	2	0	Payne & Sorensen (2005)	Carnivore	Secondary	Omnivore	Strong	Territorial	None	Weak	203.848	-19.38
Centropus unirufus	Cuculidae	CUCULIFORMES	0	2	0	Payne & Sorensen (2005)	Carnivore	Secondary	Invertivore	Weak	Territorial	None	Weak	124.323	15.82
Centropus violaceus	Cuculidae	CUCULIFORMES	0	2	0	Orenstein (1976); Payne & Sorensen (2005)	Carnivore	Secondary	Invertivore	Strong	Territorial	None	Weak	35.9105	-5.19
Centropus viridis	Cuculidae	CUCULIFORMES	0	2	0	Payne & Sorensen (2005)	Carnivore	Secondary	Invertivore	Weak	Territorial	None	Weak	87.8762	11.87
Cercococcyx mechowi	Cuculidae	CUCULIFORMES	3	2	0	Payne & Sorensen (2005); Krüger et al. (2009)	Carnivore	Secondary	Invertivore	None	Non-territorial	None	Weak	75.2713	2.06
Cercococcyx montanus	Cuculidae	CUCULIFORMES	3	2	0	Payne & Sorensen (2005); Krüger et al. (2009)	Carnivore	Secondary	Invertivore	None	Non-territorial	None	Weak	162.91	-9.74
Cercococcyx olivinus	Cuculidae	CUCULIFORMES	3	2	0	Payne & Sorensen (2005); Krüger et al. (2009)	Carnivore	Secondary	Invertivore	None	Non-territorial	None	Weak	70.2772	1.42
Ceuthmochares aereus	Cuculidae	CUCULIFORMES	0	2	0	Payne & Sorensen (2005)	Carnivore	Secondary	Invertivore	Strong	Territorial	None	Weak	102.393	-3.43
Chrysococcyx basalis	Cuculidae	CUCULIFORMES	0	4	0	Langmore et al. (2007); Krüger et al. (2009); Brouwer & Griffith (2019)	Carnivore	Secondary	Invertivore	None	Non-territorial	None	Weak	488.35	-25.73
Chrysococcyx caprius	Cuculidae	CUCULIFORMES	3	2	0	Payne & Sorensen (2005); Krüger et al. (2009)	Carnivore	Secondary	Invertivore	None	Non-territorial	None	Weak	218.901	-2.97
Chrysococcyx crassirostris	Cuculidae	CUCULIFORMES	3	2	0	Payne & Sorensen (2005)	Carnivore	Secondary	Invertivore	None	Non-territorial	None	Weak	71.3458	-7.34
Chrysococcyx cupreus	Cuculidae	CUCULIFORMES	3	2	0	Payne & Sorensen (2005); Krüger et al. (2009)	Carnivore	Secondary	Invertivore	None	Non-territorial	None	Weak	145.105	-2.08
Chrysococcyx flavigularis	Cuculidae	CUCULIFORMES	3	2	0	Payne & Sorensen (2005); Krüger et al. (2009)	Carnivore	Secondary	Invertivore	None	Non-territorial	None	Weak	71.1357	1.12
Chrysococcyx klaas	Cuculidae	CUCULIFORMES	3	2	0	Krüger et al. (2009); Birds of the World (2022)	Carnivore	Secondary	Invertivore	None	Non-territorial	None	Weak	167.775	-2.44
Chrysococcyx lucidus	Cuculidae	CUCULIFORMES	3	2	0	Payne & Sorensen (2005); Krüger et al. (2009)	Carnivore	Secondary	Invertivore	None	Non-territorial	None	Weak	422.902	-30.39
Chrysococcyx maculatus	Cuculidae	CUCULIFORMES	3	2	0	Payne & Sorensen (2005); Krüger et al. (2009)	Carnivore	Secondary	Invertivore	None	Non-territorial	None	Weak	441.301	24.16
Chrysococcyx meyeri	Cuculidae	CUCULIFORMES	3	2	0	Payne & Sorensen (2005); Krüger et al. (2009)	Carnivore	Secondary	Invertivore	None	Non-territorial	None	Weak	39.8513	-4.88
Chrysococcyx minutillus	Cuculidae	CUCULIFORMES	3	2	0	Payne & Sorensen (2005); Krüger et al. (2009)	Carnivore	Secondary	Invertivore	None	Non-territorial	None	Weak	NA	NA
Chrysococcyx osculans	Cuculidae	CUCULIFORMES	3	2	0	Payne & Sorensen (2005); Krüger et al. (2009)	Carnivore	Secondary	Invertivore	None	Non-territorial	None	Weak	498.392	-25.39
Chrysococcyx ruficollis	Cuculidae	CUCULIFORMES	3	2	0	Payne & Sorensen (2005); Krüger et al. (2009)	Carnivore	Secondary	Invertivore	None	Non-territorial	None	Weak	39.8101	-5.39
Chrysococcyx russatus	Cuculidae	CUCULIFORMES	3	2	0	Payne & Sorensen (2005)	Carnivore	Secondary	Invertivore	None	Non-territorial	Weak	Weak	NA	NA
Chrysococcyx xanthorhynchus	Cuculidae	CUCULIFORMES	3	2	0	Payne & Sorensen (2005); Krüger et al. (2009)	Carnivore	Secondary	Invertivore	None	Non-territorial	None	Weak	120.378	8.64
Clamator coromandus	Cuculidae	CUCULIFORMES	3	2	0	Payne & Sorensen (2005); Krüger et al. (2009)	Carnivore	Secondary	Invertivore	None	Non-territorial	Strong	Strong	504.732	24.55
Clamator glandarius	Cuculidae	CUCULIFORMES	3	4	0	Martinez et al. (1998); Krüger et al. (2009); Bolopo et al. (2017); Storchová & Hořák (2018); Brouwer & Griffith (2019)	Carnivore	Secondary	Invertivore	None	Non-territorial	Strong	Strong	256.011	1.44
Clamator jacobinus	Cuculidae	CUCULIFORMES	3	2	0	Payne & Sorensen (2005); Krüger et al. (2009)	Carnivore	Secondary	Invertivore	None	Non-territorial	Strong	Strong	271.635	3
Clamator levaillantii	Cuculidae	CUCULIFORMES	3	2	0	Payne & Sorensen (2005); Krüger et al. (2009)	Carnivore	Secondary	Invertivore	None	Non-territorial	Strong	Strong	198.233	-3.5
Coccycua cinerea	Cuculidae	CUCULIFORMES	0	2	0	Payne & Sorensen (2005); Krüger et al. (2009)	Carnivore	Secondary	Invertivore	Weak	Territorial	Strong	Strong	392.689	-27.92
Coccycua minuta	Cuculidae	CUCULIFORMES	0	2	0	Payne & Sorensen (2005); Krüger et al. (2009)	Carnivore	Secondary	Invertivore	Weak	Territorial	None	Weak	75.3765	-4.4
Coccycua pumila	Cuculidae	CUCULIFORMES	1	4	1	Krüger et al. (2009); Birds of the World (2022)	Carnivore	Secondary	Invertivore	Weak	Territorial	None	Weak	90.3024	7.49
Coccyzus americanus	Cuculidae	CUCULIFORMES	2	4	0	Laymon (1998); Pitcher et al. (2005); Krüger et al. (2009)	Carnivore	Secondary	Invertivore	Weak	Territorial	Strong	Strong	770.948	36.04
Coccyzus erythropthalmus	Cuculidae	CUCULIFORMES	0	3	0	Pitcher et al. (2005); Birds of the World (2022)	Carnivore	Secondary	Invertivore	Weak	Territorial	Strong	Strong	970.106	43.59
Coccyzus euleri	Cuculidae	CUCULIFORMES	0	3	0	Krüger et al. (2009); Birds of the World (2022)	Carnivore	Secondary	Invertivore	Weak	Territorial	Strong	Strong	109.702	-7.81
Coccyzus ferrugineus	Cuculidae	CUCULIFORMES	0	4	0	Krüger et al. (2009); Birds of the World (2022)	Carnivore	Secondary	Invertivore	Weak	Territorial	None	Weak	49.0203	5.53
Coccyzus lansbergi	Cuculidae	CUCULIFORMES	0	2	0	Payne & Sorensen (2005); Krüger et al. (2009)	Carnivore	Secondary	Invertivore	Weak	Territorial	Strong	Strong	64.7641	6.96
Coccyzus longirostris	Cuculidae	CUCULIFORMES	0	2	0	Payne & Sorensen (2005); Krüger et al. (2009)	Carnivore	Secondary	Invertivore	Weak	Territorial	None	Weak	120.409	18.91
Coccyzus melacoryphus	Cuculidae	CUCULIFORMES	0	2	0	Payne & Sorensen (2005); Krüger et al. (2009)	Carnivore	Secondary	Invertivore	Weak	Territorial	None	Weak	138.548	-10.07
Coccyzus merlini	Cuculidae	CUCULIFORMES	0	2	0	Payne & Sorensen (2005); Krüger et al. (2009)	Carnivore	Secondary	Omnivore	Weak	Territorial	Weak	Weak	176.365	21.77
Coccyzus minor	Cuculidae	CUCULIFORMES	0	3	0	Krüger et al. (2009); Birds of the World (2022)	Carnivore	Secondary	Invertivore	Weak	Territorial	Weak	Weak	160.274	14.86
Coccyzus pluvialis	Cuculidae	CUCULIFORMES	0	2	0	Payne & Sorensen (2005); Krüger et al. (2009)	Carnivore	Secondary	Vertivore	Weak	Territorial	None	Weak	110.827	18.16
Coccyzus rufigularis	Cuculidae	CUCULIFORMES	0	2	0	Payne & Sorensen (2005); Krüger et al. (2009)	Carnivore	Secondary	Vertivore	Weak	Territorial	None	Weak	109.869	18.46
Coccyzus vetula	Cuculidae	CUCULIFORMES	0	2	0	Payne & Sorensen (2005); Krüger et al. (2009)	Carnivore	Secondary	Vertivore	Weak	Territorial	None	Weak	110.827	18.16
Coccyzus vieilloti	Cuculidae	CUCULIFORMES	0	2	0	Payne & Sorensen (2005); Krüger et al. (2009)	Carnivore	Secondary	Omnivore	Weak	Territorial	None	Weak	114.183	18.23
Coua caerulea	Cuculidae	CUCULIFORMES	0	2	0	Payne & Sorensen (2005)	Carnivore	Secondary	Invertivore	Weak	Territorial	None	Weak	215.056	-18.91
Coua coquereli	Cuculidae	CUCULIFORMES	0	4	0	Payne & Sorensen (2005); Chouteau & Pedrono (2009)	Carnivore	Secondary	Invertivore	Weak	Territorial	None	Weak	159.853	-18.42
Coua cristata	Cuculidae	CUCULIFORMES	0	4	0	Payne & Sorensen (2005); Birds of the World (2022)	Carnivore	Secondary	Invertivore	Weak	Territorial	None	Weak	190.601	-19.2
Coua cursor	Cuculidae	CUCULIFORMES	0	2	0	Payne & Sorensen (2005)	Carnivore	Secondary	Invertivore	Weak	Territorial	None	Weak	244.603	-23.83
Coua gigas	Cuculidae	CUCULIFORMES	0	2	0	Payne & Sorensen (2005)	Carnivore	Secondary	Invertivore	Weak	Territorial	None	Weak	184.842	-20.15
Coua reynaudii	Cuculidae	CUCULIFORMES	0	2	0	Payne & Sorensen (2005)	Carnivore	Secondary	Invertivore	Weak	Territorial	None	Weak	216.261	-18.9
Coua ruficeps	Cuculidae	CUCULIFORMES	0	2	0	Payne & Sorensen (2005)	Carnivore	Secondary	Invertivore	Weak	Territorial	None	Weak	185.567	-20.22
Coua serriana	Cuculidae	CUCULIFORMES	0	2	0	Payne & Sorensen (2005)	Herbivore	Primary	Frugivore	Weak	Territorial	None	Weak	209.576	-16.09
Coua verreauxi	Cuculidae	CUCULIFORMES	0	3	0	Payne & Sorensen (2005); Birds of the World (2022)	Carnivore	Secondary	Invertivore	Weak	Territorial	None	Weak	253.1	-24.23
Crotophaga ani	Cuculidae	CUCULIFORMES	1	4	0	Birds of the World (2022)	Carnivore	Secondary	Omnivore	Strong	Territorial	None	Weak	133.637	-8.83
Crotophaga major	Cuculidae	CUCULIFORMES	2	4	0	Davis (1941); Riehl & Jara (2009); Riehl (2012); Valcu et al. (2021); Birds of the World (2022)	Omnivore	Secondary	Omnivore	Weak	Territorial	None	Weak	113.087	-8.14
Crotophaga sulcirostris	Cuculidae	CUCULIFORMES	1	4	0	Bowen et al. (1989); Pitcher et al. (2005); Birds of the World (2022)	Carnivore	Secondary	Invertivore	Strong	Territorial	None	Weak	176.436	12.58
Cuculus canorus	Cuculidae	CUCULIFORMES	3	4	0	Marchetti et al. (1998); Storchová & Hořák (2018); Brouwer & Griffith (2019)	Carnivore	Secondary	Invertivore	None	Non-territorial	Strong	Strong	1086.68	49.44
Cuculus clamosus	Cuculidae	CUCULIFORMES	3	2	0	Payne & Sorensen (2005)	Carnivore	Secondary	Invertivore	None	Non-territorial	Strong	Strong	164.91	-6.32
Cuculus crassirostris	Cuculidae	CUCULIFORMES	3	2	0	Payne & Sorensen (2005)	Carnivore	Secondary	Invertivore	None	Non-territorial	None	Weak	37.454	-1.69
Cuculus fugax	Cuculidae	CUCULIFORMES	3	2	0	Payne & Sorensen (2005)	Carnivore	Secondary	Invertivore	None	Non-territorial	None	Weak	542.295	24.86
Cuculus gularis	Cuculidae	CUCULIFORMES	3	2	0	Payne & Sorensen (2005)	Carnivore	Secondary	Invertivore	None	Non-territorial	Weak	Weak	197.488	-3.8
Cuculus lepidus	Cuculidae	CUCULIFORMES	3	2	0	Payne & Sorensen (2005)	Carnivore	Secondary	Invertivore	None	Non-territorial	None	Weak	43.7487	-2.17
Cuculus micropterus	Cuculidae	CUCULIFORMES	3	2	0	Payne & Sorensen (2005)	Carnivore	Secondary	Invertivore	None	Non-territorial	None	Weak	563.191	25.25
[truncated: 7,989 more rows]

## Sheet: Data2 (Clements)
Scientific name (Clements)	Common name	Family (Clements)	Order (Clements)	Inferred	Sexual selection	Data certainty	Sex-role reversal
Accipiter albogularis	Pied Goshawk	Accipitridae	Accipitriformes	0	0	3	0
Accipiter badius	Shikra	Accipitridae	Accipitriformes	0	0	3	0
Accipiter bicolor	Bicolored Hawk	Accipitridae	Accipitriformes	0	1	4	0
Accipiter brachyurus	New Britain Sparrowhawk	Accipitridae	Accipitriformes	0	0	3	0
Accipiter brevipes	Levant Sparrowhawk	Accipitridae	Accipitriformes	0	0	3	0
Accipiter butleri	Nicobar Sparrowhawk	Accipitridae	Accipitriformes	0	0	3	0
Accipiter castanilius	Chestnut-flanked Sparrowhawk	Accipitridae	Accipitriformes	0	0	3	0
Accipiter cirrocephalus	Collared Sparrowhawk	Accipitridae	Accipitriformes	0	0	3	0
Accipiter collaris	Semi-collared Hawk	Accipitridae	Accipitriformes	0	0	2	0
Accipiter cooperii	Cooper's Hawk	Accipitridae	Accipitriformes	0	1	4	0
Accipiter erythrauchen	Rufous-necked Sparrowhawk	Accipitridae	Accipitriformes	0	0	3	0
Accipiter erythropus	Red-thighed Sparrowhawk	Accipitridae	Accipitriformes	0	0	3	0
Accipiter fasciatus	Brown Goshawk	Accipitridae	Accipitriformes	0	0	3	0
Accipiter francesiae	Frances's Sparrowhawk	Accipitridae	Accipitriformes	0	0	3	0
Accipiter gentilis	Northern Goshawk	Accipitridae	Accipitriformes	0	0	3	0
Accipiter griseiceps	Sulawesi Goshawk	Accipitridae	Accipitriformes	0	0	3	0
Accipiter gularis	Japanese Sparrowhawk	Accipitridae	Accipitriformes	0	0	3	0
Accipiter gundlachi	Gundlach's Hawk	Accipitridae	Accipitriformes	0	0	3	0
Accipiter haplochrous	New Caledonia Goshawk	Accipitridae	Accipitriformes	0	0	3	0
Accipiter henicogrammus	Moluccan Goshawk	Accipitridae	Accipitriformes	0	0	3	0
Accipiter henstii	Henst's Goshawk	Accipitridae	Accipitriformes	0	0	3	0
Accipiter hiogaster	Variable Goshawk	Accipitridae	Accipitriformes	1	0	3	0
Accipiter imitator	Imitator Sparrowhawk	Accipitridae	Accipitriformes	0	0	3	0
Accipiter luteoschistaceus	Slaty-mantled Goshawk	Accipitridae	Accipitriformes	0	0	3	0
Accipiter madagascariensis	Madagascar Sparrowhawk	Accipitridae	Accipitriformes	0	0	3	0
Accipiter melanochlamys	Black-mantled Goshawk	Accipitridae	Accipitriformes	0	0	3	0
Accipiter melanoleucus	Black Goshawk	Accipitridae	Accipitriformes	0	0	4	0
Accipiter meyerianus	Meyer's Goshawk	Accipitridae	Accipitriformes	0	0	3	0
Accipiter minullus	Little Sparrowhawk	Accipitridae	Accipitriformes	0	0	4	0
Accipiter nanus	Small Sparrowhawk	Accipitridae	Accipitriformes	0	0	3	0
Accipiter nisus	Eurasian Sparrowhawk	Accipitridae	Accipitriformes	0	0	4	0
Accipiter novaehollandiae	Gray Goshawk	Accipitridae	Accipitriformes	0	0	3	0
Accipiter ovampensis	Ovambo Sparrowhawk	Accipitridae	Accipitriformes	0	0	3	0
Accipiter poliocephalus	Gray-headed Goshawk	Accipitridae	Accipitriformes	0	0	3	0
Accipiter poliogaster	Gray-bellied Hawk	Accipitridae	Accipitriformes	0	0	3	0
Accipiter princeps	New Britain Goshawk	Accipitridae	Accipitriformes	0	0	3	0
Accipiter rhodogaster	Vinous-breasted Sparrowhawk	Accipitridae	Accipitriformes	0	0	3	0
Accipiter rufitorques	Fiji Goshawk	Accipitridae	Accipitriformes	0	0	3	0
Accipiter rufiventris	Rufous-breasted Sparrowhawk	Accipitridae	Accipitriformes	0	0	3	0
Accipiter soloensis	Chinese Sparrowhawk	Accipitridae	Accipitriformes	0	0	3	0
Accipiter striatus	Sharp-shinned Hawk	Accipitridae	Accipitriformes	0	0	3	0
Accipiter superciliosus	Tiny Hawk	Accipitridae	Accipitriformes	0	0	3	0
Accipiter tachiro	African Goshawk	Accipitridae	Accipitriformes	0	0	4	0
Accipiter toussenelii	Red-chested Goshawk	Accipitridae	Accipitriformes	0	0	3	0
Accipiter trinotatus	Spot-tailed Goshawk	Accipitridae	Accipitriformes	0	0	3	0
Accipiter trivirgatus	Crested Goshawk	Accipitridae	Accipitriformes	0	0	3	0
Accipiter virgatus	Besra	Accipitridae	Accipitriformes	0	0	3	0
Aegypius monachus	Cinereous Vulture	Accipitridae	Accipitriformes	0	0	4	0
Aquila adalberti	Spanish Eagle	Accipitridae	Accipitriformes	0	0	4	0
Aquila africana	Cassin's Hawk-Eagle	Accipitridae	Accipitriformes	0	0	3	0
Aquila audax	Wedge-tailed Eagle	Accipitridae	Accipitriformes	0	0	4	0
Aquila chrysaetos	Golden Eagle	Accipitridae	Accipitriformes	0	1	3	0
Aquila fasciata	Bonelli's Eagle	Accipitridae	Accipitriformes	0	0	4	0
Aquila gurneyi	Gurney's Eagle	Accipitridae	Accipitriformes	0	0	2	0
Aquila heliaca	Imperial Eagle	Accipitridae	Accipitriformes	0	0	4	0
Aquila nipalensis	Steppe Eagle	Accipitridae	Accipitriformes	0	0	3	0
Aquila rapax	Tawny Eagle	Accipitridae	Accipitriformes	0	0	3	0
Aquila spilogaster	African Hawk-Eagle	Accipitridae	Accipitriformes	0	0	3	0
Aquila verreauxii	Verreaux's Eagle	Accipitridae	Accipitriformes	0	0	4	0
Aviceda cuculoides	African Cuckoo-Hawk	Accipitridae	Accipitriformes	0	0	2	0
Aviceda jerdoni	Jerdon's Baza	Accipitridae	Accipitriformes	0	0	2	0
Aviceda leuphotes	Black Baza	Accipitridae	Accipitriformes	0	0	2	0
Aviceda madagascariensis	Madagascar Cuckoo-Hawk	Accipitridae	Accipitriformes	0	0	2	0
Aviceda subcristata	Pacific Baza	Accipitridae	Accipitriformes	0	0	2	0
Bermuteo avivorus	Bermuda Hawk	Accipitridae	Accipitriformes	NA	NA	NA	NA
Busarellus nigricollis	Black-collared Hawk	Accipitridae	Accipitriformes	0	0	2	0
Butastur indicus	Gray-faced Buzzard	Accipitridae	Accipitriformes	0	0	2	0
Butastur liventer	Rufous-winged Buzzard	Accipitridae	Accipitriformes	0	0	2	0
Butastur rufipennis	Grasshopper Buzzard	Accipitridae	Accipitriformes	0	0	2	0
Butastur teesa	White-eyed Buzzard	Accipitridae	Accipitriformes	0	0	2	0
Buteo albigula	White-throated Hawk	Accipitridae	Accipitriformes	0	0	4	0
Buteo albonotatus	Zone-tailed Hawk	Accipitridae	Accipitriformes	0	0	3	0
Buteo archeri	Archer's Buzzard	Accipitridae	Accipitriformes	0	0	3	0
Buteo augur	Augur Buzzard	Accipitridae	Accipitriformes	0	2	4	0
Buteo auguralis	Red-necked Buzzard	Accipitridae	Accipitriformes	0	0	3	0
Buteo bannermani	Cape Verde Buzzard	Accipitridae	Accipitriformes	1	0	3	0
Buteo brachypterus	Madagascar Buzzard	Accipitridae	Accipitriformes	0	0	3	0
Buteo brachyurus	Short-tailed Hawk	Accipitridae	Accipitriformes	0	0	3	0
Buteo buteo	Common Buzzard	Accipitridae	Accipitriformes	0	0	4	0
Buteo galapagoensis	Galapagos Hawk	Accipitridae	Accipitriformes	0	3	4	1
Buteo hemilasius	Upland Buzzard	Accipitridae	Accipitriformes	0	0	3	0
Buteo jamaicensis	Red-tailed Hawk	Accipitridae	Accipitriformes	0	0	3	0
Buteo japonicus	Eastern Buzzard	Accipitridae	Accipitriformes	1	0	3	0
Buteo lagopus	Rough-legged Hawk	Accipitridae	Accipitriformes	0	0	4	0
Buteo lineatus	Red-shouldered Hawk	Accipitridae	Accipitriformes	0	0	3	0
Buteo nitidus	Gray-lined Hawk	Accipitridae	Accipitriformes	0	0	3	0
Buteo oreophilus	Mountain Buzzard	Accipitridae	Accipitriformes	0	0	3	0
Buteo plagiatus	Gray Hawk	Accipitridae	Accipitriformes	1	0	3	0
Buteo platypterus	Broad-winged Hawk	Accipitridae	Accipitriformes	0	0	3	0
Buteo refectus	Himalayan Buzzard	Accipitridae	Accipitriformes	1	0	3	0
Buteo regalis	Ferruginous Hawk	Accipitridae	Accipitriformes	0	1	3	0
Buteo ridgwayi	Ridgway's Hawk	Accipitridae	Accipitriformes	0	0	4	0
Buteo rufinus	Long-legged Buzzard	Accipitridae	Accipitriformes	0	0	4	0
Buteo rufofuscus	Jackal Buzzard	Accipitridae	Accipitriformes	0	1	4	0
Buteo socotraensis	Socotra Buzzard	Accipitridae	Accipitriformes	1	0	3	0
Buteo solitarius	Hawaiian Hawk	Accipitridae	Accipitriformes	0	0	4	0
Buteo swainsoni	Swainson's Hawk	Accipitridae	Accipitriformes	0	1	4	0
Buteo trizonatus	Forest Buzzard	Accipitridae	Accipitriformes	1	0	3	0
Buteo ventralis	Rufous-tailed Hawk	Accipitridae	Accipitriformes	0	0	3	0
Buteogallus aequinoctialis	Rufous Crab Hawk	Accipitridae	Accipitriformes	0	0	3	0
Buteogallus anthracinus	Common Black Hawk	Accipitridae	Accipitriformes	0	0	4	0
Buteogallus coronatus	Chaco Eagle	Accipitridae	Accipitriformes	0	0	2	0
Buteogallus gundlachii	Cuban Black Hawk	Accipitridae	Accipitriformes	0	0	2	0
Buteogallus lacernulatus	White-necked Hawk	Accipitridae	Accipitriformes	0	0	3	0
Buteogallus meridionalis	Savanna Hawk	Accipitridae	Accipitriformes	0	0	3	0
Buteogallus schistaceus	Slate-colored Hawk	Accipitridae	Accipitriformes	0	0	3	0
Buteogallus solitarius	Solitary Eagle	Accipitridae	Accipitriformes	0	0	3	0
Buteogallus urubitinga	Great Black Hawk	Accipitridae	Accipitriformes	0	0	4	0
Chelictinia riocourii	Scissor-tailed Kite	Accipitridae	Accipitriformes	0	0	2	0
Chondrohierax uncinatus	Hook-billed Kite	Accipitridae	Accipitriformes	0	0	4	0
Circaetus beaudouini	Beaudouin's Snake-Eagle	Accipitridae	Accipitriformes	0	0	3	0
Circaetus cinerascens	Banded Snake-Eagle	Accipitridae	Accipitriformes	0	0	3	0
Circaetus cinereus	Brown Snake-Eagle	Accipitridae	Accipitriformes	0	0	3	0
Circaetus fasciolatus	Fasciated Snake-Eagle	Accipitridae	Accipitriformes	0	0	3	0
Circaetus gallicus	Short-toed Snake-Eagle	Accipitridae	Accipitriformes	0	0	4	0
Circaetus pectoralis	Black-chested Snake-Eagle	Accipitridae	Accipitriformes	0	0	2	0
Circus aeruginosus	Eurasian Marsh-Harrier	Accipitridae	Accipitriformes	0	2	4	0
Circus approximans	Swamp Harrier	Accipitridae	Accipitriformes	0	2	3	0
Circus assimilis	Spotted Harrier	Accipitridae	Accipitriformes	0	0	4	0
Circus buffoni	Long-winged Harrier	Accipitridae	Accipitriformes	0	2	3	0
Circus cinereus	Cinereous Harrier	Accipitridae	Accipitriformes	0	2	3	0
Circus cyaneus	Hen Harrier	Accipitridae	Accipitriformes	0	3	4	0
Circus hudsonius	Northern Harrier	Accipitridae	Accipitriformes	1	3	3	0
Circus macrosceles	Malagasy Harrier	Accipitridae	Accipitriformes	0	0	2	0
Circus macrourus	Pallid Harrier	Accipitridae	Accipitriformes	0	0	4	0
Circus maillardi	Reunion Harrier	Accipitridae	Accipitriformes	0	2	3	0
Circus maurus	Black Harrier	Accipitridae	Accipitriformes	0	1	3	0
Circus melanoleucos	Pied Harrier	Accipitridae	Accipitriformes	0	2	3	0
Circus pygargus	Montagu's Harrier	Accipitridae	Accipitriformes	0	2	4	0
Circus ranivorus	African Marsh-Harrier	Accipitridae	Accipitriformes	0	0	4	0
Circus spilonotus	Eastern Marsh-Harrier	Accipitridae	Accipitriformes	0	2	3	0
Circus spilothorax	Papuan Marsh-Harrier	Accipitridae	Accipitriformes	1	2	3	0
Clanga clanga	Greater Spotted Eagle	Accipitridae	Accipitriformes	0	0	4	0
Clanga hastata	Indian Spotted Eagle	Accipitridae	Accipitriformes	0	0	2	0
Clanga pomarina	Lesser Spotted Eagle	Accipitridae	Accipitriformes	0	0	4	0
Cryptoleucopteryx plumbea	Plumbeous Hawk	Accipitridae	Accipitriformes	0	0	2	0
Dryotriorchis spectabilis	Congo Serpent-Eagle	Accipitridae	Accipitriformes	0	0	2	0
Elanoides forficatus	Swallow-tailed Kite	Accipitridae	Accipitriformes	0	1	3	0
Elanus axillaris	Black-shouldered Kite	Accipitridae	Accipitriformes	0	0	3	0
Elanus caeruleus	Black-winged Kite	Accipitridae	Accipitriformes	0	1	4	0
Elanus leucurus	White-tailed Kite	Accipitridae	Accipitriformes	0	0	4	0
Elanus scriptus	Letter-winged Kite	Accipitridae	Accipitriformes	0	0	3	0
Erythrotriorchis buergersi	Chestnut-shouldered Goshawk	Accipitridae	Accipitriformes	0	0	3	0
Erythrotriorchis radiatus	Red Goshawk	Accipitridae	Accipitriformes	0	1	3	0
Eutriorchis astur	Madagascar Serpent-Eagle	Accipitridae	Accipitriformes	0	0	2	0
Gampsonyx swainsonii	Pearl Kite	Accipitridae	Accipitriformes	0	0	2	0
Geranoaetus albicaudatus	White-tailed Hawk	Accipitridae	Accipitriformes	0	0	4	0
Geranoaetus melanoleucus	Black-chested Buzzard-Eagle	Accipitridae	Accipitriformes	0	0	3	0
Geranoaetus polyosoma	Variable Hawk	Accipitridae	Accipitriformes	0	0	3	0
Geranospiza caerulescens	Crane Hawk	Accipitridae	Accipitriformes	0	0	2	0
Gypaetus barbatus	Bearded Vulture	Accipitridae	Accipitriformes	0	1	4	0
Gypohierax angolensis	Palm-nut Vulture	Accipitridae	Accipitriformes	0	0	2	0
Gyps africanus	White-backed Vulture	Accipitridae	Accipitriformes	0	0	4	0
Gyps bengalensis	White-rumped Vulture	Accipitridae	Accipitriformes	0	0	3	0
Gyps coprotheres	Cape Griffon	Accipitridae	Accipitriformes	0	0	4	0
Gyps fulvus	Eurasian Griffon	Accipitridae	Accipitriformes	0	0	4	0
Gyps himalayensis	Himalayan Griffon	Accipitridae	Accipitriformes	0	0	3	0
Gyps indicus	Indian Vulture	Accipitridae	Accipitriformes	0	0	3	0
Gyps rueppelli	Rüppell's Griffon	Accipitridae	Accipitriformes	0	0	3	0
Gyps tenuirostris	Slender-billed Vulture	Accipitridae	Accipitriformes	0	0	3	0
Haliaeetus albicilla	White-tailed Eagle	Accipitridae	Accipitriformes	0	0	4	0
Haliaeetus humilis	Lesser Fish-Eagle	Accipitridae	Accipitriformes	0	0	3	0
Haliaeetus ichthyaetus	Gray-headed Fish-Eagle	Accipitridae	Accipitriformes	0	0	2	0
Haliaeetus leucocephalus	Bald Eagle	Accipitridae	Accipitriformes	0	0	4	0
Haliaeetus leucogaster	White-bellied Sea-Eagle	Accipitridae	Accipitriformes	0	0	4	0
Haliaeetus leucoryphus	Pallas's Fish-Eagle	Accipitridae	Accipitriformes	0	0	2	0
Haliaeetus pelagicus	Steller's Sea-Eagle	Accipitridae	Accipitriformes	0	0	4	0
Haliaeetus sanfordi	Sanford's Sea-Eagle	Accipitridae	Accipitriformes	0	0	2	0
Haliaeetus vocifer	African Fish-Eagle	Accipitridae	Accipitriformes	0	0	4	0
Haliaeetus vociferoides	Madagascar Fish-Eagle	Accipitridae	Accipitriformes	0	3	4	0
Haliastur indus	Brahminy Kite	Accipitridae	Accipitriformes	0	0	2	0
Haliastur sphenurus	Whistling Kite	Accipitridae	Accipitriformes	0	0	2	0
Hamirostra melanosternon	Black-breasted Kite	Accipitridae	Accipitriformes	0	1	4	1
Harpagus bidentatus	Double-toothed Kite	Accipitridae	Accipitriformes	0	0	2	0
Harpagus diodon	Rufous-thighed Kite	Accipitridae	Accipitriformes	0	0	2	0
Harpia harpyja	Harpy Eagle	Accipitridae	Accipitriformes	0	0	4	0
Harpyopsis novaeguineae	New Guinea Eagle	Accipitridae	Accipitriformes	0	0	2	0
Helicolestes hamatus	Slender-billed Kite	Accipitridae	Accipitriformes	0	0	4	0
Henicopernis infuscatus	Black Honey-buzzard	Accipitridae	Accipitriformes	0	0	2	0
Henicopernis longicauda	Long-tailed Honey-buzzard	Accipitridae	Accipitriformes	0	0	2	0
Hieraaetus ayresii	Ayres's Hawk-Eagle	Accipitridae	Accipitriformes	0	0	3	0
Hieraaetus morphnoides	Little Eagle	Accipitridae	Accipitriformes	0	0	4	0
Hieraaetus pennatus	Booted Eagle	Accipitridae	Accipitriformes	0	0	4	0
Hieraaetus wahlbergi	Wahlberg's Eagle	Accipitridae	Accipitriformes	0	0	3	0
Hieraaetus weiskei	Pygmy Eagle	Accipitridae	Accipitriformes	0	0	3	0
Ictinaetus malaiensis	Black Eagle	Accipitridae	Accipitriformes	0	0	2	0
Ictinia mississippiensis	Mississippi Kite	Accipitridae	Accipitriformes	0	0	4	0
Ictinia plumbea	Plumbeous Kite	Accipitridae	Accipitriformes	0	0	3	0
Kaupifalco monogrammicus	Lizard Buzzard	Accipitridae	Accipitriformes	0	0	2	0
Leptodon cayanensis	Gray-headed Kite	Accipitridae	Accipitriformes	0	0	2	0
Leptodon forbesi	White-collared Kite	Accipitridae	Accipitriformes	0	0	2	0
Leucopternis kuhli	White-browed Hawk	Accipitridae	Accipitriformes	0	0	2	0
Leucopternis melanops	Black-faced Hawk	Accipitridae	Accipitriformes	0	0	2	0
Leucopternis semiplumbeus	Semiplumbeous Hawk	Accipitridae	Accipitriformes	0	0	2	0
Lophaetus occipitalis	Long-crested Eagle	Accipitridae	Accipitriformes	0	0	2	0
Lophoictinia isura	Square-tailed Kite	Accipitridae	Accipitriformes	0	0	2	0
Lophotriorchis kienerii	Rufous-bellied Eagle	Accipitridae	Accipitriformes	0	0	2	0
Macheiramphus alcinus	Bat Hawk	Accipitridae	Accipitriformes	0	0	2	0
Megatriorchis doriae	Doria's Goshawk	Accipitridae	Accipitriformes	0	0	2	0
Melierax canorus	Pale Chanting-Goshawk	Accipitridae	Accipitriformes	0	2	4	0
Melierax metabates	Dark Chanting-Goshawk	Accipitridae	Accipitriformes	0	2	2	0
Melierax poliopterus	Eastern Chanting-Goshawk	Accipitridae	Accipitriformes	0	2	2	0
Micronisus gabar	Gabar Goshawk	Accipitridae	Accipitriformes	0	0	2	0
Milvus migrans	Black Kite	Accipitridae	Accipitriformes	0	0	4	0
Milvus milvus	Red Kite	Accipitridae	Accipitriformes	0	0	4	0
Morphnarchus princeps	Barred Hawk	Accipitridae	Accipitriformes	0	0	2	0
Morphnus guianensis	Crested Eagle	Accipitridae	Accipitriformes	0	0	2	0
Necrosyrtes monachus	Hooded Vulture	Accipitridae	Accipitriformes	0	0	4	0
Neophron percnopterus	Egyptian Vulture	Accipitridae	Accipitriformes	0	0	4	0
Nisaetus alboniger	Blyth's Hawk-Eagle	Accipitridae	Accipitriformes	0	0	2	0
Nisaetus bartelsi	Javan Hawk-Eagle	Accipitridae	Accipitriformes	0	0	2	0
Nisaetus cirrhatus	Changeable Hawk-Eagle	Accipitridae	Accipitriformes	0	0	2	0
Nisaetus floris	Flores Hawk-Eagle	Accipitridae	Accipitriformes	0	0	2	0
Nisaetus kelaarti	Legge's Hawk-Eagle	Accipitridae	Accipitriformes	1	0	2	0
Nisaetus lanceolatus	Sulawesi Hawk-Eagle	Accipitridae	Accipitriformes	0	0	2	0
Nisaetus nanus	Wallace's Hawk-Eagle	Accipitridae	Accipitriformes	0	0	2	0
Nisaetus nipalensis	Mountain Hawk-Eagle	Accipitridae	Accipitriformes	0	0	2	0
Nisaetus philippensis	Philippine Hawk-Eagle	Accipitridae	Accipitriformes	0	0	2	0
Nisaetus pinskeri	Pinsker's Hawk-Eagle	Accipitridae	Accipitriformes	1	0	2	0
Parabuteo leucorrhous	White-rumped Hawk	Accipitridae	Accipitriformes	0	3	3	0
Parabuteo unicinctus	Harris's Hawk	Accipitridae	Accipitriformes	0	2	4	0
Pernis apivorus	European Honey-buzzard	Accipitridae	Accipitriformes	0	0	4	0
Pernis celebensis	Sulawesi Honey-buzzard	Accipitridae	Accipitriformes	0	0	3	0
Pernis ptilorhynchus	Oriental Honey-buzzard	Accipitridae	Accipitriformes	0	0	3	0
Pernis steerei	Philippine Honey-buzzard	Accipitridae	Accipitriformes	1	0	3	0
Pithecophaga jefferyi	Philippine Eagle	Accipitridae	Accipitriformes	0	0	4	0
Polemaetus bellicosus	Martial Eagle	Accipitridae	Accipitriformes	0	0	4	0
Polyboroides radiatus	Madagascar Harrier-Hawk	Accipitridae	Accipitriformes	0	0	3	0
Polyboroides typus	African Harrier-Hawk	Accipitridae	Accipitriformes	0	0	3	0
Pseudastur albicollis	White Hawk	Accipitridae	Accipitriformes	0	0	2	0
Pseudastur occidentalis	Gray-backed Hawk	Accipitridae	Accipitriformes	0	0	2	0
Pseudastur polionotus	Mantled Hawk	Accipitridae	Accipitriformes	0	0	2	0
Rostrhamus sociabilis	Snail Kite	Accipitridae	Accipitriformes	0	0	4	0
Rupornis magnirostris	Roadside Hawk	Accipitridae	Accipitriformes	0	0	2	0
Sarcogyps calvus	Red-headed Vulture	Accipitridae	Accipitriformes	0	0	3	0
Spilornis cheela	Crested Serpent-Eagle	Accipitridae	Accipitriformes	0	0	2	0
Spilornis elgini	Andaman Serpent-Eagle	Accipitridae	Accipitriformes	0	0	2	0
Spilornis holospilus	Philippine Serpent-Eagle	Accipitridae	Accipitriformes	0	0	2	0
Spilornis kinabaluensis	Mountain Serpent-Eagle	Accipitridae	Accipitriformes	0	0	2	0
Spilornis klossi	Nicobar Serpent-Eagle	Accipitridae	Accipitriformes	0	0	2	0
Spilornis rufipectus	Sulawesi Serpent-Eagle	Accipitridae	Accipitriformes	0	0	2	0
Spizaetus isidori	Black-and-chestnut Eagle	Accipitridae	Accipitriformes	0	0	2	0
Spizaetus melanoleucus	Black-and-white Hawk-Eagle	Accipitridae	Accipitriformes	0	0	2	0
Spizaetus ornatus	Ornate Hawk-Eagle	Accipitridae	Accipitriformes	0	0	2	0
Spizaetus tyrannus	Black Hawk-Eagle	Accipitridae	Accipitriformes	0	0	2	0
Stephanoaetus coronatus	Crowned Eagle	Accipitridae	Accipitriformes	0	0	4	0
Terathopius ecaudatus	Bateleur	Accipitridae	Accipitriformes	0	0	4	0
Torgos tracheliotos	Lappet-faced Vulture	Accipitridae	Accipitriformes	0	0	2	0
Trigonoceps occipitalis	White-headed Vulture	Accipitridae	Accipitriformes	0	0	2	0
Urotriorchis macrourus	Long-tailed Hawk	Accipitridae	Accipitriformes	0	0	2	0
Pandion haliaetus	Osprey	Pandionidae	Accipitriformes	0	1	4	0
Sagittarius serpentarius	Secretarybird	Sagittariidae	Accipitriformes	0	0	4	0
Aix galericulata	Mandarin Duck	Anatidae	Anseriformes	0	0	4	0
Aix sponsa	Wood Duck	Anatidae	Anseriformes	0	1	4	0
Alopochen aegyptiaca	Egyptian Goose	Anatidae	Anseriformes	0	0	4	0
Alopochen kervazoi	Reunion Shelduck	Anatidae	Anseriformes	NA	NA	NA	NA
Alopochen mauritiana	Mauritius Shelduck	Anatidae	Anseriformes	NA	NA	NA	NA
Amazonetta brasiliensis	Brazilian Teal	Anatidae	Anseriformes	0	0	4	0
Anas acuta	Northern Pintail	Anatidae	Anseriformes	0	0	4	0
Anas albogularis	Andaman Teal	Anatidae	Anseriformes	1	0	2	0
Anas andium	Andean Teal	Anatidae	Anseriformes	0	0	4	0
Anas aucklandica	Auckland Islands Teal	Anatidae	Anseriformes	0	0	4	0
Anas bahamensis	White-cheeked Pintail	Anatidae	Anseriformes	0	2	4	0
Anas bernieri	Bernier's Teal	Anatidae	Anseriformes	0	0	4	0
Anas capensis	Cape Teal	Anatidae	Anseriformes	0	1	4	0
Anas castanea	Chestnut Teal	Anatidae	Anseriformes	0	0	4	0
Anas chlorotis	Brown Teal	Anatidae	Anseriformes	0	0	4	0
Anas crecca	Green-winged Teal	Anatidae	Anseriformes	0	1	4	0
Anas diazi	Mexican Duck	Anatidae	Anseriformes	1	1	3	0
Anas eatoni	Eaton's Pintail	Anatidae	Anseriformes	0	0	2	0
Anas erythrorhyncha	Red-billed Duck	Anatidae	Anseriformes	0	0	4	0
Anas flavirostris	Yellow-billed Teal	Anatidae	Anseriformes	0	1	4	0
Anas fulvigula	Mottled Duck	Anatidae	Anseriformes	0	1	4	0
Anas georgica	Yellow-billed Pintail	Anatidae	Anseriformes	0	1	3	0
Anas gibberifrons	Sunda Teal	Anatidae	Anseriformes	0	0	2	0
Anas gracilis	Gray Teal	Anatidae	Anseriformes	0	0	4	0
Anas laysanensis	Laysan Duck	Anatidae	Anseriformes	0	1	4	0
Anas luzonica	Philippine Duck	Anatidae	Anseriformes	0	0	2	0
Anas melleri	Meller's Duck	Anatidae	Anseriformes	0	0	4	0
Anas nesiotis	Campbell Islands Teal	Anatidae	Anseriformes	0	0	3	0
Anas platyrhynchos	Mallard	Anatidae	Anseriformes	0	1	4	0
Anas poecilorhyncha	Indian Spot-billed Duck	Anatidae	Anseriformes	0	0	3	0
Anas rubripes	American Black Duck	Anatidae	Anseriformes	0	1	4	0
Anas sparsa	African Black Duck	Anatidae	Anseriformes	0	0	4	0
Anas superciliosa	Pacific Black Duck	Anatidae	Anseriformes	0	0	3	0
Anas theodori	Mauritius Duck	Anatidae	Anseriformes	NA	NA	NA	NA
Anas undulata	Yellow-billed Duck	Anatidae	Anseriformes	0	1	4	0
Anas wyvilliana	Hawaiian Duck	Anatidae	Anseriformes	0	0	3	0
Anas zonorhyncha	Eastern Spot-billed Duck	Anatidae	Anseriformes	1	0	3	0
Anser albifrons	Greater White-fronted Goose	Anatidae	Anseriformes	0	1	4	0
Anser anser	Graylag Goose	Anatidae	Anseriformes	0	0	4	0
Anser brachyrhynchus	Pink-footed Goose	Anatidae	Anseriformes	0	0	3	0
Anser caerulescens	Snow Goose	Anatidae	Anseriformes	0	2	4	0
Anser canagicus	Emperor Goose	Anatidae	Anseriformes	0	0	4	0
Anser cygnoides	Swan Goose	Anatidae	Anseriformes	0	0	4	0
Anser erythropus	Lesser White-fronted Goose	Anatidae	Anseriformes	0	0	3	0
Anser fabalis	Taiga Bean-Goose	Anatidae	Anseriformes	0	0	4	0
Anser indicus	Bar-headed Goose	Anatidae	Anseriformes	0	2	4	0
Anser rossii	Ross's Goose	Anatidae	Anseriformes	0	2	4	0
Anser serrirostris	Tundra Bean-Goose	Anatidae	Anseriformes	1	0	3	0
Asarcornis scutulata	White-winged Duck	Anatidae	Anseriformes	0	0	4	0
Aythya affinis	Lesser Scaup	Anatidae	Anseriformes	0	1	4	0
Aythya americana	Redhead	Anatidae	Anseriformes	0	1	4	0
Aythya australis	Hardhead	Anatidae	Anseriformes	0	0	2	0
Aythya baeri	Baer's Pochard	Anatidae	Anseriformes	0	0	3	0
Aythya collaris	Ring-necked Duck	Anatidae	Anseriformes	0	1	4	0
Aythya ferina	Common Pochard	Anatidae	Anseriformes	0	0	3	0
Aythya fuligula	Tufted Duck	Anatidae	Anseriformes	0	1	4	0
Aythya innotata	Madagascar Pochard	Anatidae	Anseriformes	0	0	1	0
Aythya marila	Greater Scaup	Anatidae	Anseriformes	0	1	3	0
Aythya novaeseelandiae	New Zealand Scaup	Anatidae	Anseriformes	0	0	4	0
Aythya nyroca	Ferruginous Duck	Anatidae	Anseriformes	0	0	4	0
Aythya valisineria	Canvasback	Anatidae	Anseriformes	0	2	4	0
Biziura lobata	Musk Duck	Anatidae	Anseriformes	0	4	4	0
Branta bernicla	Brant	Anatidae	Anseriformes	0	1	4	0
Branta canadensis	Canada Goose	Anatidae	Anseriformes	0	1	4	0
Branta hutchinsii	Cackling Goose	Anatidae	Anseriformes	0	0	4	0
Branta leucopsis	Barnacle Goose	Anatidae	Anseriformes	0	1	4	0
Branta ruficollis	Red-breasted Goose	Anatidae	Anseriformes	0	1	2	0
Branta sandvicensis	Hawaiian Goose	Anatidae	Anseriformes	0	1	3	0
Bucephala albeola	Bufflehead	Anatidae	Anseriformes	0	1	4	0
Bucephala clangula	Common Goldeneye	Anatidae	Anseriformes	0	0	4	0
Bucephala islandica	Barrow's Goldeneye	Anatidae	Anseriformes	0	0	3	0
Cairina moschata	Muscovy Duck	Anatidae	Anseriformes	0	3	4	0
Callonetta leucophrys	Ringed Teal	Anatidae	Anseriformes	0	0	3	0
Camptorhynchus labradorius	Labrador Duck	Anatidae	Anseriformes	NA	NA	NA	NA
Cereopsis novaehollandiae	Cape Barren Goose	Anatidae	Anseriformes	0	0	4	0
Chenonetta finschi	Finsch's Duck	Anatidae	Anseriformes	NA	NA	NA	NA
Chenonetta jubata	Maned Duck	Anatidae	Anseriformes	0	0	4	0
Chloephaga hybrida	Kelp Goose	Anatidae	Anseriformes	0	0	3	0
Chloephaga picta	Upland Goose	Anatidae	Anseriformes	0	0	4	0
Chloephaga poliocephala	Ashy-headed Goose	Anatidae	Anseriformes	0	0	2	0
Chloephaga rubidiceps	Ruddy-headed Goose	Anatidae	Anseriformes	0	0	2	0
Clangula hyemalis	Long-tailed Duck	Anatidae	Anseriformes	0	0	3	0
Coscoroba coscoroba	Coscoroba Swan	Anatidae	Anseriformes	0	1	4	0
Cyanochen cyanoptera	Blue-winged Goose	Anatidae	Anseriformes	0	0	2	0
Cygnus atratus	Black Swan	Anatidae	Anseriformes	0	1	4	0
Cygnus buccinator	Trumpeter Swan	Anatidae	Anseriformes	0	0	4	0
Cygnus columbianus	Tundra Swan	Anatidae	Anseriformes	0	0	4	0
Cygnus cygnus	Whooper Swan	Anatidae	Anseriformes	0	0	4	0
Cygnus melancoryphus	Black-necked Swan	Anatidae	Anseriformes	0	0	3	0
Cygnus olor	Mute Swan	Anatidae	Anseriformes	0	0	4	0
Dendrocygna arborea	West Indian Whistling-Duck	Anatidae	Anseriformes	0	0	3	0
Dendrocygna arcuata	Wandering Whistling-Duck	Anatidae	Anseriformes	0	0	4	0
Dendrocygna autumnalis	Black-bellied Whistling-Duck	Anatidae	Anseriformes	0	0	4	0
Dendrocygna bicolor	Fulvous Whistling-Duck	Anatidae	Anseriformes	0	1	4	0
Dendrocygna eytoni	Plumed Whistling-Duck	Anatidae	Anseriformes	0	0	4	0
Dendrocygna guttata	Spotted Whistling-Duck	Anatidae	Anseriformes	0	0	3	0
Dendrocygna javanica	Lesser Whistling-Duck	Anatidae	Anseriformes	0	0	4	0
Dendrocygna viduata	White-faced Whistling-Duck	Anatidae	Anseriformes	0	1	4	0
Heteronetta atricapilla	Black-headed Duck	Anatidae	Anseriformes	0	0	3	0
Histrionicus histrionicus	Harlequin Duck	Anatidae	Anseriformes	0	0	4	0
Hymenolaimus malacorhynchos	Blue Duck	Anatidae	Anseriformes	0	0	4	0
Lophodytes cucullatus	Hooded Merganser	Anatidae	Anseriformes	0	0	4	0
Lophonetta specularioides	Crested Duck	Anatidae	Anseriformes	0	0	3	0
Malacorhynchus membranaceus	Pink-eared Duck	Anatidae	Anseriformes	0	0	4	0
Mareca americana	American Wigeon	Anatidae	Anseriformes	0	0	4	0
Mareca falcata	Falcated Duck	Anatidae	Anseriformes	0	0	4	0
Mareca marecula	Amsterdam Duck	Anatidae	Anseriformes	NA	NA	NA	NA
Mareca penelope	Eurasian Wigeon	Anatidae	Anseriformes	0	0	4	0
Mareca sibilatrix	Chiloe Wigeon	Anatidae	Anseriformes	0	0	4	0
Mareca strepera	Gadwall	Anatidae	Anseriformes	0	1	4	0
Marmaronetta angustirostris	Marbled Teal	Anatidae	Anseriformes	0	0	4	0
Melanitta americana	Black Scoter	Anatidae	Anseriformes	1	0	3	0
Melanitta deglandi	White-winged Scoter	Anatidae	Anseriformes	1	0	3	0
Melanitta fusca	Velvet Scoter	Anatidae	Anseriformes	0	0	4	0
Melanitta nigra	Common Scoter	Anatidae	Anseriformes	0	0	3	0
Melanitta perspicillata	Surf Scoter	Anatidae	Anseriformes	0	0	4	0
Melanitta stejnegeri	Stejneger's Scoter	Anatidae	Anseriformes	1	0	3	0
Merganetta armata	Torrent Duck	Anatidae	Anseriformes	0	0	4	0
Mergellus albellus	Smew	Anatidae	Anseriformes	0	0	4	0
Mergus australis	Auckland Islands Merganser	Anatidae	Anseriformes	NA	NA	NA	NA
Mergus merganser	Common Merganser	Anatidae	Anseriformes	0	1	3	0
Mergus octosetaceus	Brazilian Merganser	Anatidae	Anseriformes	0	0	4	0
Mergus serrator	Red-breasted Merganser	Anatidae	Anseriformes	0	1	4	0
Mergus squamatus	Scaly-sided Merganser	Anatidae	Anseriformes	0	0	4	0
Netta erythrophthalma	Southern Pochard	Anatidae	Anseriformes	0	0	4	0
Netta peposaca	Rosy-billed Pochard	Anatidae	Anseriformes	0	0	3	0
Netta rufina	Red-crested Pochard	Anatidae	Anseriformes	0	1	3	0
Nettapus auritus	African Pygmy-Goose	Anatidae	Anseriformes	0	0	4	0
Nettapus coromandelianus	Cotton Pygmy-Goose	Anatidae	Anseriformes	0	0	4	0
Nettapus pulchellus	Green Pygmy-Goose	Anatidae	Anseriformes	0	0	4	0
Nomonyx dominicus	Masked Duck	Anatidae	Anseriformes	0	0	4	0
Oressochen jubatus	Orinoco Goose	Anatidae	Anseriformes	0	0	4	0
Oressochen melanopterus	Andean Goose	Anatidae	Anseriformes	0	0	3	0
Oxyura australis	Blue-billed Duck	Anatidae	Anseriformes	0	3	4	0
Oxyura ferruginea	Andean Duck	Anatidae	Anseriformes	1	2	3	0
Oxyura jamaicensis	Ruddy Duck	Anatidae	Anseriformes	0	2	4	0
Oxyura leucocephala	White-headed Duck	Anatidae	Anseriformes	0	3	4	0
Oxyura maccoa	Maccoa Duck	Anatidae	Anseriformes	0	3	3	0
Oxyura vittata	Lake Duck	Anatidae	Anseriformes	0	2	3	0
Plectropterus gambensis	Spur-winged Goose	Anatidae	Anseriformes	0	1	3	0
Polysticta stelleri	Steller's Eider	Anatidae	Anseriformes	0	0	3	0
Pteronetta hartlaubii	Hartlaub's Duck	Anatidae	Anseriformes	0	0	3	0
Radjah radjah	Radjah Shelduck	Anatidae	Anseriformes	0	0	4	0
Rhodonessa caryophyllacea	Pink-headed Duck	Anatidae	Anseriformes	NA	NA	NA	NA
Salvadorina waigiuensis	Salvadori's Teal	Anatidae	Anseriformes	0	0	4	0
Sarkidiornis melanotos	Knob-billed Duck	Anatidae	Anseriformes	0	2	3	0
Sarkidiornis sylvicola	Comb Duck	Anatidae	Anseriformes	1	2	3	0
Sibirionetta formosa	Baikal Teal	Anatidae	Anseriformes	0	0	3	0
Somateria fischeri	Spectacled Eider	Anatidae	Anseriformes	0	0	3	0
Somateria mollissima	Common Eider	Anatidae	Anseriformes	0	1	4	0
Somateria spectabilis	King Eider	Anatidae	Anseriformes	0	1	4	0
Spatula clypeata	Northern Shoveler	Anatidae	Anseriformes	0	1	3	0
Spatula cyanoptera	Cinnamon Teal	Anatidae	Anseriformes	0	1	4	0
Spatula discors	Blue-winged Teal	Anatidae	Anseriformes	0	1	4	0
Spatula hottentota	Blue-billed Teal	Anatidae	Anseriformes	0	0	4	0
Spatula platalea	Red Shoveler	Anatidae	Anseriformes	0	0	2	0
Spatula puna	Puna Teal	Anatidae	Anseriformes	0	1	4	0
Spatula querquedula	Garganey	Anatidae	Anseriformes	0	0	2	0
Spatula rhynchotis	Australasian Shoveler	Anatidae	Anseriformes	0	0	3	0
Spatula smithii	Cape Shoveler	Anatidae	Anseriformes	0	0	4	0
Spatula versicolor	Silver Teal	Anatidae	Anseriformes	0	1	4	0
Speculanas specularis	Spectacled Duck	Anatidae	Anseriformes	0	0	4	0
Stictonetta naevosa	Freckled Duck	Anatidae	Anseriformes	0	0	2	0
Tachyeres brachypterus	Falkland Steamer-Duck	Anatidae	Anseriformes	0	0	2	0
Tachyeres leucocephalus	White-headed Steamer-Duck	Anatidae	Anseriformes	0	0	2	0
Tachyeres patachonicus	Flying Steamer-Duck	Anatidae	Anseriformes	0	0	4	0
Tachyeres pteneres	Flightless Steamer-Duck	Anatidae	Anseriformes	0	0	4	0
Tadorna cana	South African Shelduck	Anatidae	Anseriformes	0	0	4	0
Tadorna cristata	Crested Shelduck	Anatidae	Anseriformes	NA	NA	NA	NA
Tadorna ferruginea	Ruddy Shelduck	Anatidae	Anseriformes	0	0	4	0
Tadorna tadorna	Common Shelduck	Anatidae	Anseriformes	0	0	4	0
Tadorna tadornoides	Australian Shelduck	Anatidae	Anseriformes	0	0	3	0
Tadorna variegata	Paradise Shelduck	Anatidae	Anseriformes	0	0	3	0
Thalassornis leuconotus	White-backed Duck	Anatidae	Anseriformes	0	0	3	0
Anhima cornuta	Horned Screamer	Anhimidae	Anseriformes	0	0	4	0
Chauna chavaria	Northern Screamer	Anhimidae	Anseriformes	0	0	3	0
Chauna torquata	Southern Screamer	Anhimidae	Anseriformes	0	0	4	0
Anseranas semipalmata	Magpie Goose	Anseranatidae	Anseriformes	0	2	4	0
Apteryx australis	Southern Brown Kiwi	Apterygidae	Apterygiformes	0	0	4	0
Apteryx haastii	Great Spotted Kiwi	Apterygidae	Apterygiformes	0	1	4	1
Apteryx mantelli	North Island Brown Kiwi	Apterygidae	Apterygiformes	0	0	3	0
Apteryx owenii	Little Spotted Kiwi	Apterygidae	Apterygiformes	0	0	4	0
Apteryx rowi	Okarito Brown Kiwi	Apterygidae	Apterygiformes	1	0	3	0
Aceros nipalensis	Rufous-necked Hornbill	Bucerotidae	Bucerotiformes	0	0	4	0
Anorrhinus austeni	Brown Hornbill	Bucerotidae	Bucerotiformes	0	0	3	0
Anorrhinus galeritus	Bushy-crested Hornbill	Bucerotidae	Bucerotiformes	0	0	4	0
Anorrhinus tickelli	Rusty-cheeked Hornbill	Bucerotidae	Bucerotiformes	0	0	3	0
Anthracoceros albirostris	Oriental Pied-Hornbill	Bucerotidae	Bucerotiformes	0	0	3	0
Anthracoceros coronatus	Malabar Pied-Hornbill	Bucerotidae	Bucerotiformes	0	0	3	0
Anthracoceros malayanus	Black Hornbill	Bucerotidae	Bucerotiformes	0	0	3	0
Anthracoceros marchei	Palawan Hornbill	Bucerotidae	Bucerotiformes	0	0	3	0
Anthracoceros montani	Sulu Hornbill	Bucerotidae	Bucerotiformes	0	0	3	0
Berenicornis comatus	White-crowned Hornbill	Bucerotidae	Bucerotiformes	0	0	3	0
Buceros bicornis	Great Hornbill	Bucerotidae	Bucerotiformes	0	0	4	0
Buceros hydrocorax	Rufous Hornbill	Bucerotidae	Bucerotiformes	0	0	3	0
Buceros rhinoceros	Rhinoceros Hornbill	Bucerotidae	Bucerotiformes	0	0	3	0
Buceros vigil	Helmeted Hornbill	Bucerotidae	Bucerotiformes	0	0	3	0
Bycanistes albotibialis	White-thighed Hornbill	Bucerotidae	Bucerotiformes	0	0	3	0
Bycanistes brevis	Silvery-cheeked Hornbill	Bucerotidae	Bucerotiformes	0	0	4	0
Bycanistes bucinator	Trumpeter Hornbill	Bucerotidae	Bucerotiformes	0	0	4	0
Bycanistes cylindricus	Brown-cheeked Hornbill	Bucerotidae	Bucerotiformes	0	0	3	0
Bycanistes fistulator	Piping Hornbill	Bucerotidae	Bucerotiformes	0	0	3	0
Bycanistes subcylindricus	Black-and-white-casqued Hornbill	Bucerotidae	Bucerotiformes	0	0	4	0
Ceratogymna atrata	Black-casqued Hornbill	Bucerotidae	Bucerotiformes	0	0	3	0
Ceratogymna elata	Yellow-casqued Hornbill	Bucerotidae	Bucerotiformes	0	0	3	0
Horizocerus albocristatus	White-crested Hornbill	Bucerotidae	Bucerotiformes	0	0	3	0
Horizocerus hartlaubi	Black Dwarf Hornbill	Bucerotidae	Bucerotiformes	0	0	4	0
Lophoceros alboterminatus	Crowned Hornbill	Bucerotidae	Bucerotiformes	0	0	3	0
Lophoceros bradfieldi	Bradfield's Hornbill	Bucerotidae	Bucerotiformes	0	0	4	0
Lophoceros camurus	Red-billed Dwarf Hornbill	Bucerotidae	Bucerotiformes	0	0	3	0
Lophoceros fasciatus	African Pied Hornbill	Bucerotidae	Bucerotiformes	0	0	3	0
Lophoceros hemprichii	Hemprich's Hornbill	Bucerotidae	Bucerotiformes	0	0	3	0
Lophoceros nasutus	African Gray Hornbill	Bucerotidae	Bucerotiformes	0	0	3	0
Lophoceros pallidirostris	Pale-billed Hornbill	Bucerotidae	Bucerotiformes	0	0	3	0
Ocyceros birostris	Indian Gray Hornbill	Bucerotidae	Bucerotiformes	0	0	3	0
Ocyceros gingalensis	Sri Lanka Gray Hornbill	Bucerotidae	Bucerotiformes	0	0	3	0
Ocyceros griseus	Malabar Gray Hornbill	Bucerotidae	Bucerotiformes	0	0	4	0
Penelopides affinis	Mindanao Hornbill	Bucerotidae	Bucerotiformes	0	0	3	0
Penelopides manillae	Luzon Hornbill	Bucerotidae	Bucerotiformes	0	0	4	0
Penelopides mindorensis	Mindoro Hornbill	Bucerotidae	Bucerotiformes	0	0	3	0
Penelopides panini	Visayan Hornbill	Bucerotidae	Bucerotiformes	0	0	3	0
Penelopides samarensis	Samar Hornbill	Bucerotidae	Bucerotiformes	0	0	3	0
Rhabdotorrhinus corrugatus	Wrinkled Hornbill	Bucerotidae	Bucerotiformes	0	0	3	0
Rhabdotorrhinus exarhatus	Sulawesi Hornbill	Bucerotidae	Bucerotiformes	0	0	3	0
Rhabdotorrhinus leucocephalus	Writhed Hornbill	Bucerotidae	Bucerotiformes	0	0	3	0
Rhabdotorrhinus waldeni	Writhe-billed Hornbill	Bucerotidae	Bucerotiformes	0	0	3	0
Rhyticeros cassidix	Knobbed Hornbill	Bucerotidae	Bucerotiformes	0	0	3	0
Rhyticeros everetti	Sumba Hornbill	Bucerotidae	Bucerotiformes	0	0	3	0
Rhyticeros narcondami	Narcondam Hornbill	Bucerotidae	Bucerotiformes	0	0	4	0
Rhyticeros plicatus	Blyth's Hornbill	Bucerotidae	Bucerotiformes	0	0	3	0
Rhyticeros subruficollis	Plain-pouched Hornbill	Bucerotidae	Bucerotiformes	0	0	3	0
Rhyticeros undulatus	Wreathed Hornbill	Bucerotidae	Bucerotiformes	0	0	3	0
Tockus damarensis	Damara Red-billed Hornbill	Bucerotidae	Bucerotiformes	1	0	3	0
Tockus deckeni	Von der Decken's Hornbill	Bucerotidae	Bucerotiformes	0	0	4	0
Tockus erythrorhynchus	Northern Red-billed Hornbill	Bucerotidae	Bucerotiformes	0	0	4	0
Tockus flavirostris	Eastern Yellow-billed Hornbill	Bucerotidae	Bucerotiformes	0	0	3	0
Tockus jacksoni	Jackson's Hornbill	Bucerotidae	Bucerotiformes	0	0	3	0
Tockus kempi	Western Red-billed Hornbill	Bucerotidae	Bucerotiformes	1	0	3	0
Tockus leucomelas	Southern Yellow-billed Hornbill	Bucerotidae	Bucerotiformes	0	0	3	0
Tockus monteiri	Monteiro's Hornbill	Bucerotidae	Bucerotiformes	0	0	4	0
Tockus ruahae	Tanzanian Red-billed Hornbill	Bucerotidae	Bucerotiformes	1	0	3	0
Tockus rufirostris	Southern Red-billed Hornbill	Bucerotidae	Bucerotiformes	1	0	3	0
Bucorvus abyssinicus	Abyssinian Ground-Hornbill	Bucorvidae	Bucerotiformes	0	0	3	0
Bucorvus leadbeateri	Southern Ground-Hornbill	Bucorvidae	Bucerotiformes	0	0	3	0
Phoeniculus bollei	White-headed Woodhoopoe	Phoeniculidae	Bucerotiformes	0	0	3	0
Phoeniculus castaneiceps	Forest Woodhoopoe	Phoeniculidae	Bucerotiformes	0	0	3	0
Phoeniculus damarensis	Violet Woodhoopoe	Phoeniculidae	Bucerotiformes	0	0	3	0
Phoeniculus purpureus	Green Woodhoopoe	Phoeniculidae	Bucerotiformes	0	0	3	0
Phoeniculus somaliensis	Black-billed Woodhoopoe	Phoeniculidae	Bucerotiformes	0	0	3	0
Rhinopomastus aterrimus	Black Scimitarbill	Phoeniculidae	Bucerotiformes	0	0	4	0
Rhinopomastus cyanomelas	Common Scimitarbill	Phoeniculidae	Bucerotiformes	0	0	4	0
Rhinopomastus minor	Abyssinian Scimitarbill	Phoeniculidae	Bucerotiformes	0	0	4	0
Upupa antaios	St. Helena Hoopoe	Upupidae	Bucerotiformes	NA	NA	NA	NA
Upupa epops	Eurasian Hoopoe	Upupidae	Bucerotiformes	0	1	4	0
Upupa marginata	Madagascar Hoopoe	Upupidae	Bucerotiformes	1	1	3	0
Aegotheles affinis	Vogelkop Owlet-nightjar	Aegothelidae	Caprimulgiformes	1	0	3	0
Aegotheles albertisi	Mountain Owlet-nightjar	Aegothelidae	Caprimulgiformes	0	0	3	0
Aegotheles archboldi	Archbold's Owlet-nightjar	Aegothelidae	Caprimulgiformes	0	0	3	0
Aegotheles bennettii	Barred Owlet-nightjar	Aegothelidae	Caprimulgiformes	0	0	3	0
Aegotheles crinifrons	Moluccan Owlet-nightjar	Aegothelidae	Caprimulgiformes	0	0	3	0
Aegotheles cristatus	Australian Owlet-nightjar	Aegothelidae	Caprimulgiformes	0	0	3	0
Aegotheles insignis	Feline Owlet-nightjar	Aegothelidae	Caprimulgiformes	0	0	3	0
Aegotheles savesi	New Caledonian Owlet-nightjar	Aegothelidae	Caprimulgiformes	0	0	3	0
Aegotheles tatei	Starry Owlet-nightjar	Aegothelidae	Caprimulgiformes	0	0	3	0
Aegotheles wallacii	Wallace's Owlet-nightjar	Aegothelidae	Caprimulgiformes	0	0	3	0
Aerodramus amelis	Ameline Swiftlet	Apodidae	Caprimulgiformes	0	0	3	0
Aerodramus bartschi	Mariana Swiftlet	Apodidae	Caprimulgiformes	0	0	3	0
Aerodramus brevirostris	Himalayan Swiftlet	Apodidae	Caprimulgiformes	0	0	3	0
Aerodramus ceramensis	Seram Swiftlet	Apodidae	Caprimulgiformes	1	0	3	0
Aerodramus elaphrus	Seychelles Swiftlet	Apodidae	Caprimulgiformes	0	0	3	0
Aerodramus francicus	Mascarene Swiftlet	Apodidae	Caprimulgiformes	0	0	3	0
Aerodramus fuciphagus	White-nest Swiftlet	Apodidae	Caprimulgiformes	0	0	3	0
Aerodramus germani	Germain's Swiftlet	Apodidae	Caprimulgiformes	0	0	3	0
Aerodramus hirundinaceus	Mountain Swiftlet	Apodidae	Caprimulgiformes	0	0	3	0
Aerodramus infuscatus	Halmahera Swiftlet	Apodidae	Caprimulgiformes	0	0	3	0
Aerodramus inquietus	Caroline Islands Swiftlet	Apodidae	Caprimulgiformes	0	0	3	0
Aerodramus leucophaeus	Polynesian Swiftlet	Apodidae	Caprimulgiformes	0	0	3	0
Aerodramus maximus	Black-nest Swiftlet	Apodidae	Caprimulgiformes	0	0	3	0
Aerodramus mearnsi	Philippine Swiftlet	Apodidae	Caprimulgiformes	0	0	3	0
Aerodramus nuditarsus	Bare-legged Swiftlet	Apodidae	Caprimulgiformes	0	0	3	0
Aerodramus ocistus	Marquesan Swiftlet	Apodidae	Caprimulgiformes	0	0	3	0
Aerodramus orientalis	Mayr's Swiftlet	Apodidae	Caprimulgiformes	0	0	3	0
Aerodramus papuensis	Three-toed Swiftlet	Apodidae	Caprimulgiformes	0	0	3	0
Aerodramus pelewensis	Palau Swiftlet	Apodidae	Caprimulgiformes	0	0	3	0
Aerodramus salangana	Mossy-nest Swiftlet	Apodidae	Caprimulgiformes	0	0	3	0
Aerodramus sawtelli	Atiu Swiftlet	Apodidae	Caprimulgiformes	0	0	3	0
Aerodramus sororum	Sulawesi Swiftlet	Apodidae	Caprimulgiformes	1	0	3	0
Aerodramus spodiopygius	White-rumped Swiftlet	Apodidae	Caprimulgiformes	0	0	3	0
Aerodramus terraereginae	Australian Swiftlet	Apodidae	Caprimulgiformes	0	0	3	0
Aerodramus unicolor	Indian Swiftlet	Apodidae	Caprimulgiformes	0	0	3	0
Aerodramus vanikorensis	Uniform Swiftlet	Apodidae	Caprimulgiformes	0	0	3	0
Aerodramus vulcanorum	Volcano Swiftlet	Apodidae	Caprimulgiformes	0	0	3	0
Aerodramus whiteheadi	Whitehead's Swiftlet	Apodidae	Caprimulgiformes	0	0	3	0
Aeronautes andecolus	Andean Swift	Apodidae	Caprimulgiformes	0	0	3	0
Aeronautes montivagus	White-tipped Swift	Apodidae	Caprimulgiformes	0	0	3	0
Aeronautes saxatalis	White-throated Swift	Apodidae	Caprimulgiformes	0	0	4	0
Apus acuticauda	Dark-rumped Swift	Apodidae	Caprimulgiformes	0	0	3	0
Apus aequatorialis	Mottled Swift	Apodidae	Caprimulgiformes	0	0	4	0
Apus affinis	Little Swift	Apodidae	Caprimulgiformes	0	0	3	0
Apus alexandri	Alexander's Swift	Apodidae	Caprimulgiformes	0	0	3	0
Apus apus	Common Swift	Apodidae	Caprimulgiformes	0	1	3	0
Apus balstoni	Malagasy Swift	Apodidae	Caprimulgiformes	0	0	3	0
Apus barbatus	African Swift	Apodidae	Caprimulgiformes	0	0	3	0
Apus batesi	Bates's Swift	Apodidae	Caprimulgiformes	0	0	3	0
Apus berliozi	Forbes-Watson's Swift	Apodidae	Caprimulgiformes	0	0	3	0
Apus bradfieldi	Bradfield's Swift	Apodidae	Caprimulgiformes	0	0	3	0
Apus caffer	White-rumped Swift	Apodidae	Caprimulgiformes	0	0	3	0
Apus cooki	Cook's Swift	Apodidae	Caprimulgiformes	1	0	3	0
Apus horus	Horus Swift	Apodidae	Caprimulgiformes	0	0	3	0
Apus leuconyx	Blyth's Swift	Apodidae	Caprimulgiformes	1	0	3	0
Apus melba	Alpine Swift	Apodidae	Caprimulgiformes	0	0	4	0
Apus niansae	Nyanza Swift	Apodidae	Caprimulgiformes	0	0	3	0
Apus nipalensis	House Swift	Apodidae	Caprimulgiformes	0	0	3	0
Apus pacificus	Pacific Swift	Apodidae	Caprimulgiformes	0	0	3	0
Apus pallidus	Pallid Swift	Apodidae	Caprimulgiformes	0	0	3	0
Apus salimalii	Salim Ali's Swift	Apodidae	Caprimulgiformes	1	0	3	0
Apus unicolor	Plain Swift	Apodidae	Caprimulgiformes	0	0	3	0
Chaetura andrei	Ashy-tailed Swift	Apodidae	Caprimulgiformes	1	0	3	0
Chaetura brachyura	Short-tailed Swift	Apodidae	Caprimulgiformes	0	0	3	0
Chaetura chapmani	Chapman's Swift	Apodidae	Caprimulgiformes	0	0	3	0
Chaetura cinereiventris	Gray-rumped Swift	Apodidae	Caprimulgiformes	0	0	3	0
Chaetura egregia	Pale-rumped Swift	Apodidae	Caprimulgiformes	0	0	3	0
Chaetura fumosa	Costa Rican Swift	Apodidae	Caprimulgiformes	0	0	3	0
Chaetura martinica	Lesser Antillean Swift	Apodidae	Caprimulgiformes	0	0	3	0
Chaetura meridionalis	Sick's Swift	Apodidae	Caprimulgiformes	0	0	3	0
Chaetura pelagica	Chimney Swift	Apodidae	Caprimulgiformes	0	0	3	0
Chaetura spinicaudus	Band-rumped Swift	Apodidae	Caprimulgiformes	0	0	3	0
Chaetura vauxi	Vaux's Swift	Apodidae	Caprimulgiformes	0	0	3	0
Collocalia affinis	Plume-toed Swiftlet	Apodidae	Caprimulgiformes	1	0	3	0
Collocalia dodgei	Bornean Swiftlet	Apodidae	Caprimulgiformes	1	0	3	0
Collocalia esculenta	Glossy Swiftlet	Apodidae	Caprimulgiformes	0	0	3	0
Collocalia isonota	Ridgetop Swiftlet	Apodidae	Caprimulgiformes	1	0	3	0
Collocalia linchi	Cave Swiftlet	Apodidae	Caprimulgiformes	0	0	3	0
Collocalia marginata	Gray-rumped Swiftlet	Apodidae	Caprimulgiformes	1	0	3	0
Collocalia natalis	Christmas Island Swiftlet	Apodidae	Caprimulgiformes	1	0	3	0
Collocalia neglecta	Drab Swiftlet	Apodidae	Caprimulgiformes	1	0	3	0
Collocalia sumbawae	Tenggara Swiftlet	Apodidae	Caprimulgiformes	1	0	3	0
Collocalia troglodytes	Pygmy Swiftlet	Apodidae	Caprimulgiformes	0	0	3	0
Collocalia uropygialis	Satin Swiftlet	Apodidae	Caprimulgiformes	1	0	3	0
Cypseloides cherriei	Spot-fronted Swift	Apodidae	Caprimulgiformes	0	0	3	0
Cypseloides cryptus	White-chinned Swift	Apodidae	Caprimulgiformes	0	0	3	0
Cypseloides fumigatus	Sooty Swift	Apodidae	Caprimulgiformes	0	0	3	0
Cypseloides lemosi	White-chested Swift	Apodidae	Caprimulgiformes	0	0	3	0
Cypseloides niger	Black Swift	Apodidae	Caprimulgiformes	0	0	4	0
Cypseloides rothschildi	Rothschild's Swift	Apodidae	Caprimulgiformes	0	0	3	0
[truncated: 10,227 more rows]

## Sheet: Selection metrics
Scientific name (BirdTree)	Residual testes mass	Testes source	Bateman gradient	Bateman individuals	Bateman sex	Opportunity for sexual selection	OSS individuals	OSS sex	OSS Estimated	Metric source
[truncated: 1,014 more rows]

[truncated: 2 more sheets: Taxonomic crosswalk, Data sources]
