# Supplementary material for: Climate and ecology predict latitudinal trends in sexual selection inferred from avian mating systems
Source: PLoS Biol. 2024 Nov 4;22(11):e3002856. doi: 10.1371/journal.pbio.3002856 (PMC11567637; doi:10.1371/journal.pbio.3002856)
Supplement: S2 Data — Sheet 1 in S2 Data. Mean sexual selection scores for bird families partitioned by trophic level, as shown in Fig 5B. Sheet 2 in S2 Data. Mean sexual selection scores for bird families, partitioned by migratory behaviour, as shown in Fig 5C. Sheet 3 in S2 Data. Mean sexual selection scores for bird families, partitioned by territorial behaviour, as shown in Fig 5D. Sheet 4 in S2 Data. Mean sexual selection scores and temperature seasonality for avian families, as shown in Fig 5E. Sheet 5 in S2 Data. Extracted model predictions from species-level phylogenetic models predicting sexual selection score according to univariate life history traits. Values correspond to model predictions overlaying family averages in Fig 5B–5E. Sheet 6 in S2 Data. Mean sexual selection scores for each data certainty partition, as shown in S2a Fig Sheet 7 in S2 Data. Mean sexual selection scores for different ecological groups at each five-degree latitudinal bin, as shown in S7 Fig. (XLSX) [file pbio.3002856.s013.xlsx]

## Sheet: Fig 5b
BirdTree Family	Species richness (Family)	Trophic level (binary)	Clade	Mean sexual selection	Species richness (Group)
Acanthisittidae	2	Secondary	Australaves	0	2
Acanthizidae	63	Secondary	Australaves	0.0793651	63
Accipitridae	236	Primary	Accipitriformes	0	1
Accipitridae	236	Secondary	Accipitriformes	0.212766	235
Aegithalidae	10	Secondary	Australaves	0.3	10
Aegithinidae	4	Secondary	Australaves	0	4
Aegothelidae	8	Secondary	Strisores	0	8
Alaudidae	87	Primary	Australaves	0	14
Alaudidae	87	Secondary	Australaves	0.0136986	73
Alcedinidae	93	Secondary	Coraciimorphae	0.0215054	93
Alcidae	23	Secondary	Aequorlitornithes	0.347826	23
Anatidae	156	Primary	Galloanserae	0.376471	85
Anatidae	156	Secondary	Galloanserae	0.535211	71
Anhimidae	3	Primary	Galloanserae	0	3
Anhingidae	4	Secondary	Aequorlitornithes	0.25	4
Anseranatidae	1	Primary	Galloanserae	2	1
Apodidae	92	Secondary	Strisores	0.0108696	92
Apterygidae	4	Secondary	Palaeognathae	0.25	4
Aramidae	1	Secondary	Gruiformes	2	1
Ardeidae	62	Secondary	Aequorlitornithes	0.274194	62
Artamidae	11	Secondary	Australaves	0	11
Atrichornithidae	2	Secondary	Australaves	3	2
Balaenicipitidae	1	Secondary	Aequorlitornithes	0	1
Bombycillidae	8	Primary	Australaves	0	4
Bombycillidae	8	Secondary	Australaves	0	4
Brachypteraciidae	5	Secondary	Coraciimorphae	0	5
Bucconidae	35	Secondary	Coraciimorphae	0	35
Bucerotidae	53	Primary	Coraciimorphae	0	31
Bucerotidae	53	Secondary	Coraciimorphae	0	22
Bucorvidae	2	Secondary	Coraciimorphae	0	2
Burhinidae	9	Secondary	Aequorlitornithes	0	9
Callaeatidae	2	Primary	Australaves	0	1
Callaeatidae	2	Secondary	Australaves	0	1
Campephagidae	84	Primary	Australaves	0	5
Campephagidae	84	Secondary	Australaves	0.0126582	79
Caprimulgidae	83	Secondary	Strisores	0.204819	83
Cardinalidae	57	Primary	Australaves	0.08	25
Cardinalidae	57	Secondary	Australaves	0.4375	32
Cariamidae	2	Secondary	Australaves	0	2
Casuariidae	3	Primary	Palaeognathae	3	3
Cathartidae	7	Secondary	Accipitriformes	0.142857	7
Certhiidae	10	Secondary	Australaves	0.2	10
Charadriidae	65	Primary	Aequorlitornithes	0	1
Charadriidae	65	Secondary	Aequorlitornithes	0.28125	64
Chionidae	3	Secondary	Aequorlitornithes	0	3
Chloropseidae	11	Secondary	Australaves	0	11
Ciconiidae	19	Secondary	Aequorlitornithes	0.157895	19
Cinclidae	5	Secondary	Australaves	0.8	5
Cinclosomatidae	5	Secondary	Australaves	0	5
Cisticolidae	113	Secondary	Australaves	0.115044	113
Climacteridae	7	Secondary	Australaves	0.142857	7
Cnemophilidae	3	Primary	Australaves	3.33333	3
Coerebidae	1	Primary	Australaves	1	1
Coliidae	6	Primary	Coraciimorphae	0.166667	6
Colluricinclidae	14	Primary	Australaves	0	1
Colluricinclidae	14	Secondary	Australaves	0	13
Columbidae	305	Primary	Columbaves	0.003367	297
Columbidae	305	Secondary	Columbaves	0	8
Conopophagidae	9	Secondary	Australaves	0	9
Coraciidae	12	Secondary	Coraciimorphae	0.25	12
Corcoracidae	2	Secondary	Australaves	0	2
Corvidae	115	Primary	Australaves	0	3
Corvidae	115	Secondary	Australaves	0.410714	112
Cotingidae	97	Primary	Australaves	1.85965	57
Cotingidae	97	Secondary	Australaves	1.525	40
Cracidae	49	Primary	Galloanserae	0.510204	49
Cracticidae	12	Secondary	Australaves	0.333333	12
Cuculidae	137	Primary	Columbaves	2.4	5
Cuculidae	137	Secondary	Columbaves	1.22727	132
Dasyornithidae	3	Secondary	Australaves	0	3
Dendrocolaptidae	52	Secondary	Australaves	0.576923	52
Dicaeidae	45	Primary	Australaves	0	36
Dicaeidae	45	Secondary	Australaves	0	9
Dicruridae	24	Secondary	Australaves	0.0416667	24
Diomedeidae	22	Secondary	Aequorlitornithes	1	22
Dromadidae	1	Secondary	Aequorlitornithes	0	1
Dromaiidae	1	Primary	Palaeognathae	2	1
Dulidae	1	Primary	Australaves	0	1
Emberizidae	312	Primary	Australaves	0.322581	155
Emberizidae	312	Secondary	Australaves	0.292994	157
Estrildidae	134	Primary	Australaves	0.0517241	116
Estrildidae	134	Secondary	Australaves	0	18
Eupetidae	9	Secondary	Australaves	0	9
Eurylaimidae	15	Primary	Australaves	0.5	4
Eurylaimidae	15	Secondary	Australaves	0.818182	11
Eurypygidae	1	Secondary	Aequorlitornithes	0	1
Falconidae	64	Secondary	Australaves	0.109375	64
Falcunculidae	2	Secondary	Australaves	0	2
Formicariidae	64	Secondary	Australaves	0	64
Fregatidae	5	Secondary	Aequorlitornithes	4	5
Fringillidae	159	Primary	Australaves	0.122449	147
Fringillidae	159	Secondary	Australaves	0.166667	12
Furnariidae	249	Secondary	Australaves	0.0200803	249
Galbulidae	18	Secondary	Coraciimorphae	0	18
Gaviidae	5	Secondary	Aequorlitornithes	0	5
Glareolidae	18	Secondary	Aequorlitornithes	0	18
Gruidae	15	Primary	Gruiformes	0	4
Gruidae	15	Secondary	Gruiformes	0.0909091	11
Haematopodidae	11	Secondary	Aequorlitornithes	0.272727	11
Heliornithidae	3	Secondary	Gruiformes	0	3
Hemiprocnidae	4	Secondary	Strisores	0	4
Hirundinidae	79	Secondary	Australaves	0.227848	79
Hydrobatidae	22	Secondary	Aequorlitornithes	0	22
Ibidorhynchidae	1	Secondary	Aequorlitornithes	0	1
Icteridae	102	Primary	Australaves	2.33333	3
Icteridae	102	Secondary	Australaves	1.29293	99
Indicatoridae	15	Secondary	Coraciimorphae	3.6	15
Irenidae	2	Primary	Australaves	0	2
Jacanidae	8	Primary	Aequorlitornithes	3	1
Jacanidae	8	Secondary	Aequorlitornithes	2.57143	7
Laniidae	30	Secondary	Australaves	0.166667	30
Laridae	100	Secondary	Aequorlitornithes	0.12	100
Leptosomidae	1	Secondary	Coraciimorphae	0	1
Machaerirhynchidae	2	Secondary	Australaves	0	2
Malaconotidae	53	Secondary	Australaves	0.132075	53
Maluridae	26	Primary	Australaves	0	1
Maluridae	26	Secondary	Australaves	1.24	25
Megapodiidae	21	Primary	Galloanserae	0.473684	19
Megapodiidae	21	Secondary	Galloanserae	0	2
Melanocharitidae	12	Primary	Australaves	0	2
Melanocharitidae	12	Secondary	Australaves	0	10
Meliphagidae	174	Primary	Australaves	0.0963855	83
Meliphagidae	174	Secondary	Australaves	0.0659341	91
Menuridae	2	Secondary	Australaves	4	2
Meropidae	26	Secondary	Coraciimorphae	0.115385	26
Mesitornithidae	3	Secondary	Columbaves	0.666667	3
Mimidae	35	Secondary	Australaves	0.257143	35
Momotidae	10	Secondary	Coraciimorphae	0	10
Monarchidae	92	Secondary	Australaves	0.0434783	92
Motacillidae	58	Secondary	Australaves	0.137931	58
Muscicapidae	283	Primary	Australaves	0	1
Muscicapidae	283	Secondary	Australaves	0.0780142	282
Musophagidae	23	Primary	Columbaves	0	23
Nectariniidae	125	Primary	Australaves	0.419355	31
Nectariniidae	125	Secondary	Australaves	0.212766	94
Neosittidae	2	Secondary	Australaves	1	2
Numididae	6	Primary	Galloanserae	0.333333	3
Numididae	6	Secondary	Galloanserae	0	3
Nyctibiidae	7	Secondary	Strisores	0	7
Odontophoridae	32	Primary	Galloanserae	0.28125	32
Opisthocomidae	1	Primary	Opisthocomiformes	1	1
Oriolidae	30	Primary	Australaves	0	20
Oriolidae	30	Secondary	Australaves	0	10
Orthonychidae	6	Secondary	Australaves	0	6
Otididae	25	Primary	Columbaves	2	2
Otididae	25	Secondary	Columbaves	3.17391	23
Pachycephalidae	37	Primary	Australaves	0	1
Pachycephalidae	37	Secondary	Australaves	0.0277778	36
Paradisaeidae	38	Primary	Australaves	2.33333	15
Paradisaeidae	38	Secondary	Australaves	3.95652	23
Pardalotidae	4	Secondary	Australaves	0	4
Paridae	53	Secondary	Australaves	0.283019	53
Parulidae	113	Secondary	Australaves	0.40708	113
Passeridae	49	Primary	Australaves	0.128205	39
Passeridae	49	Secondary	Australaves	0.3	10
Pedionomidae	1	Secondary	Aequorlitornithes	3	1
Pelecanidae	8	Secondary	Aequorlitornithes	0.125	8
Pelecanoididae	4	Secondary	Aequorlitornithes	0	4
Petroicidae	44	Secondary	Australaves	0.0227273	44
Peucedramidae	1	Secondary	Australaves	0	1
Phaethontidae	3	Secondary	Aequorlitornithes	0	3
Phalacrocoracidae	32	Secondary	Aequorlitornithes	0.0625	32
Phasianidae	177	Primary	Galloanserae	1.02817	142
Phasianidae	177	Secondary	Galloanserae	1.14286	35
Philepittidae	4	Primary	Australaves	3.5	4
Phoenicopteridae	6	Primary	Aequorlitornithes	0	3
Phoenicopteridae	6	Secondary	Aequorlitornithes	0.333333	3
Phoeniculidae	8	Secondary	Coraciimorphae	0	8
Picathartidae	2	Secondary	Australaves	0	2
Picidae	220	Primary	Coraciimorphae	0.666667	3
Picidae	220	Secondary	Coraciimorphae	0.0230415	217
Pipridae	54	Primary	Australaves	3.69697	33
Pipridae	54	Secondary	Australaves	3.47619	21
Pittidae	32	Secondary	Australaves	0	32
Pityriaseidae	1	Secondary	Australaves	0	1
Platysteiridae	31	Secondary	Australaves	0	31
Ploceidae	106	Primary	Australaves	2.2449	49
Ploceidae	106	Secondary	Australaves	1.29825	57
Podargidae	14	Secondary	Strisores	0	14
Podicipedidae	19	Secondary	Aequorlitornithes	0	19
Polioptilidae	14	Secondary	Australaves	0	14
Pomatostomidae	5	Secondary	Australaves	1	5
Procellariidae	79	Secondary	Aequorlitornithes	0.0886076	79
Promeropidae	2	Secondary	Australaves	2	2
Prunellidae	13	Secondary	Australaves	3	13
Psittacidae	351	Primary	Australaves	0.0685714	350
Psittacidae	351	Secondary	Australaves	0	1
Psophiidae	3	Primary	Gruiformes	3	3
Pteroclididae	16	Primary	Columbaves	0	16
Ptilonorhynchidae	19	Primary	Australaves	2.9	10
Ptilonorhynchidae	19	Secondary	Australaves	2.88889	9
Pycnonotidae	125	Primary	Australaves	0.0428571	70
Pycnonotidae	125	Secondary	Australaves	0.109091	55
Rallidae	132	Primary	Gruiformes	0.368421	19
Rallidae	132	Secondary	Gruiformes	0.141593	113
Ramphastidae	122	Primary	Coraciimorphae	0.0131579	76
Ramphastidae	122	Secondary	Coraciimorphae	0.0434783	46
Recurvirostridae	8	Secondary	Aequorlitornithes	0	8
Reguliidae	6	Secondary	Australaves	0	6
Remizidae	13	Secondary	Australaves	0.307692	13
Rhabdornithidae	3	Secondary	Australaves	0	3
Rheidae	2	Primary	Palaeognathae	3	1
Rheidae	2	Secondary	Palaeognathae	3	1
Rhinocryptidae	57	Secondary	Australaves	0	57
Rhipiduridae	42	Secondary	Australaves	0.0714286	42
Rhynochetidae	1	Secondary	Aequorlitornithes	0	1
Rostratulidae	3	Secondary	Aequorlitornithes	2	3
Sapayoaidae	1	Secondary	Australaves	0	1
Scolopacidae	88	Secondary	Aequorlitornithes	0.954545	88
Scopidae	1	Secondary	Aequorlitornithes	0	1
Sittidae	25	Secondary	Australaves	0.12	25
Spheniscidae	18	Secondary	Aequorlitornithes	0.277778	18
Steatornithidae	1	Primary	Strisores	0	1
Stercorariidae	7	Secondary	Aequorlitornithes	0.428571	7
Strigidae	187	Secondary	Strigiformes	0.0374332	187
Struthionidae	1	Primary	Palaeognathae	3	1
Sturnidae	108	Primary	Australaves	0	52
Sturnidae	108	Secondary	Australaves	0.0714286	56
Sulidae	10	Secondary	Aequorlitornithes	0.3	10
Sylviidae	282	Secondary	Australaves	0.280142	282
Thamnophilidae	220	Secondary	Australaves	0.00454545	220
Thinocoridae	4	Primary	Aequorlitornithes	0	4
Thraupidae	264	Primary	Australaves	0.0900901	111
Thraupidae	264	Secondary	Australaves	0.111111	153
Threskiornithidae	34	Secondary	Aequorlitornithes	0.0882353	34
Timaliidae	325	Primary	Australaves	0.142857	14
Timaliidae	325	Secondary	Australaves	0.115756	311
Tinamidae	47	Primary	Palaeognathae	2.97778	45
Tinamidae	47	Secondary	Palaeognathae	3	2
Todidae	5	Secondary	Coraciimorphae	0	5
Trochilidae	332	Primary	Strisores	3.17325	329
Trochilidae	332	Secondary	Strisores	3	3
Troglodytidae	79	Secondary	Australaves	0.303797	79
Trogonidae	43	Primary	Coraciimorphae	0	13
Trogonidae	43	Secondary	Coraciimorphae	0.0333333	30
Turdidae	167	Primary	Australaves	0.0769231	13
Turdidae	167	Secondary	Australaves	0.181818	154
Turnicidae	16	Primary	Aequorlitornithes	3	4
Turnicidae	16	Secondary	Aequorlitornithes	2.75	12
Tyrannidae	421	Primary	Australaves	2.25	4
Tyrannidae	421	Secondary	Australaves	0.194245	417
Tytonidae	14	Secondary	Strigiformes	0.0714286	14
Upupidae	1	Secondary	Coraciimorphae	1	1
Urocynchramidae	1	Primary	Australaves	0	1
Vangidae	21	Secondary	Australaves	0.285714	21
Viduidae	20	Primary	Australaves	4	20
Vireonidae	52	Secondary	Australaves	0.134615	52
Zosteropidae	99	Primary	Australaves	0	22
Zosteropidae	99	Secondary	Australaves	0	77

## Sheet: Fig 5c
BirdTree Family	Species richness (Family)	Migration (binary)	Clade	Mean sexual selection	Species richness (Group)
Acanthisittidae	2	Weak	Australaves	0	2
Acanthizidae	63	Weak	Australaves	0.0793651	63
Accipitridae	236	Strong	Accipitriformes	0.378378	37
Accipitridae	236	Weak	Accipitriformes	0.180905	199
Aegithalidae	10	Weak	Australaves	0.3	10
Aegithinidae	4	Weak	Australaves	0	4
Aegothelidae	8	Weak	Strisores	0	8
Alaudidae	87	Strong	Australaves	0	8
Alaudidae	87	Weak	Australaves	0.0126582	79
Alcedinidae	93	Strong	Coraciimorphae	0	4
Alcedinidae	93	Weak	Coraciimorphae	0.0224719	89
Alcidae	23	Strong	Aequorlitornithes	0.347826	23
Anatidae	156	Strong	Galloanserae	0.48	50
Anatidae	156	Weak	Galloanserae	0.433962	106
Anhimidae	3	Weak	Galloanserae	0	3
Anhingidae	4	Weak	Aequorlitornithes	0.25	4
Anseranatidae	1	Weak	Galloanserae	2	1
Apodidae	92	Strong	Strisores	0.0666667	15
Apodidae	92	Weak	Strisores	0	77
Apterygidae	4	Weak	Palaeognathae	0.25	4
Aramidae	1	Weak	Gruiformes	2	1
Ardeidae	62	Strong	Aequorlitornithes	0.4	10
Ardeidae	62	Weak	Aequorlitornithes	0.25	52
Artamidae	11	Strong	Australaves	0	1
Artamidae	11	Weak	Australaves	0	10
Atrichornithidae	2	Weak	Australaves	3	2
Balaenicipitidae	1	Weak	Aequorlitornithes	0	1
Bombycillidae	8	Strong	Australaves	0	2
Bombycillidae	8	Weak	Australaves	0	6
Brachypteraciidae	5	Weak	Coraciimorphae	0	5
Bucconidae	35	Weak	Coraciimorphae	0	35
Bucerotidae	53	Weak	Coraciimorphae	0	53
Bucorvidae	2	Weak	Coraciimorphae	0	2
Burhinidae	9	Strong	Aequorlitornithes	0	2
Burhinidae	9	Weak	Aequorlitornithes	0	7
Callaeatidae	2	Weak	Australaves	0	2
Campephagidae	84	Strong	Australaves	0	3
Campephagidae	84	Weak	Australaves	0.0123457	81
Caprimulgidae	83	Strong	Strisores	0	8
Caprimulgidae	83	Weak	Strisores	0.226667	75
Cardinalidae	57	Strong	Australaves	0.666667	6
Cardinalidae	57	Weak	Australaves	0.235294	51
Cariamidae	2	Weak	Australaves	0	2
Casuariidae	3	Weak	Palaeognathae	3	3
Cathartidae	7	Weak	Accipitriformes	0.142857	7
Certhiidae	10	Weak	Australaves	0.2	10
Charadriidae	65	Strong	Aequorlitornithes	0.52381	21
Charadriidae	65	Weak	Aequorlitornithes	0.159091	44
Chionidae	3	Strong	Aequorlitornithes	0	1
Chionidae	3	Weak	Aequorlitornithes	0	2
Chloropseidae	11	Strong	Australaves	0	1
Chloropseidae	11	Weak	Australaves	0	10
Ciconiidae	19	Strong	Aequorlitornithes	0.666667	3
Ciconiidae	19	Weak	Aequorlitornithes	0.0625	16
Cinclidae	5	Weak	Australaves	0.8	5
Cinclosomatidae	5	Weak	Australaves	0	5
Cisticolidae	113	Strong	Australaves	2	1
Cisticolidae	113	Weak	Australaves	0.0982143	112
Climacteridae	7	Weak	Australaves	0.142857	7
Cnemophilidae	3	Weak	Australaves	3.33333	3
Coerebidae	1	Weak	Australaves	1	1
Coliidae	6	Weak	Coraciimorphae	0.166667	6
Colluricinclidae	14	Weak	Australaves	0	14
Columbidae	305	Strong	Columbaves	0	4
Columbidae	305	Weak	Columbaves	0.00332226	301
Conopophagidae	9	Weak	Australaves	0	9
Coraciidae	12	Strong	Coraciimorphae	0.5	2
Coraciidae	12	Weak	Coraciimorphae	0.2	10
Corcoracidae	2	Weak	Australaves	0	2
Corvidae	115	Weak	Australaves	0.4	115
Cotingidae	97	Strong	Australaves	0	3
Cotingidae	97	Weak	Australaves	1.7766	94
Cracidae	49	Weak	Galloanserae	0.510204	49
Cracticidae	12	Weak	Australaves	0.333333	12
Cuculidae	137	Strong	Columbaves	2.23529	17
Cuculidae	137	Weak	Columbaves	1.13333	120
Dasyornithidae	3	Weak	Australaves	0	3
Dendrocolaptidae	52	Weak	Australaves	0.576923	52
Dicaeidae	45	Weak	Australaves	0	45
Dicruridae	24	Strong	Australaves	0	1
Dicruridae	24	Weak	Australaves	0.0434783	23
Diomedeidae	22	Strong	Aequorlitornithes	1	9
Diomedeidae	22	Weak	Aequorlitornithes	1	13
Dromadidae	1	Weak	Aequorlitornithes	0	1
Dromaiidae	1	Weak	Palaeognathae	2	1
Dulidae	1	Weak	Australaves	0	1
Emberizidae	312	Strong	Australaves	0.736842	57
Emberizidae	312	Weak	Australaves	0.211765	255
Estrildidae	134	Weak	Australaves	0.0447761	134
Eupetidae	9	Weak	Australaves	0	9
Eurylaimidae	15	Weak	Australaves	0.733333	15
Eurypygidae	1	Weak	Aequorlitornithes	0	1
Falconidae	64	Strong	Australaves	0.307692	13
Falconidae	64	Weak	Australaves	0.0588235	51
Falcunculidae	2	Weak	Australaves	0	2
Formicariidae	64	Weak	Australaves	0	64
Fregatidae	5	Strong	Aequorlitornithes	4	5
Fringillidae	159	Strong	Australaves	0.333333	9
Fringillidae	159	Weak	Australaves	0.113333	150
Furnariidae	249	Strong	Australaves	0	2
Furnariidae	249	Weak	Australaves	0.0202429	247
Galbulidae	18	Weak	Coraciimorphae	0	18
Gaviidae	5	Strong	Aequorlitornithes	0	5
Glareolidae	18	Strong	Aequorlitornithes	0	5
Glareolidae	18	Weak	Aequorlitornithes	0	13
Gruidae	15	Strong	Gruiformes	0.111111	9
Gruidae	15	Weak	Gruiformes	0	6
Haematopodidae	11	Weak	Aequorlitornithes	0.272727	11
Heliornithidae	3	Weak	Gruiformes	0	3
Hemiprocnidae	4	Weak	Strisores	0	4
Hirundinidae	79	Strong	Australaves	0.608696	23
Hirundinidae	79	Weak	Australaves	0.0714286	56
Hydrobatidae	22	Strong	Aequorlitornithes	0	18
Hydrobatidae	22	Weak	Aequorlitornithes	0	4
Ibidorhynchidae	1	Weak	Aequorlitornithes	0	1
Icteridae	102	Strong	Australaves	2.25	8
Icteridae	102	Weak	Australaves	1.24468	94
Indicatoridae	15	Weak	Coraciimorphae	3.6	15
Irenidae	2	Weak	Australaves	0	2
Jacanidae	8	Weak	Aequorlitornithes	2.625	8
Laniidae	30	Strong	Australaves	0.363636	11
Laniidae	30	Weak	Australaves	0.0526316	19
Laridae	100	Strong	Aequorlitornithes	0.15625	32
Laridae	100	Weak	Aequorlitornithes	0.102941	68
Leptosomidae	1	Weak	Coraciimorphae	0	1
Machaerirhynchidae	2	Weak	Australaves	0	2
Malaconotidae	53	Weak	Australaves	0.132075	53
Maluridae	26	Weak	Australaves	1.19231	26
Megapodiidae	21	Weak	Galloanserae	0.428571	21
Melanocharitidae	12	Weak	Australaves	0	12
Meliphagidae	174	Strong	Australaves	0.666667	3
Meliphagidae	174	Weak	Australaves	0.0701754	171
Menuridae	2	Weak	Australaves	4	2
Meropidae	26	Strong	Coraciimorphae	0	4
Meropidae	26	Weak	Coraciimorphae	0.136364	22
Mesitornithidae	3	Weak	Columbaves	0.666667	3
Mimidae	35	Strong	Australaves	0.666667	3
Mimidae	35	Weak	Australaves	0.21875	32
Momotidae	10	Weak	Coraciimorphae	0	10
Monarchidae	92	Strong	Australaves	0	3
Monarchidae	92	Weak	Australaves	0.0449438	89
Motacillidae	58	Strong	Australaves	0.333333	15
Motacillidae	58	Weak	Australaves	0.0697674	43
Muscicapidae	283	Strong	Australaves	0.272727	55
Muscicapidae	283	Weak	Australaves	0.0307018	228
Musophagidae	23	Weak	Columbaves	0	23
Nectariniidae	125	Weak	Australaves	0.264	125
Neosittidae	2	Weak	Australaves	1	2
Numididae	6	Weak	Galloanserae	0.166667	6
Nyctibiidae	7	Weak	Strisores	0	7
Odontophoridae	32	Weak	Galloanserae	0.28125	32
Opisthocomidae	1	Weak	Opisthocomiformes	1	1
Oriolidae	30	Strong	Australaves	0	2
Oriolidae	30	Weak	Australaves	0	28
Orthonychidae	6	Weak	Australaves	0	6
Otididae	25	Weak	Columbaves	3.08	25
Pachycephalidae	37	Weak	Australaves	0.027027	37
Paradisaeidae	38	Weak	Australaves	3.31579	38
Pardalotidae	4	Weak	Australaves	0	4
Paridae	53	Weak	Australaves	0.283019	53
Parulidae	113	Strong	Australaves	0.933333	45
Parulidae	113	Weak	Australaves	0.0588235	68
Passeridae	49	Strong	Australaves	0	1
Passeridae	49	Weak	Australaves	0.166667	48
Pedionomidae	1	Weak	Aequorlitornithes	3	1
Pelecanidae	8	Weak	Aequorlitornithes	0.125	8
Pelecanoididae	4	Weak	Aequorlitornithes	0	4
Petroicidae	44	Strong	Australaves	0	3
Petroicidae	44	Weak	Australaves	0.0243902	41
Peucedramidae	1	Weak	Australaves	0	1
Phaethontidae	3	Strong	Aequorlitornithes	0	3
Phalacrocoracidae	32	Weak	Aequorlitornithes	0.0625	32
Phasianidae	177	Strong	Galloanserae	2	3
Phasianidae	177	Weak	Galloanserae	1.03448	174
Philepittidae	4	Weak	Australaves	3.5	4
Phoenicopteridae	6	Weak	Aequorlitornithes	0.166667	6
Phoeniculidae	8	Weak	Coraciimorphae	0	8
Picathartidae	2	Weak	Australaves	0	2
Picidae	220	Strong	Coraciimorphae	0	4
Picidae	220	Weak	Coraciimorphae	0.0324074	216
Pipridae	54	Weak	Australaves	3.61111	54
Pittidae	32	Strong	Australaves	0	4
Pittidae	32	Weak	Australaves	0	28
Pityriaseidae	1	Weak	Australaves	0	1
Platysteiridae	31	Weak	Australaves	0	31
Ploceidae	106	Weak	Australaves	1.73585	106
Podargidae	14	Weak	Strisores	0	14
Podicipedidae	19	Strong	Aequorlitornithes	0	6
Podicipedidae	19	Weak	Aequorlitornithes	0	13
Polioptilidae	14	Strong	Australaves	0	1
Polioptilidae	14	Weak	Australaves	0	13
Pomatostomidae	5	Weak	Australaves	1	5
Procellariidae	79	Strong	Aequorlitornithes	0.235294	17
Procellariidae	79	Weak	Aequorlitornithes	0.0483871	62
Promeropidae	2	Weak	Australaves	2	2
Prunellidae	13	Strong	Australaves	3	2
Prunellidae	13	Weak	Australaves	3	11
Psittacidae	351	Strong	Australaves	0	1
Psittacidae	351	Weak	Australaves	0.0685714	350
Psophiidae	3	Weak	Gruiformes	3	3
Pteroclididae	16	Weak	Columbaves	0	16
Ptilonorhynchidae	19	Weak	Australaves	2.89474	19
Pycnonotidae	125	Strong	Australaves	0	3
Pycnonotidae	125	Weak	Australaves	0.0737705	122
Rallidae	132	Strong	Gruiformes	0.545455	11
Rallidae	132	Weak	Gruiformes	0.140496	121
Ramphastidae	122	Weak	Coraciimorphae	0.0245902	122
Recurvirostridae	8	Weak	Aequorlitornithes	0	8
Reguliidae	6	Strong	Australaves	0	4
Reguliidae	6	Weak	Australaves	0	2
Remizidae	13	Strong	Australaves	1	3
Remizidae	13	Weak	Australaves	0.1	10
Rhabdornithidae	3	Weak	Australaves	0	3
Rheidae	2	Weak	Palaeognathae	3	2
Rhinocryptidae	57	Weak	Australaves	0	57
Rhipiduridae	42	Weak	Australaves	0.0714286	42
Rhynochetidae	1	Weak	Aequorlitornithes	0	1
Rostratulidae	3	Weak	Aequorlitornithes	2	3
Sapayoaidae	1	Weak	Australaves	0	1
Scolopacidae	88	Strong	Aequorlitornithes	0.9	70
Scolopacidae	88	Weak	Aequorlitornithes	1.16667	18
Scopidae	1	Weak	Aequorlitornithes	0	1
Sittidae	25	Strong	Australaves	0	1
Sittidae	25	Weak	Australaves	0.125	24
Spheniscidae	18	Weak	Aequorlitornithes	0.277778	18
Steatornithidae	1	Weak	Strisores	0	1
Stercorariidae	7	Strong	Aequorlitornithes	0.428571	7
Strigidae	187	Strong	Strigiformes	0.666667	6
Strigidae	187	Weak	Strigiformes	0.0165746	181
Struthionidae	1	Weak	Palaeognathae	3	1
Sturnidae	108	Strong	Australaves	0	7
Sturnidae	108	Weak	Australaves	0.039604	101
Sulidae	10	Weak	Aequorlitornithes	0.3	10
Sylviidae	282	Strong	Australaves	0.697368	76
Sylviidae	282	Weak	Australaves	0.126214	206
Thamnophilidae	220	Weak	Australaves	0.00454545	220
Thinocoridae	4	Weak	Aequorlitornithes	0	4
Thraupidae	264	Strong	Australaves	0	1
Thraupidae	264	Weak	Australaves	0.102662	263
Threskiornithidae	34	Strong	Aequorlitornithes	0	2
Threskiornithidae	34	Weak	Aequorlitornithes	0.09375	32
Timaliidae	325	Weak	Australaves	0.116923	325
Tinamidae	47	Weak	Palaeognathae	2.97872	47
Todidae	5	Weak	Coraciimorphae	0	5
Trochilidae	332	Strong	Strisores	3	5
Trochilidae	332	Weak	Strisores	3.17431	327
Troglodytidae	79	Strong	Australaves	2	1
Troglodytidae	79	Weak	Australaves	0.282051	78
Trogonidae	43	Weak	Coraciimorphae	0.0232558	43
Turdidae	167	Strong	Australaves	0.466667	30
Turdidae	167	Weak	Australaves	0.109489	137
Turnicidae	16	Weak	Aequorlitornithes	2.8125	16
Tyrannidae	421	Strong	Australaves	0.446429	56
Tyrannidae	421	Weak	Australaves	0.178082	365
Tytonidae	14	Weak	Strigiformes	0.0714286	14
Upupidae	1	Strong	Coraciimorphae	1	1
Urocynchramidae	1	Weak	Australaves	0	1
Vangidae	21	Weak	Australaves	0.285714	21
Viduidae	20	Weak	Australaves	4	20
Vireonidae	52	Strong	Australaves	0.5	12
Vireonidae	52	Weak	Australaves	0.025	40
Zosteropidae	99	Strong	Australaves	0	1
Zosteropidae	99	Weak	Australaves	0	98

## Sheet: Fig 5d
BirdTree Family	Species richness (Family)	Territoriality (binary)	Clade	Mean sexual selection	Species richness (Group)
Acanthisittidae	2	Territorial	Australaves	0	2
Acanthizidae	63	Territorial	Australaves	0.0793651	63
Accipitridae	236	Non-territorial	Accipitriformes	0.24	25
Accipitridae	236	Territorial	Accipitriformes	0.208531	211
Aegithalidae	10	Non-territorial	Australaves	1	2
Aegithalidae	10	Territorial	Australaves	0.125	8
Aegithinidae	4	Territorial	Australaves	0	4
Aegothelidae	8	Territorial	Strisores	0	8
Alaudidae	87	Non-territorial	Australaves	0	1
Alaudidae	87	Territorial	Australaves	0.0116279	86
Alcedinidae	93	Territorial	Coraciimorphae	0.0215054	93
Alcidae	23	Non-territorial	Aequorlitornithes	0.347826	23
Anatidae	156	Non-territorial	Galloanserae	0.508475	118
Anatidae	156	Territorial	Galloanserae	0.263158	38
Anhimidae	3	Territorial	Galloanserae	0	3
Anhingidae	4	Non-territorial	Aequorlitornithes	0.25	4
Anseranatidae	1	Non-territorial	Galloanserae	2	1
Apodidae	92	Non-territorial	Strisores	0.0111111	90
Apodidae	92	Territorial	Strisores	0	2
Apterygidae	4	Territorial	Palaeognathae	0.25	4
Aramidae	1	Territorial	Gruiformes	2	1
Ardeidae	62	Non-territorial	Aequorlitornithes	0.181818	55
Ardeidae	62	Territorial	Aequorlitornithes	1	7
Artamidae	11	Territorial	Australaves	0	11
Atrichornithidae	2	Territorial	Australaves	3	2
Balaenicipitidae	1	Non-territorial	Aequorlitornithes	0	1
Bombycillidae	8	Non-territorial	Australaves	0	3
Bombycillidae	8	Territorial	Australaves	0	5
Brachypteraciidae	5	Territorial	Coraciimorphae	0	5
Bucconidae	35	Non-territorial	Coraciimorphae	0	1
Bucconidae	35	Territorial	Coraciimorphae	0	34
Bucerotidae	53	Territorial	Coraciimorphae	0	53
Bucorvidae	2	Territorial	Coraciimorphae	0	2
Burhinidae	9	Territorial	Aequorlitornithes	0	9
Callaeatidae	2	Territorial	Australaves	0	2
Campephagidae	84	Territorial	Australaves	0.0119048	84
Caprimulgidae	83	Non-territorial	Strisores	1.30769	13
Caprimulgidae	83	Territorial	Strisores	0	70
Cardinalidae	57	Non-territorial	Australaves	0	4
Cardinalidae	57	Territorial	Australaves	0.301887	53
Cariamidae	2	Territorial	Australaves	0	2
Casuariidae	3	Territorial	Palaeognathae	3	3
Cathartidae	7	Non-territorial	Accipitriformes	0.142857	7
Certhiidae	10	Territorial	Australaves	0.2	10
Charadriidae	65	Non-territorial	Aequorlitornithes	0.5	4
Charadriidae	65	Territorial	Aequorlitornithes	0.262295	61
Chionidae	3	Non-territorial	Aequorlitornithes	0	2
Chionidae	3	Territorial	Aequorlitornithes	0	1
Chloropseidae	11	Territorial	Australaves	0	11
Ciconiidae	19	Non-territorial	Aequorlitornithes	0.157895	19
Cinclidae	5	Territorial	Australaves	0.8	5
Cinclosomatidae	5	Territorial	Australaves	0	5
Cisticolidae	113	Territorial	Australaves	0.115044	113
Climacteridae	7	Territorial	Australaves	0.142857	7
Cnemophilidae	3	Non-territorial	Australaves	3.5	2
Cnemophilidae	3	Territorial	Australaves	3	1
Coerebidae	1	Territorial	Australaves	1	1
Coliidae	6	Territorial	Coraciimorphae	0.166667	6
Colluricinclidae	14	Territorial	Australaves	0	14
Columbidae	305	Non-territorial	Columbaves	0.00411523	243
Columbidae	305	Territorial	Columbaves	0	62
Conopophagidae	9	Territorial	Australaves	0	9
Coraciidae	12	Non-territorial	Coraciimorphae	0	1
Coraciidae	12	Territorial	Coraciimorphae	0.272727	11
Corcoracidae	2	Territorial	Australaves	0	2
Corvidae	115	Non-territorial	Australaves	0.375	16
Corvidae	115	Territorial	Australaves	0.40404	99
Cotingidae	97	Non-territorial	Australaves	3.12	50
Cotingidae	97	Territorial	Australaves	0.234043	47
Cracidae	49	Non-territorial	Galloanserae	0.75	4
Cracidae	49	Territorial	Galloanserae	0.488889	45
Cracticidae	12	Territorial	Australaves	0.333333	12
Cuculidae	137	Non-territorial	Columbaves	2.89091	55
Cuculidae	137	Territorial	Columbaves	0.182927	82
Dasyornithidae	3	Territorial	Australaves	0	3
Dendrocolaptidae	52	Territorial	Australaves	0.576923	52
Dicaeidae	45	Non-territorial	Australaves	0	38
Dicaeidae	45	Territorial	Australaves	0	7
Dicruridae	24	Territorial	Australaves	0.0416667	24
Diomedeidae	22	Non-territorial	Aequorlitornithes	1	22
Dromadidae	1	Non-territorial	Aequorlitornithes	0	1
Dromaiidae	1	Territorial	Palaeognathae	2	1
Dulidae	1	Territorial	Australaves	0	1
Emberizidae	312	Non-territorial	Australaves	1	1
Emberizidae	312	Territorial	Australaves	0.305466	311
Estrildidae	134	Non-territorial	Australaves	0.117647	17
Estrildidae	134	Territorial	Australaves	0.034188	117
Eupetidae	9	Territorial	Australaves	0	9
Eurylaimidae	15	Territorial	Australaves	0.733333	15
Eurypygidae	1	Territorial	Aequorlitornithes	0	1
Falconidae	64	Non-territorial	Australaves	0.2	5
Falconidae	64	Territorial	Australaves	0.101695	59
Falcunculidae	2	Territorial	Australaves	0	2
Formicariidae	64	Non-territorial	Australaves	0	1
Formicariidae	64	Territorial	Australaves	0	63
Fregatidae	5	Non-territorial	Aequorlitornithes	4	5
Fringillidae	159	Non-territorial	Australaves	0.2	5
Fringillidae	159	Territorial	Australaves	0.123377	154
Furnariidae	249	Territorial	Australaves	0.0200803	249
Galbulidae	18	Territorial	Coraciimorphae	0	18
Gaviidae	5	Non-territorial	Aequorlitornithes	0	5
Glareolidae	18	Non-territorial	Aequorlitornithes	0	7
Glareolidae	18	Territorial	Aequorlitornithes	0	11
Gruidae	15	Territorial	Gruiformes	0.0666667	15
Haematopodidae	11	Territorial	Aequorlitornithes	0.272727	11
Heliornithidae	3	Territorial	Gruiformes	0	3
Hemiprocnidae	4	Non-territorial	Strisores	0	3
Hemiprocnidae	4	Territorial	Strisores	0	1
Hirundinidae	79	Non-territorial	Australaves	0.230769	78
Hirundinidae	79	Territorial	Australaves	0	1
Hydrobatidae	22	Non-territorial	Aequorlitornithes	0	22
Ibidorhynchidae	1	Territorial	Aequorlitornithes	0	1
Icteridae	102	Non-territorial	Australaves	2.58333	36
Icteridae	102	Territorial	Australaves	0.636364	66
Indicatoridae	15	Non-territorial	Coraciimorphae	3.6	15
Irenidae	2	Territorial	Australaves	0	2
Jacanidae	8	Territorial	Aequorlitornithes	2.625	8
Laniidae	30	Territorial	Australaves	0.166667	30
Laridae	100	Non-territorial	Aequorlitornithes	0.113402	97
Laridae	100	Territorial	Aequorlitornithes	0.333333	3
Leptosomidae	1	Territorial	Coraciimorphae	0	1
Machaerirhynchidae	2	Territorial	Australaves	0	2
Malaconotidae	53	Territorial	Australaves	0.132075	53
Maluridae	26	Territorial	Australaves	1.19231	26
Megapodiidae	21	Non-territorial	Galloanserae	0	2
Megapodiidae	21	Territorial	Galloanserae	0.473684	19
Melanocharitidae	12	Non-territorial	Australaves	0	2
Melanocharitidae	12	Territorial	Australaves	0	10
Meliphagidae	174	Territorial	Australaves	0.0804598	174
Menuridae	2	Territorial	Australaves	4	2
Meropidae	26	Non-territorial	Coraciimorphae	0.130435	23
Meropidae	26	Territorial	Coraciimorphae	0	3
Mesitornithidae	3	Territorial	Columbaves	0.666667	3
Mimidae	35	Territorial	Australaves	0.257143	35
Momotidae	10	Territorial	Coraciimorphae	0	10
Monarchidae	92	Territorial	Australaves	0.0434783	92
Motacillidae	58	Territorial	Australaves	0.137931	58
Muscicapidae	283	Non-territorial	Australaves	0	2
Muscicapidae	283	Territorial	Australaves	0.0782918	281
Musophagidae	23	Territorial	Columbaves	0	23
Nectariniidae	125	Non-territorial	Australaves	2.66667	3
Nectariniidae	125	Territorial	Australaves	0.204918	122
Neosittidae	2	Territorial	Australaves	1	2
Numididae	6	Territorial	Galloanserae	0.166667	6
Nyctibiidae	7	Territorial	Strisores	0	7
Odontophoridae	32	Territorial	Galloanserae	0.28125	32
Opisthocomidae	1	Territorial	Opisthocomiformes	1	1
Oriolidae	30	Non-territorial	Australaves	0	3
Oriolidae	30	Territorial	Australaves	0	27
Orthonychidae	6	Territorial	Australaves	0	6
Otididae	25	Non-territorial	Columbaves	3.85	20
Otididae	25	Territorial	Columbaves	0	5
Pachycephalidae	37	Territorial	Australaves	0.027027	37
Paradisaeidae	38	Non-territorial	Australaves	4	17
Paradisaeidae	38	Territorial	Australaves	2.7619	21
Pardalotidae	4	Territorial	Australaves	0	4
Paridae	53	Territorial	Australaves	0.283019	53
Parulidae	113	Territorial	Australaves	0.40708	113
Passeridae	49	Non-territorial	Australaves	0.125	32
Passeridae	49	Territorial	Australaves	0.235294	17
Pedionomidae	1	Non-territorial	Aequorlitornithes	3	1
Pelecanidae	8	Non-territorial	Aequorlitornithes	0.125	8
Pelecanoididae	4	Non-territorial	Aequorlitornithes	0	4
Petroicidae	44	Territorial	Australaves	0.0227273	44
Peucedramidae	1	Territorial	Australaves	0	1
Phaethontidae	3	Non-territorial	Aequorlitornithes	0	3
Phalacrocoracidae	32	Non-territorial	Aequorlitornithes	0.0625	32
Phasianidae	177	Non-territorial	Galloanserae	2.17391	69
Phasianidae	177	Territorial	Galloanserae	0.333333	108
Philepittidae	4	Non-territorial	Australaves	4	1
Philepittidae	4	Territorial	Australaves	3.33333	3
Phoenicopteridae	6	Non-territorial	Aequorlitornithes	0.166667	6
Phoeniculidae	8	Territorial	Coraciimorphae	0	8
Picathartidae	2	Non-territorial	Australaves	0	2
Picidae	220	Territorial	Coraciimorphae	0.0318182	220
Pipridae	54	Non-territorial	Australaves	3.82353	51
Pipridae	54	Territorial	Australaves	0	3
Pittidae	32	Territorial	Australaves	0	32
Pityriaseidae	1	Territorial	Australaves	0	1
Platysteiridae	31	Territorial	Australaves	0	31
Ploceidae	106	Non-territorial	Australaves	1.94643	56
Ploceidae	106	Territorial	Australaves	1.5	50
Podargidae	14	Territorial	Strisores	0	14
Podicipedidae	19	Non-territorial	Aequorlitornithes	0	2
Podicipedidae	19	Territorial	Aequorlitornithes	0	17
Polioptilidae	14	Territorial	Australaves	0	14
Pomatostomidae	5	Territorial	Australaves	1	5
Procellariidae	79	Non-territorial	Aequorlitornithes	0.0897436	78
Procellariidae	79	Territorial	Aequorlitornithes	0	1
Promeropidae	2	Territorial	Australaves	2	2
Prunellidae	13	Territorial	Australaves	3	13
Psittacidae	351	Non-territorial	Australaves	0.0372671	322
Psittacidae	351	Territorial	Australaves	0.413793	29
Psophiidae	3	Territorial	Gruiformes	3	3
Pteroclididae	16	Non-territorial	Columbaves	0	16
Ptilonorhynchidae	19	Non-territorial	Australaves	3.4375	16
Ptilonorhynchidae	19	Territorial	Australaves	0	3
Pycnonotidae	125	Non-territorial	Australaves	0	1
Pycnonotidae	125	Territorial	Australaves	0.0725806	124
Rallidae	132	Non-territorial	Gruiformes	1	4
Rallidae	132	Territorial	Gruiformes	0.148438	128
Ramphastidae	122	Territorial	Coraciimorphae	0.0245902	122
Recurvirostridae	8	Non-territorial	Aequorlitornithes	0	4
Recurvirostridae	8	Territorial	Aequorlitornithes	0	4
Reguliidae	6	Territorial	Australaves	0	6
Remizidae	13	Territorial	Australaves	0.307692	13
Rhabdornithidae	3	Territorial	Australaves	0	3
Rheidae	2	Non-territorial	Palaeognathae	3	2
Rhinocryptidae	57	Territorial	Australaves	0	57
Rhipiduridae	42	Territorial	Australaves	0.0714286	42
Rhynochetidae	1	Territorial	Aequorlitornithes	0	1
Rostratulidae	3	Non-territorial	Aequorlitornithes	0	1
Rostratulidae	3	Territorial	Aequorlitornithes	3	2
Sapayoaidae	1	Territorial	Australaves	0	1
Scolopacidae	88	Non-territorial	Aequorlitornithes	1.10638	47
Scolopacidae	88	Territorial	Aequorlitornithes	0.780488	41
Scopidae	1	Territorial	Aequorlitornithes	0	1
Sittidae	25	Territorial	Australaves	0.12	25
Spheniscidae	18	Non-territorial	Aequorlitornithes	0.277778	18
Steatornithidae	1	Non-territorial	Strisores	0	1
Stercorariidae	7	Non-territorial	Aequorlitornithes	0.428571	7
Strigidae	187	Territorial	Strigiformes	0.0374332	187
Struthionidae	1	Non-territorial	Palaeognathae	3	1
Sturnidae	108	Non-territorial	Australaves	0.0384615	78
Sturnidae	108	Territorial	Australaves	0.0333333	30
Sulidae	10	Non-territorial	Aequorlitornithes	0.3	10
Sylviidae	282	Territorial	Australaves	0.280142	282
Thamnophilidae	220	Non-territorial	Australaves	0	13
Thamnophilidae	220	Territorial	Australaves	0.00483092	207
Thinocoridae	4	Non-territorial	Aequorlitornithes	0	2
Thinocoridae	4	Territorial	Aequorlitornithes	0	2
Thraupidae	264	Non-territorial	Australaves	0.102564	117
Thraupidae	264	Territorial	Australaves	0.102041	147
Threskiornithidae	34	Non-territorial	Aequorlitornithes	0.115385	26
Threskiornithidae	34	Territorial	Aequorlitornithes	0	8
Timaliidae	325	Territorial	Australaves	0.116923	325
Tinamidae	47	Non-territorial	Palaeognathae	3	1
Tinamidae	47	Territorial	Palaeognathae	2.97826	46
Todidae	5	Territorial	Coraciimorphae	0	5
Trochilidae	332	Non-territorial	Strisores	3.16717	329
Trochilidae	332	Territorial	Strisores	3.66667	3
Troglodytidae	79	Territorial	Australaves	0.303797	79
Trogonidae	43	Territorial	Coraciimorphae	0.0232558	43
Turdidae	167	Non-territorial	Australaves	0.666667	6
Turdidae	167	Territorial	Australaves	0.15528	161
Turnicidae	16	Territorial	Aequorlitornithes	2.8125	16
Tyrannidae	421	Non-territorial	Australaves	3	12
Tyrannidae	421	Territorial	Australaves	0.132029	409
Tytonidae	14	Territorial	Strigiformes	0.0714286	14
Upupidae	1	Territorial	Coraciimorphae	1	1
Urocynchramidae	1	Territorial	Australaves	0	1
Vangidae	21	Territorial	Australaves	0.285714	21
Viduidae	20	Non-territorial	Australaves	4	20
Vireonidae	52	Non-territorial	Australaves	0	1
Vireonidae	52	Territorial	Australaves	0.137255	51
Zosteropidae	99	Non-territorial	Australaves	0	1
Zosteropidae	99	Territorial	Australaves	0	98

## Sheet: Fig 5e
BirdTree Family	Clade	Mean sexual selection	Species richness (Family)	Seasonality (log)
Acanthisittidae	Australaves	0	2	5.86021
Acanthizidae	Australaves	0.0793651	63	5.30783
Accipitridae	Accipitriformes	0.211864	236	5.33067
Aegithalidae	Australaves	0.3	10	6.34042
Aegithinidae	Australaves	0	4	5.16456
Aegothelidae	Strisores	0	8	4.00766
Alaudidae	Australaves	0.0114943	87	5.81371
Alcedinidae	Coraciimorphae	0.0215054	93	4.52139
Alcidae	Aequorlitornithes	0.347826	23	6.44065
Anatidae	Galloanserae	0.448718	156	6.18963
Anhimidae	Galloanserae	0	3	4.79334
Anhingidae	Aequorlitornithes	0.25	4	5.51374
Anseranatidae	Galloanserae	2	1	5.49785
Apodidae	Strisores	0.0108696	92	4.75623
Apterygidae	Palaeognathae	0.25	4	5.61725
Aramidae	Gruiformes	2	1	5.07845
Ardeidae	Aequorlitornithes	0.274194	62	5.6701
Artamidae	Australaves	0	11	5.32887
Atrichornithidae	Australaves	3	2	5.83258
Balaenicipitidae	Aequorlitornithes	0	1	4.87343
Bombycillidae	Australaves	0	8	6.04811
Brachypteraciidae	Coraciimorphae	0	5	5.41679
Bucconidae	Coraciimorphae	0	35	4.22596
Bucerotidae	Coraciimorphae	0	53	4.65306
Bucorvidae	Coraciimorphae	0	2	5.31333
Burhinidae	Aequorlitornithes	0	9	5.51043
Callaeatidae	Australaves	0	2	5.60933
Campephagidae	Australaves	0.0119048	84	4.68443
Caprimulgidae	Strisores	0.204819	83	5.05259
Cardinalidae	Australaves	0.280702	57	5.00394
Cariamidae	Australaves	0	2	5.70686
Casuariidae	Palaeognathae	3	3	3.67967
Cathartidae	Accipitriformes	0.142857	7	5.41191
Certhiidae	Australaves	0.2	10	6.39254
Charadriidae	Aequorlitornithes	0.276923	65	5.97481
Chionidae	Aequorlitornithes	0	3	5.71516
Chloropseidae	Australaves	0	11	4.3955
Ciconiidae	Aequorlitornithes	0.157895	19	5.49569
Cinclidae	Australaves	0.8	5	6.09272
Cinclosomatidae	Australaves	0	5	5.86462
Cisticolidae	Australaves	0.115044	113	5.19091
Climacteridae	Australaves	0.142857	7	5.77106
Cnemophilidae	Australaves	3.33333	3	3.70554
Coerebidae	Australaves	1	1	4.75212
Coliidae	Coraciimorphae	0.166667	6	5.29027
Colluricinclidae	Australaves	0	14	4.31915
Columbidae	Columbaves	0.00327869	305	4.65989
Conopophagidae	Australaves	0	9	4.58572
Coraciidae	Coraciimorphae	0.25	12	5.1804
Corcoracidae	Australaves	0	2	6.19408
Corvidae	Australaves	0.4	115	5.536
Cotingidae	Australaves	1.72165	97	4.47226
Cracidae	Galloanserae	0.510204	49	4.51758
Cracticidae	Australaves	0.333333	12	5.13634
Cuculidae	Columbaves	1.27007	137	4.8617
Dasyornithidae	Australaves	0	3	5.68118
Dendrocolaptidae	Australaves	0.576923	52	4.5535
Dicaeidae	Australaves	0	45	4.29506
Dicruridae	Australaves	0.0416667	24	4.95243
Diomedeidae	Aequorlitornithes	1	22	5.46686
Dromadidae	Aequorlitornithes	0	1	6.24832
Dromaiidae	Palaeognathae	2	1	6.22127
Dulidae	Australaves	0	1	4.79075
Emberizidae	Australaves	0.307692	312	5.44841
Estrildidae	Australaves	0.0447761	134	4.8351
Eupetidae	Australaves	0	9	4.77955
Eurylaimidae	Australaves	0.733333	15	4.22782
Eurypygidae	Aequorlitornithes	0	1	4.28311
Falconidae	Australaves	0.109375	64	5.50279
Falcunculidae	Australaves	0	2	4.91722
Formicariidae	Australaves	0	64	4.20404
Fregatidae	Aequorlitornithes	4	5	4.66189
Fringillidae	Australaves	0.125786	159	5.91144
Furnariidae	Australaves	0.0200803	249	4.82815
Galbulidae	Coraciimorphae	0	18	4.1984
Gaviidae	Aequorlitornithes	0	5	7.15904
Glareolidae	Aequorlitornithes	0	18	5.78215
Gruidae	Gruiformes	0.0666667	15	6.57736
Haematopodidae	Aequorlitornithes	0.272727	11	5.85436
Heliornithidae	Gruiformes	0	3	5.02272
Hemiprocnidae	Strisores	0	4	4.26163
Hirundinidae	Australaves	0.227848	79	5.44189
Hydrobatidae	Aequorlitornithes	0	22	5.24849
Ibidorhynchidae	Aequorlitornithes	0	1	6.79107
Icteridae	Australaves	1.32353	102	5.12742
Indicatoridae	Coraciimorphae	3.6	15	4.74781
Irenidae	Australaves	0	2	4.78087
Jacanidae	Aequorlitornithes	2.625	8	5.37517
Laniidae	Australaves	0.166667	30	5.93705
Laridae	Aequorlitornithes	0.12	100	5.98233
Leptosomidae	Coraciimorphae	0	1	5.31609
Machaerirhynchidae	Australaves	0	2	3.93463
Malaconotidae	Australaves	0.132075	53	4.91098
Maluridae	Australaves	1.19231	26	5.71088
Megapodiidae	Galloanserae	0.428571	21	3.97672
Melanocharitidae	Australaves	0	12	3.7407
Meliphagidae	Australaves	0.0804598	174	4.71905
Menuridae	Australaves	4	2	6.07159
Meropidae	Coraciimorphae	0.115385	26	5.20502
Mesitornithidae	Columbaves	0.666667	3	5.30372
Mimidae	Australaves	0.257143	35	5.50044
Momotidae	Coraciimorphae	0	10	4.70809
Monarchidae	Australaves	0.0434783	92	4.31386
Motacillidae	Australaves	0.137931	58	5.85904
Muscicapidae	Australaves	0.0777385	283	5.49259
Musophagidae	Columbaves	0	23	4.8827
Nectariniidae	Australaves	0.264	125	4.77748
Neosittidae	Australaves	1	2	4.8996
Numididae	Galloanserae	0.166667	6	4.6724
Nyctibiidae	Strisores	0	7	4.47553
Odontophoridae	Galloanserae	0.28125	32	4.86686
Opisthocomidae	Opisthocomiformes	1	1	4.25307
Oriolidae	Australaves	0	30	4.84637
Orthonychidae	Australaves	0	6	4.43602
Otididae	Columbaves	3.08	25	5.86333
Pachycephalidae	Australaves	0.027027	37	4.27733
Paradisaeidae	Australaves	3.31579	38	3.73386
Pardalotidae	Australaves	0	4	5.95236
Paridae	Australaves	0.283019	53	6.08073
Parulidae	Australaves	0.40708	113	5.54323
Passeridae	Australaves	0.163265	49	5.82974
Pedionomidae	Aequorlitornithes	3	1	6.36265
Pelecanidae	Aequorlitornithes	0.125	8	6.05967
Pelecanoididae	Aequorlitornithes	0	4	5.22825
Petroicidae	Australaves	0.0227273	44	4.7264
Peucedramidae	Australaves	0	1	5.88862
Phaethontidae	Aequorlitornithes	0	3	5.27055
Phalacrocoracidae	Aequorlitornithes	0.0625	32	5.66815
Phasianidae	Galloanserae	1.05085	177	5.64951
Philepittidae	Australaves	3.5	4	5.26273
Phoenicopteridae	Aequorlitornithes	0.166667	6	5.58299
Phoeniculidae	Coraciimorphae	0	8	5.06885
Picathartidae	Australaves	0	2	4.4556
Picidae	Coraciimorphae	0.0318182	220	5.16669
Pipridae	Australaves	3.61111	54	4.35814
Pittidae	Australaves	0	32	4.55035
Pityriaseidae	Australaves	0	1	3.31687
Platysteiridae	Australaves	0	31	4.82105
Ploceidae	Australaves	1.73585	106	4.93438
Podargidae	Strisores	0	14	4.14056
Podicipedidae	Aequorlitornithes	0	19	6.09808
Polioptilidae	Australaves	0	14	5.05433
Pomatostomidae	Australaves	1	5	5.79377
Procellariidae	Aequorlitornithes	0.0886076	79	5.2186
Promeropidae	Australaves	2	2	5.84439
Prunellidae	Australaves	3	13	6.78708
Psittacidae	Australaves	0.0683761	351	4.67306
Psophiidae	Gruiformes	3	3	4.16852
Pteroclididae	Columbaves	0	16	6.10125
Ptilonorhynchidae	Australaves	2.89474	19	4.63835
Pycnonotidae	Australaves	0.072	125	4.74912
Rallidae	Gruiformes	0.174242	132	5.15774
Ramphastidae	Coraciimorphae	0.0245902	122	4.57925
Recurvirostridae	Aequorlitornithes	0	8	6.21163
Reguliidae	Australaves	0	6	6.47223
Remizidae	Australaves	0.307692	13	5.9406
Rhabdornithidae	Australaves	0	3	4.50295
Rheidae	Palaeognathae	3	2	5.81867
Rhinocryptidae	Australaves	0	57	4.68209
Rhipiduridae	Australaves	0.0714286	42	4.17469
Rhynochetidae	Aequorlitornithes	0	1	5.48516
Rostratulidae	Aequorlitornithes	2	3	6.00702
Sapayoaidae	Australaves	0	1	3.47387
Scolopacidae	Aequorlitornithes	0.954545	88	6.59742
Scopidae	Aequorlitornithes	0	1	5.34266
Sittidae	Australaves	0.12	25	6.2102
Spheniscidae	Aequorlitornithes	0.277778	18	5.42172
Steatornithidae	Strisores	0	1	4.07214
Stercorariidae	Aequorlitornithes	0.428571	7	6.42405
Strigidae	Strigiformes	0.0374332	187	5.0132
Struthionidae	Palaeognathae	3	1	5.82561
Sturnidae	Australaves	0.037037	108	4.92225
Sulidae	Aequorlitornithes	0.3	10	4.87256
Sylviidae	Australaves	0.280142	282	5.6019
Thamnophilidae	Australaves	0.00454545	220	4.37994
Thinocoridae	Aequorlitornithes	0	4	5.86461
Thraupidae	Australaves	0.102273	264	4.3383
Threskiornithidae	Aequorlitornithes	0.0882353	34	5.49404
Timaliidae	Australaves	0.116923	325	5.41226
Tinamidae	Palaeognathae	2.97872	47	4.82481
Todidae	Coraciimorphae	0	5	4.83757
Trochilidae	Strisores	3.17169	332	4.45405
Troglodytidae	Australaves	0.303797	79	4.67728
Trogonidae	Coraciimorphae	0.0232558	43	4.51481
Turdidae	Australaves	0.173653	167	5.20595
Turnicidae	Aequorlitornithes	2.8125	16	5.52037
Tyrannidae	Australaves	0.213777	421	4.83996
Tytonidae	Strigiformes	0.0714286	14	4.66707
Upupidae	Coraciimorphae	1	1	6.54527
Urocynchramidae	Australaves	0	1	6.75754
Vangidae	Australaves	0.285714	21	5.34526
Viduidae	Australaves	4	20	5.26425
Vireonidae	Australaves	0.134615	52	5.01874
Zosteropidae	Australaves	0	99	4.16146

## Sheet: Fig 5 Predictions
Predictor	Level	Estimate	Error	Lower	Upper
Trophic Level	Secondary	1.37	0.03	1.31	1.43
	Primary	1.42	0.03	1.36	1.48
Migration	Weak	1.38	0.03	1.33	1.44
	Strong	1.6	0.03	1.53	1.66
Territoriality	Non-territorial	1.68	0.03	1.62	1.75
	Territorial	1.33	0.03	1.28	1.38
Seasonality	3.5	1.31	0.03	1.25	1.36
	4	1.33	0.03	1.28	1.39
	4.5	1.37	0.03	1.31	1.42
	5	1.4	0.03	1.34	1.46
	5.5	1.45	0.03	1.38	1.51
	6	1.5	0.03	1.43	1.56
	6.5	1.56	0.03	1.49	1.62
	7	1.63	0.03	1.56	1.69

## Sheet: Figure S2a
Data certainty	Mean sexual selection	Standard error
1	0.1	0.07
2	0.14	0.01
3	0.17	0.01
4	0.53	0.01

## Sheet: Figure S7
Latitude	Ecological group	Mean sexual selection	Standard error	Species richness (Group)
0	Primary Consumer	0.84375	0.0536932	704
0	Secondary Consumer	0.257366	0.020922	1663
0	Frugivore	0.602122	0.0691755	377
0	Invertivore	0.180521	0.0203024	1191
0	Strong Migration	0.862069	0.241731	29
0	Weak Migration	0.426433	0.0224501	2338
0	Non-territorial	1.20635	0.0642372	630
0	Territorial	0.150835	0.0147549	1737
5	Primary Consumer	0.837925	0.0570217	617
5	Secondary Consumer	0.219208	0.0212239	1364
5	Frugivore	0.572414	0.075913	290
5	Invertivore	0.126033	0.0181578	968
5	Strong Migration	0.615385	0.222413	26
5	Weak Migration	0.409207	0.0240124	1955
5	Non-territorial	1.22645	0.0719211	499
5	Territorial	0.137652	0.0152123	1482
10	Primary Consumer	0.769231	0.0748406	338
10	Secondary Consumer	0.204	0.0271405	750
10	Frugivore	0.3125	0.083896	144
10	Invertivore	0.163065	0.0287325	509
10	Strong Migration	0.458333	0.240615	24
10	Weak Migration	0.37782	0.0311024	1064
10	Non-territorial	1.06552	0.0912439	290
10	Territorial	0.130326	0.0195244	798
15	Primary Consumer	0.890208	0.0778886	337
15	Secondary Consumer	0.223822	0.026929	764
15	Frugivore	0.619469	0.124648	113
15	Invertivore	0.12939	0.0233252	541
15	Strong Migration	0.290323	0.161934	31
15	Weak Migration	0.431776	0.0322346	1070
15	Non-territorial	1.08727	0.094008	275
15	Territorial	0.208232	0.0238672	826
20	Primary Consumer	0.613281	0.0769671	256
20	Secondary Consumer	0.233281	0.0295723	643
20	Frugivore	0.373134	0.130815	67
20	Invertivore	0.150943	0.0275713	424
20	Strong Migration	0.382353	0.174153	34
20	Weak Migration	0.339884	0.0314683	865
20	Non-territorial	0.933628	0.0971577	226
20	Territorial	0.142645	0.0204052	673
25	Primary Consumer	0.470199	0.081816	151
25	Secondary Consumer	0.230357	0.0305041	560
25	Frugivore	0.32	0.22151	25
25	Invertivore	0.210797	0.0342173	389
25	Strong Migration	0.210526	0.0927742	57
25	Weak Migration	0.287462	0.0314332	654
25	Non-territorial	0.735294	0.111552	136
25	Territorial	0.173913	0.023778	575
30	Primary Consumer	0.418033	0.0846105	122
30	Secondary Consumer	0.366972	0.0486168	327
30	Invertivore	0.313636	0.054548	220
30	Strong Migration	0.455882	0.11367	68
30	Weak Migration	0.367454	0.0454108	381
30	Non-territorial	0.56383	0.11673	94
30	Territorial	0.332394	0.0432228	355
35	Primary Consumer	0.746032	0.161547	63
35	Secondary Consumer	0.460396	0.0624175	202
35	Invertivore	0.401639	0.078652	122
35	Strong Migration	0.505747	0.0951561	87
35	Weak Migration	0.539326	0.0789188	178
35	Non-territorial	0.791667	0.145266	72
35	Territorial	0.430052	0.0634759	193
40	Primary Consumer	0.96	0.185076	50
40	Secondary Consumer	0.463519	0.0550707	233
40	Invertivore	0.644068	0.08723	118
40	Strong Migration	0.731481	0.0954181	108
40	Weak Migration	0.44	0.0695092	175
40	Non-territorial	0.693333	0.136854	75
40	Territorial	0.5	0.0594162	208
45	Primary Consumer	0.575	0.151435	40
45	Secondary Consumer	0.5625	0.065898	192
45	Invertivore	0.641975	0.110147	81
45	Strong Migration	0.595238	0.0798241	126
45	Weak Migration	0.528302	0.0921029	106
45	Non-territorial	0.641975	0.114273	81
45	Territorial	0.523179	0.0695837	151
50	Primary Consumer	0.954545	0.267077	22
50	Secondary Consumer	0.519553	0.0610317	179
50	Invertivore	0.620253	0.0958466	79
50	Strong Migration	0.570175	0.0807215	114
50	Weak Migration	0.563218	0.0976894	87
50	Non-territorial	0.492537	0.111267	67
50	Territorial	0.604478	0.0749209	134
55	Primary Consumer	1.34783	0.324303	23
55	Secondary Consumer	0.621053	0.0900155	95
55	Invertivore	0.72973	0.148307	37
55	Strong Migration	0.649351	0.104195	77
55	Weak Migration	0.97561	0.205081	41
55	Non-territorial	0.911111	0.179287	45
55	Territorial	0.671233	0.115494	73
60	Primary Consumer	0.466667	0.236375	15
60	Secondary Consumer	0.632653	0.138915	49
60	Strong Migration	0.574074	0.138883	54
60	Non-territorial	0.40625	0.147966	32
60	Territorial	0.78125	0.183681	32
65	Secondary Consumer	0.526316	0.149617	38
65	Strong Migration	0.571429	0.141104	42
65	Non-territorial	0.533333	0.149584	30
65	Territorial	0.625	0.271953	16
70	Secondary Consumer	0.761905	0.266411	21
70	Strong Migration	0.904762	0.266411	21
70	Non-territorial	0.761905	0.247894	21
